# Supplementary material for: Combined QTL mapping on bi-parental immortalized heterozygous populations to detect the genetic architecture on heterosis
Source: Front Plant Sci. 2023 Apr 4;14:1157778. doi: 10.3389/fpls.2023.1157778 (PMC10112513; doi:10.3389/fpls.2023.1157778)
Supplement: Supplementary file 1 [file DataSheet_1.zip]

Archive with 5 entries (3 files):
- Data/Real population/
- Data/Real population/Maize_IF2.qhp
- Data/Simulation population/
- Data/Simulation population/Simulation experiment I.gmd
- Data/Simulation population/Simulation experiment II.gmd
