# Supplementary material for: Combined QTL mapping on bi-parental immortalized heterozygous populations to detect the genetic architecture on heterosis
Source: Front Plant Sci. 2023 Apr 4;14:1157778. doi: 10.3389/fpls.2023.1157778 (PMC10112513; doi:10.3389/fpls.2023.1157778)
Supplement: Supplementary file 1 [file DataSheet_1.zip › Data/Real population/Maize_IF2.qhp]

!*****Note: lines staring with "!" are remarks and will be ignored in the program*********
!*****General Information*****************************************************************
2	!Type of PIL (1 for F1DH; 2 for F1RIL)				
166	!Size of PIL in genotyping (gPIL>0)				
10	!Number of chromosomes (or linkage groups)				
1	!Mapping function (1 for Kosambi; 2 for Haldane; 3 for Morgan)				
2	!Marker space type (1 for intervals; 2 for positions)				
1	!Marker space unit(1 for centiMorgan; 2 for Morgan)				
166	!Size of PIL in phenotyping (nPIL = 0 or gPIL)				
0	!Size of IB1 in phenotyping (nIB1 = 0 or gPIL)				
0	!Size of IB2 in phenotyping (nIB2 = 0 or gPIL)				
157	!Number of the immortalized F2 (nIF2 >= 0)				
4	!Number of traits, followed by name of each trait					
Earlength Rownumber 100kernelsweight Grainyield
!*****Chromosomes and Linkage Maps********************************************************
!ChromosomeName       NumMarkers
Ch1	522
Ch2	352
Ch3	387
Ch4	343
Ch5	328
Ch6	260
Ch7	258
Ch8	267
Ch9	246
Ch10	221
!Linkage map (Marker name followed by position or the interval length)
PZE-101000083	1	0
PZE-101000169	1	0.3
PZE-101000673	1	0.8
PZE-101000740	1	1.1
SYN9659	1	1.6
PZE-101001110	1	2.7
SYN13282	1	3
SYN27251	1	3.3
SYN35327	1	4.1
SYN35336	1	4.4
SYN38926	1	4.7
PZE-101002367	1	6.6
SYN11129	1	7.1
SYN30742	1	8.5
SYN30737	1	8.8
PZE-101002887	1	9.3
PZE-101003115	1	9.8
SYNGENTA16820	1	10.6
SYN11491	1	13.7
PZE-101004337	1	16.2
PZE-101004387	1	16.5
PZA00393.1	1	16.8
PZE-101005806	1	17.1
SYN7378	1	19
SYN10708	1	20.6
PZE-101006745	1	21.1
SYN6288	1	22.7
PZE-101008685	1	23.3
PZE-101009163	1	26
PZE-101009215	1	26.3
SYN6326	1	27.5
PZE-101010560	1	27.8
PZE-101010917	1	28.1
PZE-101011230	1	29
SYN13182	1	29.3
PZE-101011781	1	30.4
SYN7702	1	30.7
SYN20420	1	31.2
SYN13394	1	31.7
SYN10900	1	33.3
PZE-101014266	1	34.9
SYN11901	1	35.7
PZA-000175002	1	36
SYN11906	1	36.3
SYN11910	1	38.2
SYN6209	1	39.3
SYN21171	1	39.6
PZE-101017380	1	40.1
SYN2434	1	41.2
PZE-101018057	1	41.5
PZE-101018214	1	42.2
PZE-101018668	1	42.7
PZE-101019334	1	43.4
PZE-101019642	1	43.9
PZE-101019727	1	44.2
PZE-101020931	1	45.1
SYN372	1	45.4
SYN20609	1	45.7
PZE-101022341	1	46.3
SYN12542	1	47.4
PZE-101024131	1	47.7
PZE-101024667	1	48
SYN31161	1	49.1
PZE-101025434	1	49.8
SYN20196	1	50.5
PZE-101027125	1	51
PZE-101027417	1	51.3
PUT-163a-76287542-3906	1	51.8
PZE-101029648	1	52.6
SYN10530	1	52.9
PZE-101031542	1	53.2
SYN7651	1	53.5
PZE-101032015	1	53.8
PZE-101032246	1	55.2
PZE-101032703	1	56.1
SYN18709	1	56.4
PZE-101033968	1	58.3
PZE-101034091	1	59.2
PZE-101035341	1	60.1
PZE-101035605	1	61.1
PZE-101036862	1	61.7
PZE-101037142	1	62.5
PZE-101037751	1	63
PZE-101038176	1	63.3
SYN16258	1	63.6
SYN33012	1	63.9
PZE-101039440	1	66.7
PZE-101039624	1	67
SYN21667	1	69.7
PZE-101041088	1	70.3
SYN24633	1	70.8
PZE-101041837	1	71.5
PZE-101041995	1	72.2
PZE-101042424	1	72.7
PZE-101043189	1	73.2
PZE-101043331	1	73.5
PZE-101043682	1	73.8
SYNGENTA1435	1	74.6
PZE-101044313	1	76.2
PZE-101044448	1	76.9
ZM009766-0333	1	77.6
PZE-101044692	1	77.9
PZE-101044787	1	78.8
PZE-101045021	1	79.1
PZE-101045203	1	79.4
PZE-101046735	1	80.3
PZE-101047390	1	81.2
SYN21341	1	87.7
SYN7084	1	89.2
PUT-163a-14242945-289	1	91.3
PZE-101051346	1	92.4
PZE-101053438	1	95.5
PZE-101053646	1	95.8
PZE-101053715	1	96.1
SYN30783	1	96.4
SYN25114	1	96.7
PZE-101054650	1	97
PZE-101055712	1	98.1
PZE-101056856	1	102
SYN38501	1	102.6
PZE-101058310	1	102.9
SYN2607	1	103.7
SYN2609	1	104.5
SYN13385	1	104.8
PUT-163a-60349887-2623	1	105.1
PZE-101061035	1	105.4
SYN28915	1	106.5
SYNGENTA3550	1	107.3
SYN3006	1	107.6
PZE-101063232	1	107.9
PZE-101063527	1	109.5
SYN37813	1	109.8
PZE-101065728	1	113.2
PZE-101067998	1	114.6
PZE-101069059	1	116
PZE-101069343	1	119.4
PZE-101070341	1	119.7
PZE-101070841	1	120.2
PZE-101071162	1	120.5
PZE-101071273	1	121.9
SYN31366	1	122.7
SYNGENTA15554	1	123
SYN10848	1	123.5
PZE-101073762	1	124.3
SYN37939	1	126.2
PZE-101074357	1	126.5
PZE-101074969	1	127.6
PZE-101075843	1	127.9
SYN15499	1	128.4
PUT-163a-60341664-2425	1	128.7
PZE-101078239	1	129
PZE-101078409	1	129.3
SYN26515	1	129.6
PZE-101078888	1	130.1
SYN2832	1	130.4
PZE-101080319	1	131.3
PZE-101080420	1	131.6
PZE-101080600	1	131.9
PZE-101080614	1	132.5
SYN3989	1	132.8
PZE-101119846	1	133.3
PZE-101120159	1	133.8
PZE-101120269	1	134.1
PZE-101081634	1	134.4
PZE-101081700	1	134.7
SYN2042	1	135
PZE-101082553	1	135.3
PZE-101083000	1	135.6
PZE-101083051	1	135.9
PZE-101083295	1	136.4
PZE-101083578	1	136.9
SYN38509	1	138.3
PZE-101084259	1	138.6
PZE-101084367	1	138.9
PZE-101084617	1	139.4
PZE-101085077	1	139.9
PZE-101085136	1	140.2
PZE-101085779	1	141
PZE-101085771	1	141.3
PZE-101085909	1	141.6
PZE-101086586	1	142.3
PZA01267.3	1	143
PZE-101087156	1	143.6
PZE-101087443	1	143.9
PZE-101087969	1	144.2
SYN3778	1	144.8
PZE-101088153	1	145.1
SYN11175	1	145.4
PZE-101088646	1	145.7
SYN7009	1	146
PZE-101089322	1	146.6
PZE-101089457	1	147.4
PZE-101090870	1	147.9
PZE-101092274	1	148.2
PZE-101092737	1	149.6
PZE-101093639	1	150.1
PZE-101097093	1	150.6
PZE-101097271	1	150.9
SYN25479	1	151.7
SYN309	1	152.8
PZE-101099597	1	153.6
PZE-101094974	1	153.9
PZE-101095712	1	154.2
PZE-101096356	1	154.7
PZE-101096416	1	155
PZE-101096835	1	155.3
PZE-101100007	1	155.6
PZE-101101153	1	156.1
PZE-101101408	1	156.6
SYN12040	1	157
PZE-101101991	1	157.4
PZE-101104690	1	157.8
PZE-101105436	1	158.1
PZE-101106680	1	158.4
SYN31332	1	158.7
PZE-101107658	1	159
PZE-101108994	1	159.3
PZE-101110348	1	159.6
PZE-101111994	1	159.9
PZE-101117011	1	160.2
SYN28965	1	160.5
PZE-101126959	1	160.8
PZE-101127225	1	161.1
PZE-101127872	1	161.4
PZE-101128051	1	162.5
PZE-101128139	1	162.8
SYN26403	1	163.6
PZE-101130395	1	165
PZE-101131742	1	165.3
PZE-101132833	1	165.6
PZE-101133488	1	165.9
PZE-101134093	1	166.2
PZE-101134461	1	166.5
PZE-101134693	1	167.1
SYN38678	1	168.7
SYN2408	1	169.1
SYN15594	1	169.5
PZE-101136735	1	169.9
PZE-101137111	1	170.2
PZE-101137700	1	170.6
PZE-101138198	1	171.3
SYN24128	1	172.7
PZE-101138729	1	173
PZE-101138790	1	173.3
PZE-101139064	1	173.8
SYNGENTA16618	1	174.1
PZE-101139847	1	174.6
PZE-101140149	1	174.9
PZE-101141173	1	175.4
SYN2976	1	176.2
PZE-101141698	1	177.1
PZE-101141819	1	177.4
SYN1740	1	178
PZE-101143310	1	178.5
SYN36102	1	179
SYN36281	1	179.3
PZE-101145417	1	180.1
PZE-101145571	1	180.4
SYN37120	1	180.7
PZE-101146294	1	181.2
PZE-101146521	1	181.7
PZE-101146834	1	182.2
PZE-101147579	1	183
PZE-101148240	1	185.5
SYN15356	1	185.8
SYN35986	1	186.9
PZE-101150128	1	187.4
SYN38769	1	187.9
PZE-101151082	1	188.7
ZM007294-0411	1	189
PZE-101151991	1	190.4
PZE-101152241	1	191.8
SYN31541	1	192.3
PUT-163a-78107436-4275	1	192.6
PZE-101153556	1	192.9
PZE-101153771	1	193.2
PZE-101154325	1	193.5
PZE-101154578	1	194.1
PZE-101155376	1	195.1
PZE-101155429	1	195.6
PZE-101155569	1	196.1
PZE-101157214	1	200.4
PZE-101157937	1	201.5
SYN34481	1	201.8
SYN27500	1	202.3
PZE-101160089	1	203.1
SYN39118	1	203.4
PZE0005896632	1	204.2
SYN55	1	205
PZE-101161566	1	206.1
SYNGENTA12849	1	206.4
SYN2078	1	207.7
SYN21492	1	208
PZA03218.2	1	208.3
PZE-101164205	1	208.6
PZE-101164389	1	209.2
SYN15309	1	209.5
PZE-101164750	1	209.8
SYN25384	1	210.1
PZE-101165143	1	212.2
SYN39232	1	213.3
PZE-101166565	1	213.6
PZE-101167694	1	215
PZE-101168020	1	215.3
SYN9060	1	216.7
SYN9054	1	217
PZE-101169204	1	218.1
PZE-101169317	1	218.6
SYN38571	1	218.9
PZE-101169867	1	219.7
PUT-163a-13178596-180	1	220.4
SYN8993	1	221.1
SYN38722	1	221.6
SYN21837	1	221.9
PZE-101171655	1	222.4
PZE-101171899	1	222.7
SYN28641	1	223.2
SYN28640	1	223.5
PZE-101172999	1	223.8
SYN17606	1	224.1
SYN39240	1	225.5
PZE-101173784	1	226
PZE-101174158	1	226.3
SYN31725	1	226.6
SYN12264	1	227.7
SYN2411	1	228
SYN29186	1	229.1
PZE-101178267	1	230.7
SYN22253	1	233.5
PUT-163a-148980630-665	1	234.1
PZE-101179918	1	235.7
SYN13055	1	236
PZE-101180308	1	236.3
PZB01979.2	1	237.4
SYNGENTA12044	1	238.2
PZE-101181333	1	239
PZE-101181728	1	239.3
PZE-101182083	1	240.1
SYN11852	1	240.6
PZE-101182536	1	240.9
SYN29461	1	242.3
PZE-101183884	1	242.6
PZE-101184087	1	242.9
SYN35064	1	243.2
SYN9190	1	245.1
SYN9073	1	245.9
PZE-101185710	1	246.4
PZE-101185998	1	246.7
PZE-101186140	1	247.5
PZE-101186294	1	248
PZE-101187190	1	248.5
PZE-101187822	1	249
PZE-101188364	1	249.5
PZB00011.6	1	249.8
SYN14761	1	250.3
PZE-101189231	1	250.6
PZE-101189338	1	250.9
PZE-101190317	1	251.7
PZE-101190568	1	252
PZE-101190826	1	252.3
PZE-101191697	1	253.7
PZE-101192357	1	254
SYN19766	1	254.3
SYN21026	1	255.1
SYN31513	1	256.2
PZE-101193795	1	256.5
PZE-101194422	1	256.8
PZE-101194696	1	257.6
SYN9185	1	257.9
PZE-101195665	1	258.2
PZE-101195850	1	258.5
PZE-101196829	1	259
PZE-101197668	1	260.1
PZE-101197938	1	260.6
PZE-101198001	1	260.9
PZE-101198252	1	263.1
SYN20343	1	264.2
ZM013915-0289	1	264.5
ZM013287-0122	1	267
PZE-101200126	1	267.3
PZE-101200311	1	267.6
PZE-101203291	1	268.7
PZE-101202355	1	269.5
PZE-101201972	1	269.8
PZE-101201218	1	270.1
SYN6278	1	272.6
PZE-101204487	1	272.9
PZE-101204999	1	274
SYN34256	1	274.3
PZE-101205432	1	274.8
PZE-101205523	1	275.3
PZE-101205964	1	276
PZE-101206740	1	276.7
PZA00318.2	1	277
SYN34770	1	278.6
SYN24492	1	279.1
PZE-101208709	1	281.6
PZE-101209438	1	284.4
PZE-101209844	1	285.2
PZE-101209983	1	286.8
SYN271	1	288.2
SYN25458	1	288.5
PZE-101211038	1	288.8
SYN2268	1	289.6
PZA01921.19	1	291.2
PUT-163a-18166553-1285	1	291.7
PZE-101212333	1	292
SYN37125	1	292.5
PUT-163a-149041322-807	1	292.8
SYN31828	1	293.1
PZE-101213812	1	293.4
PZE-101213906	1	293.9
PZE-101214116	1	294.2
PZE-101214818	1	294.7
SYN39174	1	295
PZE-101215284	1	296.1
PZE-101215580	1	298
PZE-101215826	1	298.3
PZE-101216712	1	299
SYN14073	1	299.4
PZE-101217075	1	299.7
PZE-101217824	1	300.5
SYN25901	1	301
PZE-101218726	1	301.3
PZE-101219610	1	301.6
PZE-101219998	1	302
PZE-101219999	1	302.4
PZE-101220335	1	302.7
SYN8076	1	303
PZE-101221207	1	303.3
PZE-101222419	1	304.2
PZE-101222789	1	305
PZE-101223111	1	305.5
PZE-101224017	1	305.8
SYN2652	1	306.1
PZE-101225579	1	307.7
PZE-101225570	1	308
SYN9147	1	310.7
PUT-163a-93011727-4797	1	311.2
PZE-101228519	1	312.9
PZE-101228673	1	313.2
SYN21677	1	314.3
PZE-101229810	1	315.1
SYN2725	1	316.2
PZE-101230411	1	316.5
PZE-101231300	1	317
SYN27285	1	317.8
PZE-101233035	1	319.1
PZE-101233241	1	319.4
SYN2052	1	319.7
SYN14771	1	320
SYN10353	1	320.5
PZE-101235826	1	321
SYN8671	1	321.5
PZE-101236600	1	321.8
SYN20067	1	323.2
SYN9117	1	323.7
PZE-101237701	1	326.5
PZE-101237901	1	327
PZE-101238646	1	328.1
PZB01394.4	1	328.6
SYN38911	1	329.7
SYN37676	1	330
PZE-101241048	1	330.3
SYN91	1	330.6
PZE-101241488	1	331.9
ZM012173-0545	1	332.2
SYN3051	1	332.5
SYNGENTA16364	1	332.8
PUT-163a-78089980-4234	1	333.1
PUT-163a-74238957-3642	1	334.1
PZE-101243143	1	334.7
SYN20363	1	337.5
SYN20359	1	337.8
PUT-163a-18179900-1491	1	338.1
PUT-163a-110517263-96	1	338.4
SYN19016	1	338.7
PZE-101245369	1	339.2
PZA03556.1	1	339.5
SYN33506	1	340
SYN39025	1	340.3
SYN3285	1	341.8
SYN3286	1	343
PZE-101246660	1	343.3
PZE-101246842	1	343.6
SYN21366	1	343.9
PZE-101247063	1	344.4
SYN29074	1	346.6
PZE-101248317	1	347.2
SYN38691	1	347.5
SYN38320	1	348.1
PZE-101249114	1	348.6
PZE-101249154	1	348.9
PZE-101249550	1	349.9
PZA00623.4	1	350.2
SYN16869	1	350.5
SYN8231	1	353.5
PZE-101250478	1	354
PUT-163a-76012177-3732	1	354.3
PZA01238.2	1	354.6
PZE-101251114	1	356
PZE-101251251	1	356.3
SYN36182	1	356.6
SYN26859	1	357.8
PZA00856.2	1	358.1
SYN2035	1	358.7
PZE-101253314	1	359.3
SYN32424	1	359.6
PZE-101253642	1	359.9
SYNGENTA11155	1	362.7
SYN6838	1	363
SYN7054	1	363.3
PZE-101255004	1	363.6
SYN7060	1	363.9
PUT-163a-60399874-3004	1	365
SYN7988	1	366.9
SYN7982	1	370.4
PZE-101255854	1	371
PZE-101256289	1	374.5
PZE-101256707	1	375
PZE-101256915	1	375.5
PZE-101257322	1	375.8
SYN6180	2	0
SYN35307	2	0.5
SYN20783	2	1.3
SYNGENTA17110	2	1.6
PZE-102002992	2	2.7
SYN148	2	4.6
PZB02366.2	2	6.8
SYN35	2	7.3
SYN6306	2	8.1
SYN6045	2	8.4
PZA-002264005	2	9.2
PZE-102006385	2	11.9
PZE-102006513	2	13.4
PUT-163a-60400663-3031	2	13.7
SYN2664	2	14.5
SYN2671	2	15.3
SYN23271	2	16
SYN31695	2	16.7
SYN31108	2	18.1
PZA00396.9	2	18.7
SYN27401	2	19.3
PZE-102011551	2	21.3
SYN29491	2	23.3
PZA00237.7	2	25.2
PZE-102014337	2	25.5
SYNGENTA10733	2	27.4
PZE-102016045	2	28.8
PZE-102016606	2	29.9
PZE-102016764	2	30.4
PZA03747.1	2	30.7
PZE-102017662	2	31
PZE-102018005	2	32.4
PZE-102018303	2	32.7
PUT-163a-60342470-2456	2	33
PZE-102018940	2	33.5
SYN1143	2	34
PZE-102019299	2	34.5
ZM007591-0454	2	36.7
PZE-102020742	2	40.1
PHM14783.16	2	42.6
SYN11393	2	42.9
SYN5848	2	43.2
SYN38155	2	44.3
SYN30570	2	45.4
PZE-102023605	2	48.2
PHM482.27	2	48.5
SYN13008	2	51.3
PZE-102024868	2	53.2
SYN7625	2	54.6
SYN16785	2	55.7
PZE-102028039	2	57.6
PZE-102028584	2	58.4
PZE-102029815	2	63.6
SYN16703	2	64.7
PZE-102030702	2	65.8
SYN9584	2	66.1
SYN240	2	66.6
SYN8775	2	67.1
PZE-102032009	2	67.4
PZE-102033133	2	68
PZE-102033535	2	69.1
PZE-102033966	2	72.4
SYN268	2	72.7
SYN9943	2	79.9
PZE-102035734	2	81.6
PUT-163a-60356862-2813	2	82.1
SYN18094	2	82.6
PZE-102037030	2	82.9
PZE-102037260	2	83.4
PZE-102037650	2	83.9
PZE-102038161	2	84.2
PZE-102038547	2	85.6
PZE-102038897	2	86.1
PZE-102039168	2	86.6
PZE-102039498	2	86.9
PZE-102039656	2	87.2
PZE-102039991	2	87.5
SYN24572	2	89
PZE-102040183	2	89.3
PZE-102040493	2	90.8
PZE-102040639	2	91.1
SYN29038	2	93.9
PZE-102043018	2	95.8
PZE-102043269	2	96.3
PZE-102043732	2	96.6
SYN21122	2	97.7
PZE-102045306	2	98.8
PZE-102045898	2	99.1
PZE-102046490	2	99.6
PZE-102046584	2	100.1
PZE-102046822	2	100.4
PZE-102047301	2	100.7
SYN700	2	101.2
PZE-102048830	2	101.5
ZM013321-0235	2	102.1
PZE-102049800	2	103.1
SYN35700	2	103.9
PZE-102050935	2	104.7
PZE-102051452	2	105.2
SYN145	2	105.7
PZE-102053978	2	108.2
SYN11050	2	108.6
PZE-102055513	2	109.5
PZE-102055650	2	110.3
PZE-102055803	2	110.8
PZE-102055945	2	111.6
SYN34233	2	112.7
SYN10825	2	113
PZE-102058836	2	113.3
PZE-102059924	2	113.8
PZB01230.5	2	114.5
SYN28424	2	115.2
PUT-163a-71445025-3368	2	116.8
PZE-102061091	2	117.1
PZE-102061416	2	117.6
PZE-102061615	2	118.1
PZE-102061736	2	118.4
PZE-102062967	2	118.9
SYN33042	2	120.3
SYN36643	2	120.6
PZE-102065703	2	122
PZE-102066427	2	123.4
SYN11871	2	124.2
SYN37922	2	124.5
PZE-102069136	2	124.8
PZE-102069280	2	125.6
SYN5389	2	126.4
SYN21923	2	126.7
SYN57	2	127.6
PZE-102071022	2	127.9
SYN38708	2	128.2
PZE-102073397	2	128.8
PZE-102074223	2	129.4
PZE-102074393	2	130.5
PZE-102075055	2	130.8
SYN36680	2	131.1
PZE-102076429	2	131.6
PZE-102076989	2	131.9
PZE-102077071	2	132.2
PZE-102078384	2	132.7
PZE-102078475	2	133.2
PZE-102078581	2	133.5
PZE-102078895	2	134.3
PZE-102079038	2	134.6
PZE-102079088	2	134.9
PZE-102079486	2	135.2
PZE-102080442	2	136
PZE-102080558	2	136.3
PZE-102080737	2	136.8
PZE-102082903	2	137.9
PZE-102083284	2	138.2
PZE-102084055	2	139
PZE-102084315	2	139.3
PZE-102084543	2	139.6
PZE-102086277	2	139.9
PZE-102087829	2	140.4
PZE-103095358	2	140.9
PZE-102089015	2	141.2
SYN23026	2	141.7
PZE-102100379	2	142
PZE-102103271	2	142.3
SYN27899	2	142.7
PZE-102107608	2	143.4
PZE-102110026	2	143.9
PZE-102110667	2	144.2
SYN36647	2	144.5
PZE-102112009	2	144.8
PZE-102113766	2	145.3
PZE-102114762	2	145.6
PZE-102115478	2	145.9
PZE-102115849	2	147.5
PZE-102115992	2	148.9
SYN31420	2	149.2
PZE-102116447	2	149.5
PZE-102117172	2	149.8
PZE-102117327	2	150.1
PZE-102117881	2	150.4
PZE-102119678	2	151.8
PZE-102119899	2	153.7
SYN8399	2	154.2
PZE-102120088	2	154.7
PZE-102120293	2	156.6
PZE-102121265	2	156.9
SYN36598	2	157.5
ZM012527-0401	2	158.7
PZE-102123185	2	160.2
SYN8772	2	160.5
PZE-102123498	2	161.1
PZE-102123716	2	161.4
PZE-102124518	2	161.7
PZE-102124831	2	162
PZE-102124969	2	162.3
PUT-163a-78074248-4091	2	162.6
SYN12892	2	162.9
SYN9560	2	163.7
PZE-102128040	2	164.3
SYN33461	2	164.6
SYN33466	2	165
SYN33462	2	165.8
SYN11689	2	166.2
SYN39057	2	166.8
PZE-102129469	2	169.3
PZE-102129610	2	170.7
PZE-102130205	2	171.5
PZE-102130434	2	171.8
PZE-102130712	2	172.3
PZE-102130759	2	174.3
PZE-102130970	2	176
PZE-102131485	2	176.8
PZE-102131928	2	177.6
PZE-102131958	2	178.4
PZE-102132131	2	178.7
PZE-102132707	2	179.1
PZE-102132752	2	179.5
PZE-102133090	2	182.9
SYN26391	2	184.8
PZE-102133496	2	185.5
PZE-102134217	2	187.7
SYNGENTA12866	2	188.5
PZE-102135100	2	189.1
PZE-102135451	2	189.4
SYN30239	2	191.4
SYN1715	2	191.7
PZE-102136175	2	192
PZE-102136184	2	192.8
PZE-102137410	2	194.3
PZE-102138070	2	195.2
PZE-102138920	2	196.3
PZE-102139190	2	198.2
PZE-102139681	2	199.3
PZE-102140170	2	200.4
SYN15244	2	201.2
PZE-102140630	2	202.4
PZE-102141027	2	203.3
PZE-102141224	2	203.6
PZE-102141929	2	204.2
SYN216	2	204.7
PZE-102142815	2	206.9
PZE-102143390	2	208.8
PZE-102143712	2	209.1
PZE-102143832	2	209.6
PZE-102143937	2	209.9
PZE-102144430	2	211.9
SYN19725	2	212.8
SYN4466	2	214.7
SYN4463	2	215
PUT-163a-78110296-4297	2	215.8
PZE-102146710	2	216.1
PZE-102147862	2	217.2
PZE-102147904	2	218.4
PZE-102148280	2	218.7
PZE-102148135	2	219
PZE-102148690	2	219.3
SYN15390	2	220
SYN20821	2	221
PZE-102149897	2	221.3
PZE-102149979	2	221.6
SYN10679	2	221.9
SYN25765	2	222.2
SYN11846	2	223
SYN15804	2	223.3
PZE-102152220	2	224.4
PZE-102152402	2	225
SYN12058	2	226.5
PZE-102153188	2	227.4
SYN585	2	228.2
PZE-102155107	2	229
PZE-102155386	2	229.6
SYN19366	2	230.7
SYN10565	2	231
PZE-102157500	2	232.1
SYN5375	2	232.4
SYN24154	2	232.7
PZE-102158294	2	234.1
PZE-102158940	2	236.3
PZE-102159268	2	237.7
PZE-102159404	2	238.2
SYN13771	2	238.5
PZE-102162248	2	240.7
PUT-163a-148973751-660	2	241.8
PZE-102163896	2	244.6
PZE-102163927	2	245.4
SYN7491	2	245.7
SYN9532	2	246.6
PZE-102166982	2	250.2
SYN20955	2	250.8
SYN10130	2	253.2
PZE-102167839	2	254.1
PZE-102169455	2	256.2
SYN4707	2	256.9
SYN32742	2	257.2
PZE-102170628	2	258
PUT-163a-78089662-4227	2	258.3
PUT-163a-29947492-1845	2	258.6
PZE-102170912	2	259.1
ZM013701-0337	2	259.4
SYN28035	2	259.7
PUT-163a-89759500-4683	2	262.2
SYN5902	2	262.7
PZE-102173755	2	263
SYN31050	2	263.8
PZE-102174919	2	264.9
PUT-163a-16921107-1057	2	265.2
PZE-102175453	2	265.8
SYN12325	2	266.4
SYN12385	2	267
PZA-000527006	2	268.7
SYN20307	2	270.6
PZE-102179064	2	272.8
PZE-102179558	2	273.1
SYN18370	2	273.7
PZE-102180715	2	274.6
SYN18300	2	275.2
PZE-102182802	2	276.4
PZE-102183283	2	276.9
SYN7388	2	278.3
PZE-102184104	2	278.6
SYN15854	2	280.2
SYN15858	2	280.5
PZE-102185390	2	280.8
PZE-102185494	2	281.6
ZM015502-0192	2	283
PZE-102186304	2	284.1
SYN39029	2	284.6
SYN39028	2	284.9
PZE-102186665	2	285.5
PZE-102186765	2	285.8
PZE-102186924	2	286.7
PZE-102187307	2	289.5
SYN20399	2	289.8
PZE-102188267	2	290.1
SYN37214	2	290.7
SYN21952	2	292
SYN30088	2	293.8
SYN14627	2	296.2
SYN14632	2	296.5
PZE-102189664	2	296.8
SYN20245	2	299.4
PZE-102190970	2	301
PZE-102191341	2	302.2
SYN24934	2	302.5
PZE-102192129	2	303
PZE-102192159	2	303.3
SYN14090	2	303.8
PZE-102192366	2	304.6
PZD00022.2	2	307.5
PZE-102193209	2	307.8
PZE-102193394	2	308.4
PZE-102194039	2	309.5
PZE-102194091	2	311.5
SYN6922	2	312.6
PZE-102194304	2	313.1
PZE-103000105	3	0
PZA00309.1	3	0.3
PZE-103000485	3	0.9
PZE-103000729	3	2.1
PZE-103000858	3	2.7
PZE-103001177	3	5
SYNGENTA16192	3	9.8
SYN13534	3	10.6
PZE-103001875	3	10.9
SYN765	3	14.7
SYN768	3	16.7
SYN9021	3	17
PZE-103003116	3	18.4
SYN10201	3	23
SYN10213	3	23.5
SYN28626	3	24.3
SYN28633	3	24.8
SYN34566	3	25.1
PZE-103005573	3	27.3
PZE-103006090	3	29.2
PZE-103006490	3	32
SYN6759	3	32.3
PZE-103007349	3	33.4
PUT-163a-71423695-3222	3	33.7
PZE-103007930	3	34.5
PZE-103008604	3	35
SYN5652	3	35.3
SYN22785	3	35.6
SYN7900	3	38.4
SYNGENTA17024	3	38.9
PZE-103011490	3	39.2
PZE-103011348	3	40.6
PZE-103012466	3	43.3
PZE-103013135	3	44.8
PZE-103013405	3	45.1
PZE-103013755	3	46.7
PZE-103013845	3	47.2
SYN14580	3	48.6
SYN5641	3	49.1
PZE-103014951	3	49.8
PZE-103015114	3	50.1
PZE-103015663	3	50.4
SYN31041	3	50.7
PZE-103015842	3	51.2
PZE-103016288	3	52.6
SYN10098	3	54.8
SYN23644	3	55.3
SYN36246	3	56.1
PZE-103017719	3	56.6
PZE-103017768	3	57.1
PZE-103018049	3	57.9
PZE-103018378	3	59.5
PZE-103018799	3	60
PZE-103019324	3	61.9
SYN38414	3	62.2
SYN12567	3	62.5
SYNGENTA2878	3	62.8
PZE-103020028	3	63.1
PZE-103020815	3	68.7
PZE-103021174	3	69.8
SYN37729	3	70.1
PZE-103021535	3	71.2
SYN37354	3	71.7
PZE-103022026	3	72
SYN19249	3	72.3
PZE-103024447	3	73.1
PZE-103024864	3	73.6
PZE-103025282	3	74.1
PZE-103025679	3	74.6
PZE-103026719	3	75.7
PZE-103026913	3	76
SYN8196	3	76.3
PZE-103027358	3	76.6
PZE-103028009	3	77.2
PZE-103028484	3	77.5
SYN19345	3	77.8
PZE-103029568	3	79.3
PZE-103030194	3	79.9
PZE-103030995	3	81.2
PZE-103031418	3	81.7
PZE-103031701	3	82.2
PZE-103033317	3	82.6
PHM2343.25	3	83.3
PZE-103035781	3	84.1
PZE-103036076	3	84.4
PZE-103036305	3	84.9
PZE-103036565	3	85.2
PZE-103037037	3	86
PZE-103037289	3	86.3
PZE-103038701	3	86.6
PZE-103041439	3	87.4
ZM013524-0806	3	87.7
PZE-103043712	3	88.5
SYN18260	3	89.6
PZE-103045772	3	89.9
PZE-103046308	3	91.8
PZE-103047290	3	92.3
SYN941	3	93.7
PZE-103047918	3	94
PZE-103048780	3	95.1
PZE-103048786	3	96
PZE-103049653	3	96.3
PZE-103049753	3	96.6
PZE-103051733	3	97.1
PZE-103052687	3	97.4
PZE-103053471	3	97.7
SYN801	3	98
SYN8696	3	98.3
PZE-103056781	3	98.6
PZE-103069232	3	98.9
PZE-103068250	3	99.5
PZE-103068034	3	100.1
PZE-103065827	3	100.4
SYN594	3	100.9
PZE-103070647	3	101.4
PZE-103070740	3	101.7
PZE-103071406	3	102.1
PZE-103073164	3	102.8
PZE-103073710	3	103.3
PZE-103074652	3	103.6
PZE-103075213	3	103.9
PZE-103075634	3	104.2
PZE-103075963	3	104.8
PZE-103076290	3	105.1
PZE-103077140	3	106.6
PZE-103077704	3	106.9
PUT-163a-71427473-3252	3	107.2
PZE-103078931	3	107.5
PZE-103079692	3	108
PZE-103080499	3	108.3
PZE-103081176	3	108.6
PZE-103082243	3	109.7
PZE-103083177	3	110.2
PZE-103083874	3	110.7
PZE-103085088	3	111.2
PZE-103085353	3	112
PZE-103086783	3	112.4
PZE-103087535	3	112.8
PUT-163a-101384606-6	3	113.1
SYN8447	3	114.2
SYN8458	3	114.5
PZE-103089658	3	115
PZE-103089927	3	115.8
PZE-103090393	3	116.2
PZE-103090602	3	116.6
PZE-103091320	3	117.1
PZE-103092543	3	117.4
PZE-103092933	3	117.7
PZE-103093095	3	118
PZE-103093664	3	118.3
PZB00228.2	3	118.6
SYN11281	3	118.9
PZE-103096035	3	119.7
PZE-103097270	3	120.2
PZE-103097344	3	120.7
PZE-103098213	3	121
PZE-103098377	3	121.3
PZE-103098507	3	121.6
SYN25554	3	122.1
PZE-103099066	3	122.4
PZE-103099938	3	126.1
PZE-103100115	3	126.4
SYN20321	3	126.9
PZE-103101073	3	127.2
PZE-103102119	3	128
PZE-103102319	3	128.3
PZE-103102810	3	128.8
PZE-103103355	3	130.7
PZE-103104198	3	131.1
ZM003119-1985	3	132.2
PZA01396.1	3	132.5
PUT-163a-76293601-3974	3	132.8
SYN31498	3	133.4
PUT-163a-71759935-3438	3	133.9
PZE-103107305	3	134.2
PUT-163a-149013809-771	3	134.5
SYN720	3	134.8
PZE-103108410	3	136.2
PZE-103108581	3	136.7
PZE-103108877	3	137
PZE-103108934	3	137.3
PZE-103109587	3	138.8
PZE-103110278	3	140.3
SYN8437	3	140.9
PZE-103110762	3	141.2
PZE-103110810	3	141.5
PZE-103111112	3	142
SYN32934	3	142.3
PZE-103111563	3	142.6
SYN34890	3	143.1
PZE-103112740	3	143.9
PZA03032.18	3	144.2
PZE-103113658	3	144.7
PZE-103114205	3	145.5
PZE-103115334	3	145.8
PZE-103115445	3	146.1
PZE-103115569	3	146.6
PZE-103115618	3	146.9
PZE-103116056	3	147.4
SYN17581	3	152.3
PZE-103119085	3	152.9
SYNGENTA1018	3	153.9
PZE-103120159	3	154.7
SYN28227	3	155.8
PZE-103120770	3	156.1
PZE-103120879	3	156.4
SYN8999	3	157.2
SYN39105	3	159.4
SYN16737	3	159.7
SYN31402	3	160.3
PZE-103122953	3	160.9
SYN31730	3	161.2
PZE-103123119	3	161.6
PZE-103123325	3	162
SYN31222	3	165.1
PZE-103123538	3	166.7
PZE-103123615	3	167.5
PZE-103123844	3	167.8
SYN32053	3	168.1
PZE-103124207	3	168.9
PZE-103124449	3	170
SYN36999	3	170.5
PZE-103124686	3	170.8
PZE-103125803	3	172.2
SYN29001	3	172.5
SYN28564	3	173.6
PZE-103126215	3	173.9
PZE-103126743	3	176.1
SYN9245	3	176.4
PZE-103127134	3	176.7
PZE-103127218	3	177
PZE-103127639	3	177.8
PZE-103128340	3	178.6
PZE-103129425	3	179.7
PZA00099.6	3	180
SYN10949	3	180.3
PZA03648.2	3	181.7
SYN30324	3	182
PZE-103130760	3	182.3
SYN13421	3	182.6
SYN19587	3	183.1
PZA00494.2	3	183.6
PZE-103132492	3	183.9
PZE-103132640	3	184.4
PZE-103133772	3	185.8
SYN12234	3	186.3
PZE-103134678	3	186.6
PZE-103135227	3	186.9
PZE-103135849	3	187.2
PZE-103136011	3	187.5
SYN23089	3	188.7
SYN5788	3	189.2
PZE-103138155	3	189.9
PZE-103138441	3	190.9
PZE-103138943	3	191.2
PZE-103139096	3	191.7
PZE-103139617	3	192
PZE-103139833	3	192.5
PZE-103140475	3	194.4
PZE-103140791	3	194.7
SYN6514	3	195
SYN37343	3	195.3
SYN22223	3	195.6
SYN10613	3	196.4
SYN17864	3	196.9
PZE-103142546	3	197.4
SYN22987	3	197.9
PZE-103142894	3	198.2
PZE-103142979	3	198.7
PZE-103143794	3	199
PUT-163a-18176904-1455	3	199.3
SYN34433	3	199.8
PZE-103144191	3	200.1
SYN33367	3	200.6
PZE-103145047	3	200.9
PUT-163a-88754120-4563	3	201.4
SYN8109	3	203
PZE-103146956	3	205.5
PZE-103147207	3	205.8
SYN15020	3	206.1
SYN15017	3	206.6
SYN31915	3	206.9
PZE-103148470	3	207.4
PZE-103148618	3	208.2
PZE-103148720	3	208.5
PZE-103148893	3	209.3
ZM013813-0338	3	209.6
PZE-103149797	3	210.1
PUT-163a-60346254-2548	3	210.9
SYN20313	3	211.7
PZE-103151098	3	212.2
SYN18659	3	212.5
PZE-103151398	3	214.4
SYN1227	3	214.7
PZE-103151828	3	215.5
SYN15392	3	216.1
SYN4977	3	216.4
SYN19676	3	216.7
PZE-103154125	3	217.3
PZE-103154516	3	217.6
PZE-103154634	3	217.9
PZE-103155389	3	219.8
SYNGENTA2280	3	221.2
PZE-103157276	3	222
PZE-103157460	3	222.5
SYN34629	3	222.8
SYN36314	3	223.6
SYN20833	3	224.1
SYN31429	3	225.7
PZE-103160158	3	227.1
SYN32029	3	227.9
PZE-103161091	3	228.4
PUT-163a-86473168-4518	3	229.2
PZE-103162357	3	230.3
PZE-103162726	3	231.4
PZE-103163035	3	231.7
PZE-103163478	3	233.1
SYN8370	3	233.4
SYN35424	3	233.7
PZE-103164677	3	234
PZA03481.1	3	235.4
PZE-103165058	3	236.2
PZE-103165394	3	236.7
PZE-103165581	3	237
PUT-163a-149100944-925	3	237.3
SYN33388	3	237.8
SYN33389	3	238.1
SYN8259	3	238.4
PZE-103168588	3	238.9
PZE-103169160	3	239.7
PZE-103170187	3	240.5
SYN31525	3	241.6
PZE-103169856	3	243.5
SYN32258	3	243.8
SYN39300	3	244.3
PZA02824.5	3	245.1
SYN18033	3	245.6
PZE-103172250	3	245.9
PZE-103172406	3	246.2
SYN30139	3	246.8
PZE-103173659	3	247.9
PZA03360.1	3	249.9
SYN33537	3	250.3
SYN33543	3	251.1
PZE-103175463	3	251.6
SYN6966	3	252.1
PZE-103175946	3	252.6
SYN6990	3	252.9
PZE-103177271	3	254.3
PZE-103177595	3	254.9
PZE-103177812	3	255.5
SYN2031	3	256.1
PZE-103178956	3	257.7
ZM012337-0431	3	258.3
SYN4286	3	258.8
PZA00316.9	3	260.4
PZE-103180034	3	260.9
SYN30485	3	262.8
PZE-103181867	3	265.9
PZE-103181952	3	267.3
PZE-103182291	3	268.1
PZE-103182399	3	269.5
PZE-103182823	3	270.6
SYN24595	3	272.2
PZE-103183069	3	273.8
SYN15833	3	274.6
SYN613	3	276
PZE-103183915	3	278.5
PUT-163a-60355239-2759	3	279.9
SYN37063	3	280.2
SYN4876	3	286.4
PZE-103184603	3	288
PZE-103185177	3	289.4
PZE-103185258	3	290.2
SYNGENTA4061	3	290.5
PZE-103185632	3	291
SYN10757	3	293.2
PZE-103185983	3	293.5
PZE-103186042	3	294.6
PZE-103186101	3	294.9
PUT-163a-111191936-147	3	296.3
SYNGENTA1547	3	297.1
SYN3322	3	297.4
PZE-103187248	3	297.7
PZE-103187323	3	298
PZE-103187343	3	299.4
PZE-103187365	3	299.9
PZE-104000029	4	0
PZE-104000272	4	0.3
PZE-104000768	4	1.4
SYN16374	4	1.7
SYNGENTA2111	4	2.2
PUT-163a-50332311-2217	4	3
PZE-104001404	4	3.3
SYN29285	4	5.8
PUT-163a-78115415-4343	4	7.2
PUT-163a-78115415-4342	4	9
PZE-104002937	4	10.8
PZE-104003003	4	11.1
PZE-104003437	4	12.2
SYNGENTA16582	4	12.5
PZE-104003617	4	13.3
PZE-104003895	4	14.1
PZA03107.1	4	14.6
PHM14235.14	4	15.4
PZE-104004499	4	16.3
PZE-104006203	4	18.3
PZE-104006244	4	18.9
PUT-163a-60338561-2357	4	20.4
SYN36764	4	21.1
SYN36769	4	21.5
SYN29997	4	23.2
SYN30005	4	23.5
SYN9597	4	29
SYN26458	4	29.8
PZE-104009755	4	30.1
PZE-104010039	4	30.6
PZE-104010129	4	30.9
PZE-104010326	4	33.4
PZE-104011070	4	33.7
SYN11694	4	34.7
SYN11695	4	35
SYN5709	4	35.3
PZE-104011716	4	39
PZE-104011831	4	39.8
SYN31966	4	41.2
PZE-104012412	4	44.6
PZE-104012524	4	45.4
PZE-104012758	4	46.2
PZE-104012818	4	46.7
PZE-104013117	4	47.8
PZE-104013142	4	48.1
PZE-104013311	4	49.5
PZE-104013651	4	51.7
PUT-163a-74244684-3688	4	52.8
ZM014391-0155	4	54.7
PZE-104014578	4	55.8
PZE-104014780	4	56.3
PZE-104014840	4	56.8
PZE-104015086	4	60.7
PZE-104015507	4	61.5
SYN13558	4	61.8
PZE-104016440	4	62.3
SYN22505	4	64.8
PZE-104017065	4	65.1
PZE-104017667	4	66.2
PZE-104017875	4	66.5
PZE-104018179	4	66.9
PZE-104018363	4	67.3
PZE-104018390	4	67.7
PUT-163a-29945048-1803	4	68
PZE-104018483	4	68.3
SYN1501	4	68.6
SYN1498	4	69.2
PZE-104018635	4	69.5
PUT-163a-18163635-1256	4	69.8
PZE-104018915	4	70.4
PZE-104018965	4	71.5
PZE-104019125	4	72.3
PUT-163a-110206849-64	4	72.9
PZE-104020144	4	73.2
PZE-104020337	4	73.5
PZE-104020645	4	74.1
SYN24431	4	74.4
PZE-104021108	4	74.7
PZE-104021281	4	75.5
PZE-104023433	4	76
SYN5466	4	77.6
PZE-104023818	4	78.1
PZE-104024421	4	78.6
PZE-104025791	4	79.5
PZE-104026267	4	81
PZE-104026873	4	81.3
SYN23007	4	81.6
PZE-104027630	4	81.9
PZE-104028577	4	82.2
SYN4401	4	82.5
PZE-104028825	4	82.8
PZE-104029049	4	83.1
PZE-104029153	4	83.4
SYN1246	4	83.7
PZE-104029915	4	84
SYN24105	4	84.5
SYN1597	4	85
PZE-104031926	4	85.5
PZE-104032699	4	85.8
PZE-104033895	4	86.9
PZE-104034703	4	88
PZE-104039444	4	88.5
PZE-104040106	4	88.9
PZE-104040485	4	89.1
PZE-104041268	4	89.3
PZE-104041842	4	89.8
SYN29046	4	90.5
PZE-104042991	4	91.2
PZA03597.1	4	92
PZE-104046358	4	92.5
PZE-104047725	4	93.6
PZE-104049112	4	93.9
PZE-104051475	4	95.3
PZE-104052099	4	95.6
PZE-104052618	4	96
PZE-104052851	4	96.4
PZE-104111196	4	96.7
PZE-104061623	4	97
PZE-104063079	4	97.5
PZE-104064220	4	97.8
PZE-104065764	4	98.1
PZE-104065798	4	98.6
PZE-104066272	4	99.3
PZE-104067306	4	99.6
PZE-104067454	4	99.9
PZE-104067629	4	100.8
PZE-104071503	4	101.1
PZE-104071710	4	101.7
PZE-104072168	4	102
PZE-104072827	4	102.5
PZE-104073980	4	103.3
PZE-104075184	4	103.8
PZE-104075190	4	104.9
PZE-104075193	4	106.5
SYN27508	4	106.8
PZE-104076328	4	107.6
PZE-104077152	4	109
PZE-104077710	4	110.1
PZE-104078223	4	110.4
PZE-104078666	4	110.7
PZE-104079076	4	111.2
PZE-104079202	4	113.5
PZE-104079825	4	114.1
PZE-104080020	4	114.4
PZE-104080947	4	114.7
PZE-104081171	4	115.3
PZE-104081530	4	116.7
SYN9092	4	117.5
PZE-104083501	4	118
PZE-104083655	4	118.5
PZE-104084001	4	120.7
PZE-104084279	4	121.2
SYN4676	4	122.8
ZM012705-0556	4	123.6
PZE-104086097	4	126.3
PZE-104086650	4	127.1
PZE-104086871	4	127.4
PZE-104087083	4	128.5
PZE-104087287	4	129.2
PZE-104087748	4	129.6
PZE-104087852	4	130.1
PUT-163a-76926256-4034	4	130.9
PZE-104088221	4	131.2
PZE-104088628	4	132.1
PZE-104089383	4	132.4
PZE-104089623	4	133
PZE-104090353	4	133.3
PZE-104090768	4	134.2
SYN1891	4	135.1
PZE-104091188	4	135.7
SYN23101	4	136.3
SYN6111	4	137.7
PZE-104094288	4	138
PZE-104094576	4	138.3
PZE-104094616	4	139.1
SYN2159	4	139.4
PZE-104095248	4	139.9
PZE-104095589	4	141.3
PZE-104096011	4	142.1
PZE-104096363	4	143.2
PZE-104097221	4	143.5
PZE-104097409	4	143.8
PZE-104097938	4	144.3
PUT-163a-60338102-2349	4	145.9
PZE-104098756	4	146.4
PZE-104099080	4	146.9
SYN2857	4	148
SYN2215	4	148.3
PZE-104100589	4	148.8
PZE-104100613	4	149.9
PZE-104100716	4	150.7
SYN18333	4	151
PZB02464.1	4	152.8
PZE-104102278	4	153.1
SYN931	4	154.9
PZE-104102768	4	156
PZE-104103091	4	156.9
PZE-104103423	4	157.3
PZE-104103557	4	158.1
PZE-104103602	4	159
PZE-104103688	4	159.7
SYN15400	4	160
SYN15397	4	161
SYN1845	4	161.3
PZE-104104502	4	161.8
PZE-104104798	4	162.1
SYN1198	4	162.4
SYN1197	4	162.7
PZE-104105165	4	163.5
SYN5704	4	164
PZE-104105732	4	165.6
PZE-104105843	4	167.2
SYNGENTA6284	4	167.7
SYN7997	4	168
SYN8024	4	168.3
PZE-104106519	4	169.1
PZE-104106680	4	169.4
PZE-104107039	4	170.2
SYN34550	4	170.7
PZE-104108415	4	171.5
PZE-104108744	4	173.1
SYN21453	4	173.4
SYN21455	4	173.7
PZE-104109431	4	174.2
PZE-104109566	4	174.7
SYN27337	4	175.2
PZE-104110312	4	175.5
PZE-104110672	4	176.6
PZE-104113269	4	177.7
PZE-104113842	4	179.9
PZE-104114501	4	180.2
PZE-104115060	4	181.5
SYN14363	4	181.8
PZE-104115785	4	182.3
PZE-104116016	4	183.9
PZE-104116177	4	184.7
PZE-104116834	4	185
PZE-104117392	4	185.5
SYN1804	4	186
PZE-104118322	4	186.3
SYN12730	4	186.6
PZE-104118892	4	186.9
PZE-104119291	4	187.2
SYN18420	4	187.5
PZE-104121067	4	188
PZE-104121274	4	188.3
PZE-104122007	4	188.6
PZE-104122278	4	189.1
PZE-104123129	4	189.4
SYN25965	4	189.7
PZE-104123918	4	190
SYN28071	4	190.5
PZE-104125709	4	191.6
PZE-104126595	4	193
PZE-104127244	4	193.4
PZE-104127476	4	193.8
PZE-104127584	4	194.1
PZE-104128326	4	194.6
PZE-104129466	4	194.9
PZE-104129635	4	195.7
PZE-104129789	4	196
PZE-104130312	4	197.1
PZE-100000065	4	197.4
PZE-104130779	4	197.7
PZE-104131065	4	198
PZE-104132610	4	198.3
SYN28610	4	198.6
PZB00878.2	4	199.1
PZE-104134962	4	199.4
PZE-104136278	4	199.7
PZE-104136550	4	200.2
PZE-104136929	4	200.5
PZE-104137002	4	201
PZE-104137221	4	201.3
PZE-104137814	4	202.4
SYN18860	4	202.7
SYN30108	4	203.5
PZE-104138961	4	204
PZE-104139290	4	204.3
PZE-104139307	4	204.8
PZE-104139569	4	205.1
PZE-104139705	4	205.4
SYN18913	4	205.7
PZE-104140021	4	206
SYN17405	4	206.3
PZE-104140525	4	206.8
PZE-104140802	4	207.3
SYN25721	4	208.1
PZE-104141306	4	208.9
SYN1810	4	209.2
PZE-104141673	4	210
PZE-104141847	4	210.3
SYN26075	4	212.2
PZE-104143161	4	214.7
SYN11069	4	215.4
PZE-104144387	4	216.4
PZE-104145006	4	218
PZE-104145515	4	218.5
PZE-104146082	4	222.5
PZE-104146173	4	222.8
PZE-104146692	4	223.1
SYN19387	4	223.6
PZE-104146806	4	224.1
PZE-104146988	4	225.7
PZE-104147192	4	226.2
PZE-104147527	4	227.8
PZE-104147912	4	228.3
PZE-104148010	4	229.8
PZE-104148574	4	230.7
SYN28888	4	231.2
PZE-104148975	4	231.5
SYN24015	4	233
SYN23997	4	233.3
PZE-104150374	4	234.8
PUT-163a-30088383-1881	4	235.4
PZE-104150856	4	235.9
PZE-104150993	4	239.3
PZE-104151391	4	239.8
SYN7920	4	240.6
SYN7917	4	242
PZE-104152363	4	243.1
PZE-104152590	4	243.4
PZE-104152999	4	244.2
SYN37138	4	244.5
PZE-104153766	4	246.1
SYN7817	4	247.2
SYN7814	4	248
SYN1371	4	248.5
PZE-104154329	4	249.6
PUT-163a-76016170-3773	4	250.7
PZE-104154891	4	251.5
SYN26006	4	252.9
PUT-163a-148956747-550	4	253.7
SYN25995	4	254
SYN29063	4	254.8
PZE-104156127	4	256.2
SYN21409	4	257
SYNGENTA16249	4	258.4
SYNGENTA0889	4	259.8
PZE-104157344	4	260.3
SYN8790	4	261.4
PZE-104157815	4	261.9
PZE-104157953	4	262.4
SYN11728	5	0
SYN12361	5	0.5
SYN33186	5	0.8
PZA01983.1	5	1.3
SYN9878	5	4.1
SYN20117	5	5.2
PZE-105001734	5	6.8
SYN21611	5	7.9
PZE-105002166	5	9.3
SYN2354	5	10.4
SYN2367	5	11.2
ZM013572-0266	5	11.5
SYN14898	5	11.8
SYN35354	5	13.1
SYN35369	5	14.2
SYN35355	5	14.5
PZE-105003938	5	16.4
SYNGENTA17173	5	16.7
SYN33745	5	17.2
SYN28190	5	20
SYN539	5	21.1
SYN537	5	21.9
SYN22661	5	23
SYN22674	5	23.8
SYN31758	5	27.5
SYN31741	5	28
SYN35950	5	29.4
SYN30364	5	30.9
SYN512	5	32.4
SYN500	5	35.2
SYN7888	5	35.5
PZE-105009736	5	35.8
PZE-105011856	5	37.4
PZA00089.3	5	38.4
SYN12682	5	39
SYN1045	5	42.7
SYN1035	5	43
SYN3123	5	44.6
PZE-105014159	5	45.1
PZE-105014611	5	47.6
PZE-105015473	5	48.9
PUT-163a-148931114-379	5	50.6
SYN14969	5	51.1
PZE-105016045	5	52.2
PZE-105016317	5	53.6
PZE-105016506	5	54.1
PZE-105016573	5	54.6
SYN2126	5	55.4
SYN28825	5	55.9
PZE-105017042	5	56.4
PZE-105017551	5	57.2
PZE-105018063	5	60
PUT-163a-93016565-4831	5	60.5
PZE-105018732	5	61
PZE-105019153	5	61.3
SYN37537	5	62.1
SYN33205	5	63.4
PZE-105020816	5	64
SYN38234	5	65.1
PZB00188.2	5	65.6
PZE-105021345	5	66.4
PZE-105021560	5	66.7
PZE-105022201	5	67.5
SYN6674	5	68.2
SYN11512	5	68.9
SYN5969	5	69.4
PZE-105023573	5	69.9
PZE-105023608	5	70.2
PZE-105024938	5	73.8
PZE-105025225	5	74.7
PZE-105025482	5	75.2
SYN35808	5	75.7
PZE-105025787	5	76
PZE-105026019	5	76.3
SYN19685	5	77.4
SYN19687	5	77.7
PZE-105027530	5	78.2
SYN27134	5	78.5
PZE-105027872	5	79
PZE-105028662	5	79.8
PZE-105029198	5	81.4
PZE-105029274	5	81.7
PZE-105029444	5	82
PUT-163a-60350211-2639	5	82.8
PZE-105031041	5	83.1
PZE-105031901	5	83.6
PZE-105032449	5	84.1
PZE-105032593	5	84.4
PZE-105033085	5	84.9
SYN28368	5	85.2
PZE-105033382	5	85.7
SYN21201	5	86
PZE-105034671	5	86.8
PZB00223.1	5	88.7
PZA03226.3	5	89.2
PZE-105035278	5	89.5
SYN12482	5	90
PZE-105036244	5	90.3
PZE-105036664	5	90.6
SYN24065	5	90.9
PZE-105037660	5	91.2
PZE-105037752	5	91.5
SYN31840	5	91.8
PZE-105038144	5	92.1
SYN11987	5	92.4
PZE-105039163	5	93.2
PZE-105040767	5	94
SYN38535	5	94.8
SYN32049	5	95.3
PZE-100000158	5	95.6
PZE-105042690	5	96.1
PZE-105042735	5	96.4
PZE-105043254	5	97.5
ZM014286-0133	5	97.8
PZE-105044555	5	98.9
PZE-105045171	5	99.2
PZE-105046364	5	99.5
PZE-105046526	5	100
PZE-105047243	5	100.3
PZE-105047394	5	100.6
PZA-000996001	5	100.9
PZE-105048328	5	101.4
SYN1660	5	101.7
PZE-105048850	5	102.2
SYN26430	5	102.5
PZE-105049957	5	102.8
PZE-105050638	5	103.9
PZE-105050668	5	104.2
SYN13547	5	104.5
PZE-105052750	5	104.8
PZE-105054627	5	105.3
PZE-105054935	5	105.6
PZE-105055311	5	106.4
PZE-105056077	5	106.7
PZE-105056998	5	107
PZE-105057214	5	107.3
PZE-105058907	5	107.6
SYN1422	5	108.1
PZE-105061132	5	108.6
PZE-105061350	5	109.4
PZE-105061842	5	109.9
PZE-105062126	5	110.2
PZE-105063794	5	110.5
PZE-105064348	5	110.8
SYN35404	5	111.3
SYN35422	5	111.6
PZE-105065011	5	111.9
PZA00626.4	5	112.2
PZE-105065758	5	112.7
SYN28088	5	113
PZB-001112001	5	113.5
PZE-105067125	5	114.3
SYN19092	5	114.6
PZE-105067579	5	114.9
PZE-105068123	5	115.2
PZE-105069970	5	115.8
PZE-105070525	5	117.9
PZE-105071524	5	118.4
PZE-105071862	5	118.7
PZE-105073072	5	119.2
PZE-105073381	5	119.5
PZE-105073571	5	120
PZE-105073969	5	120.3
PZE-105074181	5	122.2
PZE-105074812	5	122.5
PZE-105075756	5	123
PZE-105077097	5	124.6
PZE-105078367	5	125.1
PZE-105079766	5	125.6
PZE-105080338	5	126.1
SYN36343	5	126.4
PZE-105083371	5	126.7
PZE-105090595	5	127.3
PZE-105092449	5	128.3
PZE-105095305	5	129.1
PZE-105095571	5	129.4
PZE-105096834	5	129.7
PZE-105097276	5	130.5
PZE-105097299	5	130.8
PZE-105098019	5	131.3
PZE-105098055	5	131.8
PZE-105098210	5	132.1
PZE-105098518	5	132.4
PZE-105099462	5	132.7
PZE-105100352	5	133.2
PZE-105100474	5	133.5
PZE-105100624	5	134
PZE-105100796	5	135.4
PZE-105100899	5	135.7
PZE-105101098	5	136.3
PZE-105101566	5	136.6
PZE-105101867	5	137.2
PZE-105102391	5	137.5
SYN812	5	137.8
SYN13761	5	138.1
PUT-163a-4174532-2029	5	138.9
PZE-105104882	5	139.7
PZE-105105213	5	140
PZE-105105471	5	141.6
PZE-105105590	5	141.9
PZE-105105668	5	142.7
PZE-105105910	5	143
PZE-105106082	5	143.8
PZE-105106612	5	144.3
PUT-163a-93015957-4829	5	144.6
SYN33595	5	145.8
SYN1392	5	146.1
PZE-105107668	5	147
PZE-105108191	5	147.9
PZE-105109577	5	149.5
PUT-163a-29945603-1815	5	151.9
PZE-105110168	5	152.8
PZE-105110817	5	153.1
PZE-105111257	5	153.4
PZE-105111861	5	154.4
PZE-105113048	5	156.6
PZE-105113328	5	157.7
PZE-105113799	5	160.2
PZE-105114330	5	161.6
SYN13232	5	161.9
PZE-105114709	5	162.4
PZE-105114875	5	163
PZE-105115211	5	163.6
SYN10842	5	165.4
SYN34982	5	166.1
SYN11028	5	166.8
PZE-105118026	5	167.3
SYN29530	5	168.3
SYN36660	5	168.6
SYN31806	5	174.5
PUT-163a-60395273-2925	5	175.3
PZE-105120419	5	175.6
PZD00056.3	5	176.4
SYN8807	5	176.7
PZE-105122447	5	177.4
PZE-105121969	5	177.7
SYN23392	5	179.1
SYN12707	5	179.4
PZE-105126109	5	180.8
PZE-105127202	5	182.7
PZE-105127475	5	183.2
PZE-105128589	5	183.5
PZE-105129479	5	184.2
PZE-105129694	5	184.6
PZE-105130621	5	185.4
PZA02788.12	5	185.9
SYN10270	5	187.8
SYN10273	5	188.1
SYN35855	5	188.6
SYN35856	5	188.9
PZE-105132581	5	191.1
PZA02383.1	5	191.6
PZE-105133858	5	191.9
PZE-105134147	5	192.2
PZE-105135342	5	193.6
SYN30405	5	193.9
PZE-105136782	5	195
PZE-105140020	5	195.8
PZE-105141007	5	196.1
PZE-105141048	5	196.4
SYNGENTA5634	5	197
PZE-105142910	5	197.3
PZE-105143697	5	198.2
PZE-105146678	5	199.4
PZE-105147666	5	199.7
SYN11895	5	200.6
PZE-105149244	5	203.1
PZE-105150042	5	204.5
SYN2083	5	204.8
SYN35167	5	205.9
PZE-105151403	5	207.3
PZE-105152305	5	210.1
SYN15001	5	210.6
PUT-163a-30052323-1860	5	211.1
PZE-105154136	5	211.9
PZE-105154210	5	212.2
SYN1926	5	212.7
SYN1933	5	213
PUT-163a-71316087-3141	5	214.9
PZE-105156153	5	215.2
PZE-105156919	5	216
PZE-105156970	5	217.4
PZE-105158473	5	221.4
PUT-163a-6021759-2319	5	221.9
PZE-105159327	5	222.4
PZE-105160040	5	224.3
PZE-105160791	5	226.2
PZE-105160851	5	226.5
PZE-105161918	5	227.3
PZE-105162324	5	230.1
PZE-105162601	5	230.4
PZE-105163425	5	230.7
PZE-105163439	5	231
PZE-105163705	5	231.8
PZE-105164922	5	233.7
PZE-105165345	5	234
PZA00836.1	5	237.7
PZE-105169553	5	238.5
PZE-105169772	5	239.3
SYN3380	5	239.8
SYN2631	5	240.1
ZM012862-0609	5	243.5
SYN18054	5	247.3
SYN22387	5	249.3
SYN36222	5	250.1
SYN35271	5	251.2
SYN35270	5	252
SYN9180	5	253.1
SYN2950	5	254.6
SYN37229	5	256.4
SYN14688	5	257.8
PUT-163a-71427540-3259	5	262.7
PZE-105177822	5	263
SYN31131	5	263.5
SYN31128	5	264
SYN28053	5	264.8
SYN31315	5	265.7
PZE-105179864	5	267.5
SYN33322	5	268.4
SYN33305	5	270.3
SYN33307	5	271.7
PZE-105180900	5	272
PZE-105181205	5	272.6
PZE-105181352	5	273.5
PZE-105181381	5	273.8
PZE-105181743	5	276.2
PUT-163a-13388772-220	5	276.5
PZE-105182386	5	276.8
PZE-106000078	6	0
PZE-106000303	6	0.5
PZE-106000399	6	1.3
PZE-106001126	6	4.1
SYN22071	6	5.7
SYN20091	6	6
SYN30158	6	6.8
PZE-106002839	6	7.1
PZE-106002972	6	8.5
PZE-106003733	6	12.8
PZE-106004192	6	13.1
PZA03003.10	6	13.6
PZE-106005094	6	13.9
SYN10561	6	16.4
PZE-106005744	6	16.7
PZE-106006032	6	17
PZE-106006210	6	17.8
PZE-106006353	6	18.1
PZE-106006772	6	18.4
PZE-106020174	6	21.5
PZE-106020490	6	23.4
PZE-106020565	6	23.7
PZE-106021096	6	24
PZE-106008617	6	24.3
PZE-106008892	6	25.4
PZE-106009328	6	25.7
PZE-106010003	6	26.5
PZE-106010459	6	26.8
PZE-106010873	6	27.1
PZE-106011390	6	27.4
PZE-106013454	6	27.9
PZE-106013898	6	28.4
SYN14933	6	29.5
SYN30854	6	30
PZE-106023258	6	30.3
PZE-106023860	6	30.6
PZE-106024232	6	31
PZE-106025167	6	31.4
PZE-106025542	6	31.8
PZE-106032980	6	32.5
PZE-106035359	6	33.3
SYN33234	6	34.1
PZE-106036054	6	34.6
PZE-106037633	6	35.7
PZE-106037845	6	36
PZE-106038428	6	36.3
PZE-106039480	6	37.3
SYN21081	6	37.8
PZE-106039999	6	38.6
PZE-106040697	6	41.1
PZE-106040974	6	42.5
PZE-106041093	6	42.8
PZE-106041977	6	43.5
PZE-106042346	6	43.8
SYN11566	6	45.2
PZE-106043261	6	46
SYN2958	6	46.3
PZE-106044414	6	46.6
SYN21797	6	46.9
PZE-106045021	6	47.2
PZE-106045480	6	48.3
PZE-106045971	6	49.4
PZE-106046027	6	50.5
SYN24469	6	51.9
PZE-106046688	6	52.4
PZE-106047147	6	54.1
PZE-106047668	6	55.2
PZE-106048055	6	55.5
PZE-106048351	6	55.8
PZE-106048558	6	56.4
PZE-106048953	6	59.2
PZE-106049203	6	60
PZE-106050577	6	60.3
ZM012370-0335	6	60.8
PZE-106052536	6	62.2
PZE-106052904	6	63
PZE-106053317	6	63.3
SYN23350	6	63.6
PZE-106054425	6	63.9
SYN23500	6	64.5
PZE-106055082	6	64.8
SYN29718	6	65.4
PZE-106055780	6	68.1
SYN28493	6	68.4
PZE-106057989	6	71.5
SYN23928	6	72
PZE-106058599	6	72.3
PZE-106058910	6	72.6
PZE-106059279	6	74
PZE-106059865	6	74.8
PZE-106059969	6	75.1
PZE-106060505	6	77.9
PZE-106060730	6	78.2
PZE-106060834	6	78.7
PZE-106060922	6	79
PZE-106060955	6	79.3
PZE-106056475	6	87.2
SYN3630	6	87.6
SYN21985	6	88
PZE-106057284	6	95.2
PZE-106057733	6	95.7
PZE-106057747	6	96
PZE-106061139	6	97.6
PZE-106061209	6	98
PZE-106061440	6	98.4
SYN30626	6	98.7
PUT-163a-94472096-4855	6	99
SYN38140	6	99.3
PZE-106062345	6	99.8
PZE-106064553	6	100.3
PZE-106065305	6	102.2
SYN23913	6	103
SYN23915	6	103.3
PZA00382.28	6	104.1
PZE-106066563	6	104.4
PZE-106066701	6	104.9
PZE-106067392	6	105.4
PZE-106067897	6	106.2
PZE-106068161	6	106.7
SYN25318	6	107.2
PZE-106068627	6	107.5
SYN26938	6	109.4
PZE-106070404	6	109.9
SYN32941	6	110.2
PZE-106070821	6	111
PZE-106071011	6	111.3
PZE-106071476	6	111.6
SYNGENTA11626	6	111.9
PZE-106071787	6	112.2
PZE-106072086	6	113.3
PZE-106072209	6	113.6
PZE-106072883	6	116.1
PUT-163a-18167596-1292	6	116.4
PZE-106073551	6	116.7
PZE-106074435	6	117.8
PZE-106074560	6	118.9
SYN10164	6	119.4
PZE-106075137	6	121
PZE-106075546	6	121.8
PZE-106075973	6	122.1
PZE-106077040	6	122.9
PZE-106077056	6	123.2
SYN21700	6	123.7
SYN22724	6	124.5
SYN22720	6	124.8
PZE-106078719	6	126.2
PZE-106079330	6	126.5
PZE-106079723	6	127
PZE-106080854	6	130.4
PZE-106081334	6	130.9
PZE-106081873	6	131.7
PZE-106082617	6	132.5
PZE-106082685	6	133
SYN34058	6	134.1
PZE-106083335	6	135.5
PZE-106083557	6	136.3
PZE-106084109	6	136.9
PZE-106084436	6	137.2
PZE-106084598	6	137.5
PZE-106085210	6	138.1
SYN31372	6	138.4
PUT-163a-60400909-3035	6	139.3
PZE-106086241	6	139.6
PZE-106087289	6	140.8
PZE-106087420	6	141.1
SYN32129	6	142
PUT-163a-4730530-2146	6	142.3
PZA-002811004	6	142.8
PZE-106088716	6	143.6
PZE-106089195	6	144.1
SYN27107	6	146.2
PZE-106090376	6	147.1
PUT-163a-93281684-4842	6	147.9
SYN4646	6	148.7
PZE-106091165	6	149.2
SYN29393	6	149.5
SYN37017	6	152.5
SYN25278	6	153.2
PZE-106093489	6	153.5
PZE-106093812	6	153.8
PZE-106094294	6	155.2
PUT-163a-94477459-4890	6	155.7
PZE-106095310	6	156.2
PZE-106097584	6	156.7
SYN31846	6	158.6
PZE-106098497	6	159.1
PZE-106098900	6	159.4
SYN24056	6	161.6
PZE-106102127	6	161.9
PZE-106102395	6	162.4
PZE-106103560	6	164.9
PZE-106103665	6	165.4
SYN23855	6	166.8
SYNGENTA12830	6	167.9
SYN23860	6	168.4
SYN10080	6	170.1
SYN28694	6	170.4
SYN28691	6	170.7
PZA03027.12	6	171
SYN24070	6	171.3
PZA00223.4	6	173
SYN22094	6	174.4
SYN22106	6	174.7
SYN14803	6	175.8
SYN14815	6	176.6
PHM597.12	6	176.9
SYN19164	6	178.3
SYN10769	6	178.6
SYN10787	6	178.9
SYN4181	6	180.3
SYN4182	6	180.9
PZE-106110981	6	181.2
ZM012369-0391	6	181.5
PZE-106111890	6	183.6
SYN26189	6	183.9
PHM16607.11	6	186.1
PZE-106113359	6	186.4
PUT-163a-21626449-1585	6	187.2
SYN26168	6	187.7
SYN8245	6	189.3
SYN21329	6	189.8
SYN30501	6	190.1
SYN23743	6	190.4
PUT-163a-88756199-4581	6	190.9
SYN32875	6	191.2
PZE-106116148	6	191.5
PZE-106116788	6	192.3
SYN9303	6	192.6
PUT-163a-60338619-2360	6	194.5
PZE-106118195	6	194.8
PZE-106119113	6	197
PZE-106119181	6	197.5
SYN22989	6	198.3
SYN16022	6	199.7
PUT-163a-78074902-4096	6	200.5
SYN34373	6	201
SYN13325	6	202.1
SYN13318	6	202.9
SYN13333	6	203.2
SYN12700	6	205.1
PUT-163a-60341571-2416	6	206.2
SYN24474	6	207.6
PZE-106123501	6	209
SYN24877	6	209.3
SYN19436	6	210.5
SYN10683	6	211.4
SYN11202	6	212
PZE-106125698	6	212.9
PZE-106126667	6	214.3
PZE-106126300	6	215.7
SYN38609	6	217.1
SYN7865	6	219
SYN7863	6	219.3
PZE-106128322	6	219.6
SYN28539	6	220.1
PZE-106129292	6	220.9
SYN24806	6	221.7
SYN11451	6	222
PZE-106130174	6	224.5
PZE-106129899	6	225
PZE-107000059	7	0
SYN23677	7	0.3
PZE-107000462	7	1.1
PZE-107000687	7	1.4
SYN4997	7	2.4
SYN10738	7	4.6
SYN10740	7	5.1
PUT-163a-21481304-1570	7	5.9
PZE-107002161	7	9.9
PZE-107002330	7	10.4
PZE-107002578	7	13.6
SYN24975	7	14.2
PZE-107003187	7	17.7
SYNGENTA14861	7	18.3
PZE-107003481	7	19.8
PZE-107004509	7	21.3
SYN24439	7	22.9
PZE-107004741	7	24
PZE-107005291	7	27.7
PZE-107005556	7	28.5
PZE-107005664	7	29
PZE-107005766	7	29.5
SYN39284	7	29.8
SYN25439	7	31.2
PZB01083.2	7	31.5
SYNGENTA17096	7	31.8
SYN37963	7	34.6
PZE-107006973	7	34.9
PZE-107007133	7	39.8
SYN15676	7	43.5
PZE-107007784	7	43.8
PZE-107008696	7	45.8
PZE-107009573	7	49.4
SYN36033	7	49.9
PZE-107011683	7	53.3
SYNGENTA6494	7	54.4
SYN9669	7	56.3
PZE-107012564	7	58.8
SYN36574	7	59.6
PZE-107013078	7	59.9
SYN39338	7	61
PZE-107013677	7	62.1
PZE-107014986	7	67.6
PZE-107015809	7	68.5
PZE-107016512	7	68.8
PZE-107016972	7	70
PZE-107017238	7	70.4
PZE-107017571	7	71.1
PZE-107018438	7	71.4
PZE-107019073	7	71.9
PZE-107020315	7	72.2
PZE-107020678	7	72.7
PZE-107021654	7	73
SYN5031	7	73.3
PZA03344.2	7	74.1
PZE-107023217	7	74.4
PZE-107023669	7	74.9
PZE-107023943	7	76.8
PZE-107025740	7	77.1
PZE-107026212	7	78.2
PZE-107026387	7	78.8
PZE-107026418	7	79.6
SYN4359	7	79.9
PZE-107026995	7	80.5
SYN4317	7	80.8
PZE-107027627	7	81.1
PZE-107027653	7	81.9
PZE-107028398	7	83.3
PZE-107030288	7	83.6
PZE-107030337	7	84.4
PZE-107032759	7	85
PZE-107032806	7	85.3
PZE-107035568	7	85.6
PZE-107037750	7	85.9
PZE-107042585	7	87.5
PZE-107042751	7	88
PZE-107044548	7	88.3
PZE-107044795	7	88.6
SYN29321	7	89.4
PZE-107046503	7	90.7
PZE-107051319	7	91.3
PZE-107051964	7	91.6
SYN22821	7	93.9
PZE-107055217	7	95
PZE-107055575	7	95.3
PZE-107055759	7	95.9
SYN16564	7	96.2
SYN16554	7	97.4
SYN16187	7	97.7
PZE-107056882	7	99.5
SYN17793	7	100.6
PZE-107057301	7	102.8
PZE-107057370	7	103.1
PZE-107057412	7	104.2
PZE-107058951	7	107.3
PZE-107059567	7	107.8
PZE-107060076	7	108.9
SYN32779	7	110.3
PZE-107061572	7	111.4
PZE-107061749	7	111.7
PZE-107061937	7	112
PZE-107062497	7	112.5
PZE-107063120	7	113.6
SYN18506	7	114.4
PZE-107064289	7	114.7
SYN38589	7	115
PZE-107064549	7	116.4
PZE-107065016	7	116.9
SYN13508	7	117.7
PZE-107066312	7	118.2
PZE-107066645	7	119
PZE-107067062	7	120.4
PZE-107067237	7	120.7
PZE-107067315	7	121
PZE-107067432	7	121.3
PZE-107068018	7	121.6
PZE-107068214	7	122.1
PZE-107068315	7	122.4
PZE-107068924	7	122.9
PZE-107068961	7	123.4
PZA03477.1	7	123.9
PZE-107069959	7	124.2
SYN20964	7	124.5
PZE-107070987	7	125
PZE-107071389	7	125.3
PUT-163a-89248979-4617	7	126.7
PZE-107072523	7	127
SYN27282	7	127.3
PZE-107073348	7	127.8
PZE-107074248	7	129.2
PZE-107074700	7	130
PZE-107076499	7	131.9
PZE-107077474	7	132.4
PZE-107078209	7	134.1
PZE-107078400	7	134.7
SYN32297	7	135
PUT-163a-71300000-3066	7	136.3
SYN22406	7	138.2
SYN22398	7	138.5
PZE-107079818	7	139.1
SYN32384	7	140
PZE-107080622	7	140.8
PZE-107080702	7	144.6
PZE-107081355	7	144.9
PZE-107081437	7	146.9
PZE-107082484	7	148.3
PZE-107082619	7	149.4
SYN3184	7	150.1
SYN3189	7	150.8
PZE-107084096	7	151.1
PZE-107084474	7	152.2
PZE-107084584	7	152.8
PZE-107087168	7	156
PZE-107087898	7	157.2
SYN35906	7	157.5
SYN24392	7	158.3
PZE-107088583	7	161.2
SYNGENTA11598	7	161.7
PZE-107089394	7	163.1
PZE-107089497	7	165.3
SYN22615	7	165.8
PZE-107090555	7	168.9
SYN16900	7	172.6
SYN18751	7	173.4
SYNGENTA11834	7	175.6
PZE-107092610	7	175.9
SYN11682	7	176.2
PZE-107093041	7	176.7
PZE-107094005	7	177.5
PZE-107094576	7	178.3
PZE-107095878	7	181.7
PZE-107096184	7	185.7
PZE-107097026	7	186
PZE-107097424	7	186.3
PZE-107097674	7	186.6
PZE-107098005	7	187.4
PZE-107098128	7	187.7
SYN2766	7	189.3
SYN18765	7	190.9
PZE-107100523	7	192.5
PUT-163a-18178995-1475	7	192.8
PZE-107101710	7	193.3
PZE-107102099	7	193.8
PZE-107103016	7	194.6
SYN13262	7	194.9
PZE-107103851	7	195.2
PZE-107104127	7	196.2
SYN17053	7	196.8
SYN17072	7	197.6
PZE-107105614	7	198.4
SYN34442	7	199.5
PZE-107106355	7	200
PZE-107107153	7	201.1
SYN13845	7	201.9
SYN3344	7	202.7
SYN12172	7	204.9
PZE-107108703	7	205.8
SYN23133	7	206.7
PZE-107109512	7	207.5
PZE-107110984	7	210.9
PZE-107111546	7	212.8
SYN15451	7	214.2
PZE-107113337	7	214.7
PUT-163a-93012953-4804	7	215
PZE-107113582	7	215.6
SYN8377	7	216.6
SYN8374	7	216.9
SYN25311	7	218.6
PZE-107115307	7	219.2
PZE-107115369	7	219.5
SYN18481	7	219.8
SYN18486	7	220.1
SYN31359	7	220.4
SYN22850	7	221
SYN17035	7	222.1
PZE-107117679	7	222.4
SYN7513	7	222.7
SYN23691	7	223
PZE-107118752	7	223.3
PZE-107119102	7	224.1
PZE-107119234	7	224.9
SYN13029	7	226
ZM001788-1266	7	228.5
PZE-107121485	7	229
PZB00597.1	7	230.6
PZE-107123572	7	232
SYN12247	7	232.5
PZE-107125313	7	235.3
PZE-107126258	7	236.1
PUT-163a-60399196-2989	7	236.4
SYN17022	7	236.7
PZE-107126585	7	237
PZE-107126940	7	237.3
SYN30793	7	237.6
SYN25224	7	240.7
PZE-107128646	7	241
PZB02448.2	7	242.7
PZE-107129833	7	243.5
PZE-107129950	7	243.8
PZE-107130438	7	244.4
PZE-107130565	7	246.1
PZE-107130986	7	248
PUT-163a-94475607-4877	7	249.4
PZE-107132474	7	251.6
PZA00423.16	7	252.1
PZE-107133026	7	252.6
SYN34109	7	254
PZE-107133296	7	254.8
SYN32824	7	255.6
SYN4561	7	256.4
PZE-107134212	7	257.5
PZE-107134626	7	259.1
PZE-107135438	7	262.5
PZE-107136092	7	263.9
SYN34653	7	264.2
PZE-107136612	7	265.6
SYN18604	7	267.2
PZE-107137944	7	267.7
PZE-108000369	8	0
PZE-108000665	8	0.5
SYN5929	8	0.8
PZE-108001260	8	1.1
SYN25100	8	2.2
SYN25095	8	3
SYN25108	8	4.4
PUT-163a-78076151-4108	8	5
PUT-163a-13557719-256	8	7.9
SYN11271	8	8.2
PZE-108002423	8	8.5
SYN10808	8	9.1
PZE-108002532	8	11.4
PZE-108002634	8	11.9
SYNGENTA15947	8	13.8
PZE-108002915	8	14.1
SYN17933	8	16.6
SYN17938	8	17.1
SYN17936	8	17.4
SYN22844	8	18.7
SYN33564	8	19.3
PZE-108003848	8	19.6
SYN27442	8	20.1
PUT-163a-18162342-1227	8	22.3
SYN3169	8	25.7
PZA03316.2	8	26.2
PZE-108004909	8	28.1
PZA01623.3	8	28.4
PZE-108005219	8	28.9
PZE-108005381	8	30.1
PZE-108005605	8	31
PUT-163a-71445680-3381	8	31.3
PZA00058.1	8	31.8
SYN35223	8	33.6
SYN35229	8	34.2
SYN10427	8	34.7
PZE-108006603	8	35
SYN13070	8	36.1
SYN13074	8	36.4
SYN9903	8	39.5
PZE-108007866	8	40.3
SYN11623	8	41.4
PZE-108008403	8	42.5
SYN14938	8	44.1
PZE-108008825	8	47.2
SYN18173	8	47.7
PZE-108009087	8	48.5
PZE-108009431	8	49.9
SYN12756	8	50.4
SYN12760	8	50.9
SYN3270	8	51.2
PZE-108009968	8	52.6
PZE-108010463	8	54
PZA03178.1	8	54.3
SYN37797	8	55.1
PZE-108011044	8	55.6
PZE-108011286	8	55.9
PZE-108012113	8	56.7
SYN36538	8	58.3
SYN36547	8	60.8
SYN3278	8	62.9
PZE-108013234	8	63.2
SYN14462	8	67.8
PZE-108013805	8	68.6
PZE-108014231	8	68.9
PZE-108015468	8	69.2
PZE-108016243	8	69.7
PZE-108016518	8	70
PZE-108016548	8	70.3
SYN18989	8	70.7
PZE-108016983	8	71.1
PZE-108017014	8	71.5
PZE-108017417	8	72.6
PZE-108017470	8	73.7
PZE-108017647	8	74
SYN19462	8	74.3
PZB01977.1	8	74.8
PZE-108019862	8	75.1
PZE-108019359	8	75.4
PZE-108018950	8	76.5
PZE-108018725	8	76.8
PZE-108018453	8	77.6
PZE-108020151	8	78.1
PZE-108020375	8	78.4
PZE-108020885	8	78.7
PZE-108021296	8	79
PZE-108021658	8	80.3
PZE-108021716	8	80.6
PZE-108022581	8	81.4
SYN35861	8	83
PZE-108023456	8	83.5
SYN10324	8	84.9
SYN10192	8	86.2
PZE-108026419	8	86.5
PZE-108026793	8	86.8
PZE-108026852	8	87.1
PZE-108028788	8	87.4
PZE-108029025	8	87.9
PZE-108027532	8	88.2
PZE-108030838	8	88.5
PZE-108031095	8	88.8
PZE-108032082	8	89.1
PZE-108035541	8	89.4
PZE-108040081	8	89.7
SYN22313	8	90
PZE-108040469	8	90.3
ZM013496-0200	8	90.6
PZE-108041321	8	90.9
SYN2882	8	91.4
PZE-108043954	8	91.9
PZE-108044851	8	92.2
PZE-108045274	8	92.7
PZE-108047839	8	93.2
PZE-108048129	8	93.5
PZE-108049747	8	94
PZE-108051360	8	94.3
PZE-108053324	8	94.6
PZE-108053588	8	94.9
PZE-108053797	8	95.2
PZE-108053920	8	95.5
PZE-108054669	8	98.3
PZE-108055459	8	98.6
PZE-108057442	8	99.1
SYN21445	8	99.4
PZE-108058212	8	99.7
PZE-108058577	8	100.2
PZE-108059457	8	100.5
SYN18559	8	101
PZE-108060539	8	101.3
PZE-108061900	8	101.8
SYN21438	8	102.3
PZE-108063633	8	102.6
PZE-108063662	8	102.9
PZE-108064137	8	103.2
PZE-108064638	8	103.7
PZE-108064797	8	104
PZB01883.2	8	104.8
PZE-108065218	8	105.1
PZE-108065562	8	105.4
ZM012274-0351	8	106.2
PZE-108066796	8	107.6
PUT-163a-60344678-2518	8	108.1
PZE-108067511	8	108.4
PZA03638.3	8	108.7
PZE-108068467	8	109
PZE-108068884	8	109.3
SYN12978	8	109.6
ZM012617-0106	8	109.9
PZE-108069679	8	110.2
PZE-108069804	8	110.5
PZE-108070036	8	110.8
PZE-108070556	8	111.9
SYN3614	8	112.2
PZE-108070826	8	112.5
PZB01201.1	8	112.8
PZE-108072092	8	113.1
SYN15433	8	114.7
PZE-108072485	8	115.2
PZE-108073190	8	115.5
PZE-108073795	8	116.9
PZE-108073899	8	117.2
PZE-108074135	8	117.5
PZE-108074258	8	118.9
PZE-108075125	8	119.4
SYN26524	8	119.7
SYN11834	8	120.5
PZE-108077348	8	120.8
PZE-108078789	8	121.1
PZE-108079547	8	121.4
PZE-108079922	8	121.7
PZE-108081459	8	122
SYN2532	8	122.3
SYN20177	8	123.7
PZE-108082592	8	124
PZE-108082691	8	124.3
PZE-108082808	8	124.8
SYN23195	8	125.3
PZE-108083525	8	127.2
PZE-108084007	8	128.8
SYN3732	8	129.1
PZE-108085691	8	129.4
PZE-108086508	8	130.8
PZE-108087760	8	132.2
PZE-108089589	8	137.2
PZE-108090463	8	138.9
PZE-108091532	8	139.5
PZE-108091573	8	141.6
PZE-108092139	8	142.2
PZE-108092412	8	142.5
PZE-108092728	8	142.8
PZE-108092959	8	143.6
PZE-108093254	8	144.3
ZM013780-0381	8	144.7
PZE-108094417	8	145.2
PZE-108094590	8	146.4
PZE-108095145	8	147.2
PZE-108096529	8	148.2
PZE-108097250	8	148.5
PZE-108097518	8	148.8
PZE-108098132	8	149.1
PZE-108100275	8	149.6
PZE-108100840	8	150.1
PZE-108101458	8	150.4
PZE-108101499	8	151.6
PZE-108101678	8	153.4
PZE-108103787	8	154
PZE-108104529	8	154.6
PZE-108105473	8	155.2
PZE-108105699	8	155.7
SYN32654	8	156
PZE-108106789	8	156.5
PZE-108106984	8	156.8
SYN27235	8	157.4
PZE-108107190	8	158
PZE-108107671	8	159.2
PZE-108108010	8	159.5
PUT-163a-60349565-2619	8	160.3
SYN8904	8	164.6
PZE-108111467	8	166
PZE-108113165	8	166.5
SYN30177	8	172.4
SYN30192	8	173.2
PZE-108113902	8	180.4
PZE-108114559	8	181.2
PZE-108114666	8	181.6
SYNGENTA6461	8	182
SYN23809	8	182.3
SYN4446	8	183.8
PZE-108115325	8	185.6
SYNGENTA16978	8	186.7
PZE-108117321	8	187
PZE-108117130	8	187.3
PZE-108117488	8	189.2
PZE-108118075	8	190.3
SYN6420	8	191.1
PZE-108119072	8	192.7
PZE-108119375	8	193.5
SYN36527	8	193.8
PZE-108120155	8	194.1
PZE-108120272	8	194.6
SYN29288	8	194.9
SYN36464	8	195.7
SYN36468	8	196.8
PUT-163a-74233701-3601	8	201.5
PZE-108122570	8	203.6
SYN21963	8	204.6
PZE-108124414	8	208
PUT-163a-86469720-4499	8	209.6
PZE-108125652	8	210.2
SYN36001	8	211
PZE-108126581	8	211.3
PZE-108126856	8	213.2
PZE-108127237	8	217.5
SYN944	8	218.6
SYN7584	8	221.4
PUT-163a-148961306-578	8	222.8
PUT-163a-71311544-3115	8	224.7
PZE-108131283	8	225.8
SYN15047	8	226.3
SYN4926	8	228.2
SYN36819	8	229
PZE-108133113	8	229.3
ZM003074-0422	8	229.6
PZE-108133242	8	229.9
PZE-108133641	8	232.4
SYN22252	8	234.6
SYN20806	8	236.8
PZE-109000332	9	0
PZE-109000014	9	0.5
PZE-109000394	9	0.8
SYN21732	9	1.1
PZE-109001250	9	2.2
PZE-109001536	9	3.3
SYN24557	9	7.2
PZE-109002005	9	8.6
SYN36188	9	9.7
PZE-109002649	9	10.8
PZE-109002663	9	11.1
PZE-109002856	9	11.4
SYN34947	9	12.2
PZE-109003902	9	12.7
SYN30861	9	15.5
PZE-109004504	9	15.8
PZE-109004775	9	16.6
PZE-109004749	9	16.9
PZE-109004946	9	18.3
PZE-109005002	9	19.1
PZE-109005303	9	20.7
PZE-109005401	9	21
PZE-109005721	9	22.2
SYN23321	9	23.1
SYN32602	9	24.2
PZE-109007075	9	24.7
SYN39074	9	25
PZE-109007391	9	26.3
PZE-109007621	9	28.6
PZE-109008323	9	31
SYN19751	9	31.6
SYN20011	9	32.1
SYN36359	9	35.6
PZE-109008718	9	35.9
SYN36360	9	37
PZE-109008801	9	37.3
PZE-109009048	9	37.6
PZE-109009168	9	38.4
PZE-109009601	9	40.8
PZE-109009763	9	41.1
PUT-163a-18163412-1251	9	42
PZE-109010476	9	42.6
SYN19980	9	43.4
sh1.11	9	43.7
sh1.12	9	44
sh1.1	9	44.3
PZE-109010670	9	44.6
PZE-109011003	9	46.5
SYNGENTA10511	9	49.1
SYN31971	9	49.4
PZE-109011647	9	49.7
PZE-109011840	9	50.3
SYN2758	9	51.1
PZE-109012469	9	51.9
PZE-109012708	9	52.2
SYN18843	9	52.7
SYN35320	9	53.9
PZA02344.1	9	55.4
SYN38527	9	55.7
SYN11769	9	56.5
PZE-109015674	9	57
PUT-163a-16926106-1129	9	57.5
SYN13386	9	58
PZE-109016429	9	60.2
PZE-109017034	9	63
PZD00047.1	9	63.3
PUT-163a-28984454-1698	9	63.8
PHM9374.5	9	64.1
PZE-109018101	9	66.3
PZE-109018222	9	66.8
PZE-109018303	9	67.3
PZE-109018465	9	67.8
PZE-109018613	9	68.3
PZE-109018806	9	69.4
SYN9780	9	70.4
SYN9817	9	71
PZE-109020162	9	71.3
SYN25193	9	72.4
PUT-163a-60356527-2801	9	74.3
PZE-109021345	9	74.6
PZE-109021584	9	75.7
PZB01042.5	9	76
PZE-109022064	9	76.3
PZE-109022267	9	76.6
SYN6546	9	76.9
PZE-109023327	9	77.5
PZE-109023492	9	80.1
PZE-109024455	9	80.4
PZE-109025060	9	81
SYN5236	9	82.7
PZE-109027158	9	83.6
PZE-109027556	9	83.9
PZE-109029074	9	84.7
PZE-109031120	9	85
PZE-109044073	9	85.3
PZE-109044846	9	85.6
PZE-109044890	9	86.1
PZE-109045240	9	86.4
PZE-109055660	9	89.5
PZE-109051855	9	89.8
SYN32340	9	90.1
PZE-109053851	9	90.6
PZE-109054504	9	90.9
PZE-109055211	9	91.6
PZE-109056596	9	91.9
PZE-109057279	9	92.4
SYN22533	9	93.6
PZE-109058456	9	95.1
PZE-109060220	9	95.4
PZE-109061069	9	96.6
PZE-109061997	9	98.5
PZE-109063407	9	101.1
PZB02480.2	9	103
PZE-109064317	9	103.3
PZE-109064964	9	104.1
PZE-109067303	9	104.6
PZB01358.3	9	105.1
PZE-100000965	9	105.4
PZE-100001123	9	105.7
PZE-109067632	9	107
PZA03468.1	9	107.3
PZE-109069913	9	108.7
PZE-109070171	9	109
PZE-109070209	9	109.3
PZE-109070904	9	109.6
PZE-109071550	9	110.1
PZE-109072049	9	110.6
PZE0008411093	9	110.9
PZE-109072924	9	111.4
PZE-109073134	9	111.7
SYN10648	9	112
PZE-109073255	9	112.5
PZE-109073606	9	112.8
PZE-109074231	9	113.1
SYN22542	9	114.2
PZE-109074671	9	114.5
PZE-100001174	9	115
SYN11411	9	115.5
PUT-163a-60342651-2460	9	116.3
PZE-109075820	9	116.6
PZE-109075943	9	117.4
SYN14338	9	117.7
SYN37475	9	118.2
PZE-109077339	9	119
PZE-109077705	9	120.4
PZE-109079170	9	120.7
SYN39370	9	121
PZE-109080013	9	121.3
PZE-109080576	9	121.6
PUT-163a-60357793-2840	9	121.9
PZE-109081270	9	125.9
PZE-109085186	9	126.4
PZE-109085571	9	126.9
PZE-109086475	9	127.2
SYN38161	9	128.3
PZE-109087210	9	129.7
PZE-109088464	9	130.5
SYN22083	9	131
PZE-109089057	9	131.6
PZE-109090062	9	131.9
PZE-109090143	9	132.2
SYN8888	9	132.5
PZE-109091518	9	134
SYN4013	9	134.5
SYN4009	9	134.8
SYN37339	9	135.1
PUT-163a-18173577-1397	9	136.5
PZE-109093614	9	136.8
PZE-109094331	9	137.1
SYN32371	9	137.4
PZE-109094751	9	137.9
SYN6201	9	139.3
SYN11597	9	139.6
PZE-109095932	9	139.9
PZE-109096003	9	140.2
PZE-109096171	9	140.5
PUT-163a-148928873-366	9	142.7
PZE-109097654	9	143
SYN30940	9	143.3
SYN30946	9	144.1
PZE-109097849	9	144.9
PZE-109098198	9	145.2
PZE-109098682	9	145.7
PZE-109098921	9	146
PZE-109099347	9	148.5
SYN22241	9	149.3
ZM008459-0215	9	150.4
PZE-109101217	9	151.5
SYN25124	9	151.8
PUT-163a-60357079-2822	9	153.7
PZD00055.1	9	154.6
PZE-109103267	9	155.8
PZE-109103504	9	156.3
ZM009290-0678	9	157.4
PUT-163a-50325449-2177	9	158.1
SYN27145	9	158.4
PZE-109104290	9	158.7
SYN26903	9	159.2
PZE-109104746	9	160.6
PZE-109104845	9	160.9
SYN10260	9	162
PZE-109106589	9	163.1
SYN26493	9	164
PZE-109109217	9	169.9
PZE-109109322	9	170.3
PZE-109109509	9	171.4
PZE-109110002	9	171.9
SYN6935	9	172.7
PZE-109110504	9	173.5
SYN5447	9	174.3
SYNGENTA15173	9	174.8
PZE-109111133	9	175.1
SYN7107	9	175.4
SYN10243	9	176.3
PUT-163a-4621424-2088	9	176.9
PZE-109113375	9	177.2
PZE-109113507	9	178.4
SYN10591	9	179
PUT-163a-94472707-4860	9	179.5
PZE-109115209	9	182.8
ZM008738-0437	9	183.1
SYN8354	9	183.7
PZE-109115895	9	184.2
PZE-109116124	9	184.5
SYN6090	9	185
PZE-109116477	9	185.3
SYN24345	9	186.4
PZE-109116876	9	186.7
SYN15971	9	189.8
SYN15946	9	191.2
PZE-109118418	9	191.7
SYN15951	9	192.2
PZE-109119002	9	193.6
SYN13951	9	195.5
PZE-109119946	9	195.8
SYN8722	9	196.3
PZA03573.2	9	197.9
SYN6658	9	198.2
PZE-109120850	9	198.6
SYN5729	9	199
SYN5730	9	199.8
PZE-109121293	9	200.1
SYN7324	9	200.4
PZE-109121611	9	200.9
PZE-109121744	9	201.2
PZE-109122015	9	201.8
PZE-110000228	10	0
PZE-110000313	10	0.5
PZE-110000589	10	1.3
PZE-110001452	10	6.2
SYN16185	10	7.1
SYNGENTA4419	10	8.2
SYN17617	10	10.4
PZE-110002522	10	11.5
SYNGENTA13978	10	12.3
PZE-110002635	10	13.1
SYN12403	10	14.5
SYN12397	10	17.6
PUT-163a-148991534-709	10	17.9
SYN17244	10	19
PZE-110003780	10	19.5
SYN17109	10	20.6
PZE-110004402	10	21
SYN14835	10	21.4
PZE-110005408	10	24.8
SYN4503	10	29.9
PZE-110007091	10	37
SYN17096	10	38.1
SYN25392	10	38.4
PZE-110008028	10	40.9
PZE-110008044	10	41.4
PZE-110008700	10	48
PZE-110008784	10	48.3
PZE-110008936	10	48.6
PZE-110009225	10	49.7
PZE-110009347	10	50.5
PZE-110009558	10	50.8
PZE-110009869	10	51.3
PZE-110010070	10	52.4
SYN17281	10	53.2
PZE-110010942	10	55.7
PZE-110011125	10	56
PZE-110011312	10	56.3
SYN4374	10	56.8
PUT-163a-71767261-3524	10	57.6
PZE-110012098	10	59
PZE-110012769	10	62.4
PZE-110013051	10	63.8
PZE-110013137	10	64.4
PZE-110013520	10	65
SYN18994	10	65.3
PZE-110014860	10	66.3
PZE-110015036	10	67.3
PZE-110015184	10	67.8
PZE-110015359	10	68.6
PZE-110015512	10	68.9
PZE-110015699	10	69.2
PZE-110015978	10	69.5
PZE-110016477	10	69.8
PZE-110017337	10	70.3
SYN26634	10	70.6
PZE-110018843	10	71.1
PZE-110019141	10	71.4
PZE-110019488	10	71.7
PZE-110019835	10	72.2
PZE-110020063	10	73.6
SYN9449	10	73.9
PZE-110033612	10	74.2
PZE-110035729	10	74.5
PZE-110036842	10	74.8
PZE-110037936	10	75.1
PZE-110038474	10	75.4
PZE-110039035	10	75.7
SYN18006	10	77.1
PZE-110040063	10	78.2
PZE-110040162	10	78.5
PZE-110040221	10	78.8
PZE-110040622	10	81.8
PZE-110040874	10	82.3
PZE-110041164	10	82.6
PZE-110041561	10	82.9
PZE-110041758	10	83.6
PZE-110043891	10	84
PZE-110044162	10	84.3
PZE-110044398	10	84.6
SYN8174	10	84.9
PZE-110044891	10	85.2
PZE-110045047	10	85.5
PZE-110045521	10	86.4
PZE-110045748	10	86.7
PZE-110046284	10	87.6
PZE-110046358	10	88.4
PZE-110047000	10	88.7
SYN4166	10	89
PZE-110049378	10	89.3
PZE-110050269	10	90.1
SYN23779	10	90.9
PZE-110050957	10	91.2
PZE-110052774	10	91.7
PZE-110054263	10	92
PZE-110054529	10	92.3
PZE-110055103	10	92.6
PZE-110055703	10	92.9
PZE-110056646	10	93.7
SYN16947	10	94
PZE-110057129	10	94.3
PUT-163a-71764991-3494	10	94.8
PZE-110058323	10	95.1
PZE-110058966	10	95.8
PZE-110059384	10	96.5
PZE-110060007	10	98
PZB02237.1	10	98.3
PZE-110060367	10	98.6
PZE-110060993	10	98.9
PZE-110061860	10	99.2
PZE-110062611	10	99.8
PZE-110062820	10	100.1
PZE-110064060	10	100.7
SYN32615	10	101
SYN15891	10	101.3
PZE-110065418	10	101.6
PZE-110065697	10	101.9
PZA03711.3	10	103.1
SYN27060	10	103.6
SYN27047	10	103.9
PZE-110066518	10	104.4
PZE-110067273	10	104.7
PZE-110068360	10	105
SYN23715	10	105.5
SYN25421	10	105.8
PZE-110069697	10	106.1
PZE-110069994	10	106.4
PZE-110070026	10	106.7
PZE-110070282	10	107
SYN23548	10	108.6
PZE-110071297	10	108.9
PZE-110072943	10	109.4
PZE-110073412	10	109.9
SYN13093	10	111
PZE-110073743	10	111.5
SYN13102	10	111.8
SYN13101	10	112.1
SYN7870	10	112.4
PZE-110074007	10	112.7
PZE-110074413	10	113.5
PZE-110074775	10	115.1
PZE-110076077	10	115.4
PZE-110076568	10	115.7
PZE-110076759	10	116.5
SYN22958	10	117.6
SYN22956	10	122.8
PZB01997.1	10	123.6
PZE-110078058	10	125.5
PZE-110079137	10	125.8
PZE-110079659	10	126.6
PZE-110081320	10	127.1
PZE-110082557	10	127.4
SYN18729	10	128
PZE-110083604	10	133
PZE-110083952	10	133.9
PZE-110084185	10	134.4
PZE-110084609	10	134.9
SYNGENTA0393	10	135.7
PZE-110085234	10	136
SYN28386	10	136.5
PZE-110085687	10	136.8
PZE-110086018	10	137.1
SYN30303	10	137.6
ZM013029-0340	10	140.1
SYN18462	10	140.9
PZE-110088338	10	141.5
PZE-110088626	10	141.8
PZE-110089201	10	143
PZA03570.1	10	143.3
SYN9604	10	144.9
PZE-110091124	10	145.4
PZE-110092938	10	148.2
PZE-110093258	10	149
PZE-110093416	10	149.5
PZE-110094885	10	152.6
SYN9682	10	153.1
PZE-110095191	10	153.6
ZM011839-0709	10	154.4
SYN1018	10	155.5
PZE-110096395	10	155.8
PZE-110096556	10	156.3
PZE-110096735	10	157.7
SYN39312	10	159.6
PZE-110097238	10	159.9
PZE-110097576	10	160.2
SYN12156	10	161.3
PZE-110098492	10	162.7
PZA-002969009	10	163
SYN7280	10	163.3
SYN17678	10	164.4
PZE-110100195	10	166.1
PZE-110100480	10	166.7
PZE-110100655	10	167.9
PZE-110101756	10	169.4
SYN8530	10	171.3
PZE-110102725	10	171.7
SYNGENTA16137	10	172.8
SYN12664	10	173.1
SYN19616	10	175
PZE-110104601	10	175.3
SYN35586	10	175.6
PUT-163a-101396692-29	10	175.9
PZE-110105327	10	176.7
PZE-110105621	10	179.8
SYN22565	10	180.6
PZE-110106108	10	183.5
PUT-163a-149100124-916	10	183.8
PZE-110106767	10	184.4
SYN19210	10	185.8
SYN19288	10	186.3
SYN19303	10	186.8
SYN19780	10	191.1
PZE-110109199	10	193.3
PZE-110109001	10	193.8
PZE-110109359	10	194.1
PUT-163a-60399303-2993	10	194.9
SYN10860	10	195.2
SYN13564	10	196.8
PZE-110110463	10	197.1
PHM1506.18	10	197.6
PUT-163a-149071204-827	10	198.1
SYN36514	10	198.6
!*****Marker Types of PIL************************************************************************
!Co-dominant marker:  When heterozygote F1 is present, 
!  P1 is coded as 2 (=A or AA), F1 is coded as 1 (=H or AB), and P2 is coded as 0 (=B or BB); 
!  Otherwise, P1 is coded as 2 (=A or AA), and P2 is coded as 0 (=B or BB). 
!Dominant marker: When heterozygote F1 is present, 
!  P1 and F1 are coded as 12 (=D or AX), and P2 is coded as 0 (=B or BB); 
!  Otherwise, P1 is coded as 2 (=A or AA), and P2 is coded as 0 (=B or BB). 
!Recessive markers: When heterozygote F1 is present, 
!  P1 is coded as 2 (=A or AA), and F1 and P2 are coded as 10 (=R or XB); 
!  Otherwise, P1 is coded as 2 (=A or AA), and P2 is coded as 0 (=B or BB). 
!Missing marker is coded as -1 (=X or XX). 
PZE-101000083	B	A	A	A	B	A	X	B	A	B	A	A	A	A	B	B	A	B	B	B	B	A	A	A	A	B	A	A	B	B	A	A	B	B	A	B	A	A	A	B	A	A	A	A	B	A	B	A	B	B	A	B	A	B	B	A	B	B	H	A	B	B	B	B	A	A	A	B	B	A	B	B	A	A	B	B	A	A	B	B	A	A	B	B	B	A	B	B	A	B	A	A	B	A	A	B	A	B	A	B	B	B	B	B	B	B	A	B	B	A	A	B	A	B	A	A	B	B	B	B	A	B	A	B	A	A	A	A	A	A	B	B	B	A	A	A	A	B	B	A	A	B	B	B	B	A	A	B	B	X	A	A	A	A	A	A	B	B	A	B	B	B	B	B	A	B
PZE-101000169	B	A	A	A	B	A	A	B	A	B	A	A	A	A	B	B	A	B	B	B	B	A	A	A	A	B	A	A	B	B	A	A	B	B	A	B	A	A	A	B	A	A	A	A	B	A	B	A	B	B	A	B	A	B	B	A	B	B	H	A	B	B	B	B	A	A	A	B	B	A	B	B	A	A	B	B	A	A	B	B	A	A	B	B	B	A	B	B	A	B	A	A	B	A	A	B	A	B	A	B	B	B	B	B	B	B	A	B	B	A	A	B	A	B	A	A	B	B	B	B	A	B	A	B	A	A	A	A	A	A	B	B	B	A	A	A	A	B	A	A	A	B	B	B	B	A	A	B	B	A	A	A	A	A	A	A	B	B	A	B	B	B	B	B	A	B
PZE-101000673	B	A	A	A	B	A	B	B	A	B	A	A	A	A	B	B	A	B	B	B	B	A	A	A	A	B	A	A	B	B	A	A	B	A	A	B	A	A	A	B	A	A	A	A	B	A	B	A	B	B	A	B	A	B	B	A	B	B	H	A	B	B	B	B	A	A	A	B	B	A	B	B	A	A	B	B	A	A	B	B	A	A	B	B	B	A	B	B	A	B	A	A	B	A	A	B	A	B	A	B	B	B	B	B	B	B	A	B	B	A	A	B	A	B	A	A	B	B	B	B	A	B	A	B	A	A	A	A	A	A	B	B	B	A	A	A	A	B	A	A	A	B	B	B	B	A	A	B	B	A	A	A	A	A	A	A	B	B	A	B	B	B	B	B	A	B
PZE-101000740	B	A	A	A	B	A	B	B	A	B	A	A	A	A	B	B	A	B	B	X	B	A	A	A	A	B	A	A	B	B	A	A	B	A	A	B	A	A	A	B	B	A	A	A	B	A	B	A	B	B	A	B	A	B	B	A	B	B	H	A	B	B	B	B	A	A	A	B	B	A	B	B	A	A	B	B	A	A	B	B	A	A	B	B	B	A	B	B	A	B	A	A	B	A	A	B	A	B	A	B	B	B	B	B	B	B	A	B	B	A	A	B	A	B	A	A	B	B	B	B	A	B	A	B	A	A	A	A	A	A	B	B	B	A	A	A	A	B	A	A	A	B	B	B	B	A	A	B	B	A	A	A	A	A	A	A	B	B	A	B	B	B	B	B	A	B
SYN9659	B	A	A	A	B	A	B	B	A	B	A	A	A	A	B	B	A	B	B	B	B	A	A	A	A	B	A	A	B	B	A	A	B	A	A	B	A	A	A	B	B	A	A	A	B	A	B	A	B	B	A	B	A	B	B	A	B	B	H	A	B	B	B	B	A	A	A	B	B	A	B	B	A	A	B	B	A	A	B	B	A	A	B	B	B	A	B	B	A	B	A	A	B	A	A	B	A	B	A	B	B	B	B	B	B	B	A	B	B	A	A	B	A	B	A	A	B	B	B	B	A	B	A	B	A	A	A	A	A	A	B	B	B	A	A	B	A	B	A	A	A	B	B	B	B	A	A	B	B	X	A	A	A	A	B	A	B	B	A	B	B	B	B	B	A	B
PZE-101001110	B	A	A	A	B	A	B	B	A	B	A	B	A	A	B	B	A	B	B	B	B	A	A	A	A	B	A	A	B	B	A	A	B	A	A	B	A	A	A	B	B	A	A	A	B	A	B	A	B	B	A	B	A	B	B	A	B	B	H	A	B	B	B	B	A	A	A	B	B	A	B	B	A	A	B	B	B	B	B	B	A	A	B	B	B	A	B	B	A	B	A	A	B	A	A	B	A	B	A	B	B	B	B	B	B	B	A	B	B	A	A	B	A	A	A	A	B	B	B	B	A	B	A	B	A	A	A	A	A	A	B	B	B	A	A	B	A	B	A	A	A	B	B	B	B	A	A	B	B	A	A	A	A	A	B	A	B	B	A	B	B	B	B	B	A	B
SYN13282	B	A	A	A	B	A	B	B	A	B	A	B	A	A	B	B	A	B	B	B	B	A	A	A	A	B	A	A	B	B	A	A	B	A	A	B	A	A	A	B	B	A	A	A	B	A	B	A	B	B	A	B	A	B	B	A	B	B	H	A	B	B	B	B	A	A	A	B	B	A	B	B	A	A	B	B	B	B	B	B	A	A	B	B	A	A	B	B	A	B	A	A	B	A	A	B	A	B	A	B	B	B	B	B	B	B	A	B	B	A	A	B	A	A	A	A	B	B	B	B	A	B	A	B	A	A	A	A	A	A	B	B	B	A	A	B	A	B	A	A	A	B	B	B	B	A	A	B	B	A	A	A	A	A	B	A	B	B	A	B	B	B	B	B	A	B
SYN27251	B	A	A	A	B	A	A	B	A	B	A	B	A	A	B	B	A	B	B	B	B	A	A	A	A	B	A	A	B	B	A	A	B	A	A	B	A	A	A	B	B	A	A	A	B	A	B	A	B	B	A	B	A	B	B	A	B	B	X	A	B	B	B	B	A	A	A	B	B	A	B	B	A	A	B	B	B	B	B	B	A	A	B	B	A	A	B	B	A	B	A	A	B	A	A	B	A	B	A	B	B	B	B	B	B	B	A	B	B	A	A	B	A	A	A	A	B	B	B	B	A	B	A	B	A	A	A	A	A	A	B	B	B	A	A	B	A	B	A	A	A	B	B	B	B	A	A	B	B	A	A	A	A	A	B	A	B	B	A	B	B	B	B	B	A	B
SYN35327	B	A	A	A	B	A	A	B	A	B	A	B	A	A	B	B	A	B	B	B	B	A	A	A	A	B	A	A	B	B	A	A	B	A	A	B	A	A	B	B	B	A	A	A	B	A	B	A	B	B	A	B	A	B	B	A	B	B	H	A	B	B	B	B	A	A	A	B	B	A	B	B	A	A	A	B	B	B	B	B	A	A	B	B	A	A	B	B	A	B	A	A	B	A	A	B	A	B	A	B	B	B	B	B	B	B	A	B	A	A	A	B	A	A	A	A	B	B	B	B	A	B	A	B	A	A	A	A	A	A	B	B	B	A	A	B	A	B	A	A	A	B	B	B	B	A	A	B	B	X	A	B	A	A	B	A	B	B	A	B	B	B	B	B	A	B
SYN35336	B	A	A	A	B	A	A	B	A	B	A	B	A	A	B	B	A	B	B	B	B	A	A	A	A	B	A	A	B	B	A	A	B	A	A	B	A	A	B	B	B	A	A	A	A	A	B	A	B	B	A	B	A	B	B	A	B	B	H	A	B	B	B	B	A	A	A	B	B	A	B	B	A	A	A	B	B	B	B	B	A	A	B	B	A	A	B	B	A	B	A	A	B	A	A	B	A	B	A	B	B	B	B	B	B	B	A	B	A	A	A	B	A	A	A	A	B	B	B	B	A	B	A	B	A	A	A	A	A	A	B	B	B	A	A	B	A	B	A	A	A	B	B	B	B	A	A	B	B	A	A	B	A	A	B	A	B	B	A	B	B	B	B	B	A	B
SYN38926	B	A	A	A	B	A	A	B	A	B	A	B	A	A	B	B	A	B	B	B	B	A	A	A	A	B	A	A	B	B	A	A	B	A	A	B	A	A	B	B	B	A	A	A	B	A	B	A	B	B	A	B	A	B	B	A	B	B	H	A	B	B	B	B	A	A	A	B	B	A	B	B	A	A	A	B	B	B	B	B	A	A	B	B	A	A	B	B	A	B	A	A	B	A	A	B	A	B	A	B	B	B	B	B	B	B	A	B	B	A	A	B	A	A	A	A	B	B	B	B	A	B	A	B	A	A	A	A	A	A	B	B	B	A	A	B	A	B	A	A	A	B	B	B	B	A	A	B	B	A	A	B	A	A	B	A	B	B	A	B	B	B	B	B	A	B
PZE-101002367	A	A	A	A	B	A	A	B	A	B	A	B	A	A	B	B	A	B	B	B	B	A	A	B	A	B	A	A	B	B	A	A	B	A	A	B	A	A	B	B	B	A	A	A	B	A	B	A	B	B	A	B	A	B	B	A	B	B	B	A	B	B	B	B	A	A	A	B	B	A	B	B	A	A	A	B	B	B	B	B	A	A	B	B	A	A	B	B	A	B	A	A	B	A	A	B	A	B	A	B	B	B	B	B	B	B	A	B	A	A	A	B	A	A	A	B	B	B	B	B	A	B	A	B	A	A	A	A	A	B	B	B	B	A	A	B	A	B	A	A	A	B	B	B	B	A	B	B	B	A	A	B	A	A	B	A	B	B	A	B	B	B	B	B	B	B
SYN11129	A	A	A	A	B	A	A	B	A	B	A	B	A	A	B	B	A	B	B	B	B	A	A	B	A	B	A	A	B	B	A	A	B	A	A	B	A	A	B	B	B	A	A	A	B	A	B	A	B	B	A	B	A	B	B	A	B	B	B	A	B	B	B	B	A	A	A	B	B	A	B	B	A	A	A	B	B	B	B	B	A	A	A	B	A	A	B	B	A	B	A	A	B	A	A	B	A	B	A	B	B	B	B	B	B	B	A	B	A	A	A	B	A	A	A	B	B	B	B	B	A	B	A	B	A	A	A	A	A	B	B	B	B	A	A	B	B	B	A	A	A	B	B	B	B	A	B	B	B	A	A	B	A	A	B	A	B	B	A	B	B	B	B	B	B	B
SYN30742	A	A	A	A	B	A	B	B	A	B	A	A	A	A	B	B	A	B	B	B	B	A	A	B	A	B	A	A	B	B	A	A	B	A	A	B	A	A	B	B	B	A	A	A	B	A	B	A	B	B	A	B	A	B	B	A	B	B	B	A	B	B	B	B	A	A	A	B	B	A	B	B	A	A	A	B	B	B	B	B	A	A	A	B	A	A	B	B	A	B	A	A	B	A	B	B	A	B	A	B	B	B	B	B	B	B	A	B	A	A	A	B	A	A	A	B	B	B	B	B	A	B	A	B	A	A	A	A	B	B	B	B	B	A	A	B	B	B	A	A	A	B	B	B	B	A	B	B	B	A	A	B	A	A	B	A	B	B	A	B	B	B	B	B	B	B
SYN30737	A	A	A	A	B	A	B	B	A	B	A	A	A	B	B	B	A	B	B	B	B	A	A	B	A	B	A	A	B	B	A	A	B	A	A	B	A	A	B	B	B	A	A	A	B	A	B	A	B	B	A	B	A	B	B	A	B	B	B	A	B	B	B	B	A	A	A	B	B	A	B	B	A	A	A	B	B	B	B	B	A	A	A	B	A	A	B	B	A	B	A	A	B	A	B	B	A	B	A	B	B	B	B	B	B	B	A	B	A	A	A	B	A	A	A	B	B	B	B	B	A	B	A	B	A	A	A	A	B	B	B	B	B	A	A	B	B	B	A	A	A	B	B	B	B	A	B	B	B	A	A	B	A	A	B	A	B	B	A	B	B	B	B	B	B	B
PZE-101002887	A	A	A	A	B	A	A	B	A	B	A	A	A	A	B	B	A	B	B	B	B	A	A	B	A	B	A	A	B	B	A	A	B	A	A	B	A	A	B	B	B	A	A	A	B	A	B	A	B	B	A	B	A	B	B	A	B	B	B	A	B	B	B	B	A	A	A	B	B	A	B	B	A	A	A	B	B	B	B	B	A	A	A	B	A	A	B	B	A	B	A	A	B	A	B	B	A	B	A	B	B	B	B	B	B	B	A	B	A	A	A	B	A	A	A	B	B	B	B	B	A	B	A	B	A	A	A	A	B	B	B	B	B	B	A	B	B	B	A	A	A	B	B	B	B	A	B	B	B	A	A	B	A	A	B	A	B	B	A	B	B	B	B	B	B	B
PZE-101003115	A	A	A	A	B	A	B	B	A	B	A	A	A	B	B	B	A	B	B	B	B	A	A	B	A	B	A	A	B	B	A	A	B	A	A	B	A	A	B	B	B	A	A	A	B	B	B	A	B	B	A	B	A	B	B	A	B	B	B	A	B	B	B	B	A	A	A	B	B	A	B	B	A	A	B	B	B	B	B	B	A	A	A	B	A	A	B	B	A	B	A	A	B	A	B	B	A	B	A	B	B	B	B	B	B	B	A	B	A	A	A	B	A	A	A	B	B	B	B	B	A	B	A	B	A	A	A	A	B	B	B	B	B	B	B	B	B	B	A	A	A	B	B	B	B	A	B	B	B	A	A	B	A	A	B	A	B	B	A	B	B	B	B	B	B	B
SYNGENTA16820	A	A	A	A	B	A	B	B	A	B	A	A	A	B	B	B	A	B	B	B	B	A	A	B	A	B	A	A	B	B	A	A	B	A	A	B	A	A	B	B	B	A	A	A	B	A	B	A	B	B	A	B	A	B	B	A	B	B	B	A	B	B	B	B	A	A	A	B	B	A	B	B	A	A	A	B	B	B	B	B	A	A	A	B	A	A	B	B	A	B	A	A	B	A	B	B	A	B	A	B	B	B	B	B	B	B	A	B	A	A	A	B	A	A	A	B	B	B	B	B	A	B	A	B	A	A	A	A	B	B	B	B	B	B	A	B	B	B	A	A	A	B	B	B	B	A	B	B	B	A	A	B	A	A	B	A	B	B	A	B	B	B	B	B	B	B
SYN11491	A	A	A	A	B	A	B	A	A	B	A	A	A	B	B	B	A	B	A	B	B	A	A	B	A	B	A	A	B	B	A	A	B	A	A	B	A	A	B	B	B	A	A	A	B	B	B	A	B	B	A	B	A	B	B	A	B	B	B	A	B	B	B	B	A	A	B	A	B	A	B	B	A	B	A	B	B	B	B	B	A	A	A	B	A	A	B	B	A	B	A	A	B	A	B	A	A	B	A	B	B	A	B	B	B	B	A	B	B	A	A	B	A	A	A	A	B	B	B	B	A	B	A	B	A	A	A	A	B	B	B	B	B	B	B	B	B	B	B	A	A	B	B	B	B	A	B	B	B	A	A	B	A	A	B	A	B	B	A	B	B	B	B	B	B	B
PZE-101004337	A	A	A	A	B	A	B	A	B	B	A	A	A	A	B	B	A	B	A	B	B	A	A	B	A	B	A	A	B	B	A	A	B	A	A	B	A	A	B	B	B	A	A	B	B	B	B	A	B	B	A	B	A	B	B	A	B	B	B	A	B	B	B	B	A	A	B	A	B	A	B	B	A	B	A	B	B	B	B	B	A	A	A	B	A	A	B	A	A	A	A	A	B	A	A	A	A	B	A	B	B	A	B	B	B	B	A	B	B	A	A	B	A	A	A	A	B	B	B	B	A	B	A	B	A	A	A	A	B	B	B	B	B	B	B	B	B	B	B	A	A	B	B	B	B	A	B	B	B	A	A	B	A	A	B	A	B	B	A	B	B	B	A	A	B	B
PZE-101004387	A	A	A	A	B	A	B	A	B	B	A	A	A	A	B	B	A	B	A	B	B	A	A	B	A	B	A	A	B	B	A	A	B	A	A	B	A	A	B	B	B	A	A	B	B	B	B	B	B	B	A	B	A	B	B	X	B	B	B	A	B	B	B	B	A	A	B	X	B	A	B	B	A	B	A	B	B	B	B	B	A	X	A	B	A	A	B	A	A	A	A	A	B	A	A	A	A	B	A	B	B	A	B	B	B	B	A	B	B	A	A	B	A	A	A	A	B	B	B	B	A	B	A	B	A	A	A	A	B	B	B	B	B	B	B	B	B	B	B	A	A	B	B	B	B	A	B	B	B	A	A	B	A	A	B	A	B	B	A	B	B	B	A	A	B	B
PZA00393.1	A	A	A	A	B	A	B	A	B	B	A	A	A	A	B	B	A	B	A	B	B	A	A	B	A	B	A	A	B	B	A	A	B	B	A	B	A	A	B	B	B	A	A	B	B	B	B	B	B	B	A	B	A	B	B	A	B	B	B	A	B	B	B	B	A	A	B	A	B	A	B	B	A	B	A	B	B	B	B	B	A	A	A	B	A	A	B	A	A	A	A	A	B	A	A	A	A	B	A	B	B	A	B	B	B	B	A	B	B	A	A	B	A	A	A	A	B	B	B	B	A	B	A	B	A	A	A	A	B	B	B	B	B	B	B	B	B	B	B	A	A	B	B	B	B	A	B	B	B	A	A	B	A	A	B	A	B	B	A	B	B	B	A	A	B	B
PZE-101005806	A	A	A	A	B	A	B	A	B	B	A	A	A	A	B	B	A	B	A	B	B	A	A	B	A	B	A	A	B	B	A	A	B	B	A	B	A	A	B	B	B	A	A	B	B	B	B	B	B	B	A	B	A	B	B	A	B	B	B	A	B	B	B	B	A	A	B	A	B	A	B	B	A	B	A	B	B	B	B	B	A	A	A	B	A	A	B	A	A	A	A	A	B	A	A	B	A	B	A	B	B	H	B	B	B	B	A	B	B	A	A	B	A	A	A	A	B	B	B	B	A	B	A	B	A	A	A	A	B	B	B	B	B	B	B	B	B	B	B	A	A	B	B	B	B	A	B	B	B	A	A	B	A	A	B	A	B	B	A	B	B	B	A	A	B	B
SYN7378	A	A	A	A	B	A	B	A	B	B	A	A	B	A	B	B	A	B	A	X	B	A	A	B	A	B	A	A	B	B	A	A	B	B	A	B	A	A	B	B	B	A	A	B	B	B	B	A	B	B	A	B	A	B	B	A	B	B	B	A	B	B	B	B	A	B	B	A	B	A	B	B	A	B	A	B	B	B	B	B	A	A	A	B	A	A	B	A	A	A	A	A	B	A	A	B	A	B	A	B	B	A	B	B	B	B	A	B	B	A	A	B	A	A	A	A	B	B	B	B	A	B	A	B	B	A	A	A	B	B	B	B	B	B	X	B	B	B	B	A	A	B	B	B	B	A	B	B	B	A	A	B	A	A	B	A	B	B	A	B	B	B	B	B	B	B
SYN10708	A	A	A	A	B	A	B	A	A	B	A	A	B	A	B	B	A	B	A	B	B	A	A	B	A	B	A	A	B	B	A	A	B	B	A	B	A	A	B	B	B	A	A	B	A	B	B	A	B	B	A	B	A	B	B	A	B	B	B	B	B	B	B	B	A	B	B	A	B	A	B	B	A	B	A	B	B	B	B	B	A	A	A	B	A	A	B	A	A	A	A	A	B	A	A	B	A	B	A	B	B	A	B	B	B	B	A	B	B	A	A	B	A	A	A	A	B	B	B	B	A	B	A	B	B	A	A	A	B	B	B	B	B	B	B	B	B	B	B	A	A	B	B	A	B	A	B	B	B	A	A	B	A	A	B	A	B	B	A	B	B	B	B	B	B	B
PZE-101006745	A	A	A	A	B	A	B	A	A	B	A	A	B	A	B	B	A	B	A	B	B	A	A	B	A	B	A	A	B	B	A	A	B	B	B	B	A	A	B	B	B	A	A	B	A	B	B	A	B	B	A	B	A	B	B	A	B	B	B	B	B	B	B	B	A	B	B	B	B	A	B	B	A	B	A	B	B	B	B	B	A	A	A	B	A	A	B	A	A	A	A	A	B	A	A	B	A	B	A	B	B	A	B	B	B	B	A	B	B	A	A	B	A	A	A	A	B	B	B	B	A	B	A	B	B	A	A	A	B	B	B	B	B	B	B	B	B	B	B	A	A	B	B	A	B	A	B	B	B	A	A	B	A	A	B	A	B	B	A	B	B	B	B	B	B	B
SYN6288	B	A	A	A	B	A	B	A	A	B	A	A	B	A	B	B	A	B	A	B	B	A	A	B	B	B	A	B	B	B	A	A	B	B	B	B	A	A	B	B	B	A	A	B	A	B	B	A	B	B	A	B	A	B	B	A	B	B	B	B	B	B	B	B	B	B	B	B	B	A	B	B	A	B	A	B	B	B	B	B	A	A	A	B	A	A	B	A	A	A	A	A	B	A	A	B	A	B	B	B	B	A	B	B	B	B	A	B	B	A	A	B	A	A	A	A	B	B	B	B	A	B	A	B	B	A	A	A	B	B	B	B	B	B	B	B	B	B	B	A	A	B	B	A	B	A	B	B	B	A	A	B	A	A	B	A	B	B	A	B	B	B	B	B	B	B
PZE-101008685	B	A	A	A	B	A	B	A	A	B	A	B	B	A	B	B	A	B	A	B	B	A	A	B	B	B	A	B	B	B	A	A	B	B	B	B	A	A	B	B	B	A	A	B	A	B	B	A	B	B	A	B	A	B	B	A	B	B	B	B	B	B	B	B	B	B	B	B	B	A	B	B	A	B	A	B	B	B	B	B	A	A	A	B	A	A	B	A	A	A	A	A	B	A	A	B	A	B	B	B	B	A	B	B	B	B	A	B	B	A	A	B	A	A	A	A	B	B	B	B	A	B	A	B	B	A	A	B	B	B	B	B	B	B	B	B	B	B	B	A	A	B	B	A	B	A	B	B	B	A	A	B	A	A	B	A	B	B	A	B	B	B	B	B	B	B
PZE-101009163	B	A	A	A	B	A	B	A	A	B	A	B	B	A	B	B	A	B	B	B	B	A	A	A	B	B	A	A	B	B	A	A	B	B	B	B	A	A	B	B	B	A	A	B	A	B	B	A	B	B	A	B	A	B	B	A	A	A	B	B	B	B	B	B	B	B	B	B	B	A	B	B	A	B	A	B	B	B	B	B	A	A	A	B	A	A	B	A	A	A	A	A	B	A	A	B	A	B	B	B	B	A	B	B	B	B	A	B	B	A	A	B	A	A	A	A	B	B	B	B	A	B	A	B	B	A	A	B	B	B	A	B	B	B	B	B	B	B	B	A	A	B	B	A	B	A	B	B	B	A	A	B	A	B	B	A	B	B	A	B	B	B	B	B	B	B
PZE-101009215	B	A	A	A	B	A	B	A	A	B	A	B	B	A	B	B	A	B	B	B	B	A	A	A	B	B	A	A	B	B	A	A	B	B	B	B	A	A	B	B	B	A	A	B	A	B	B	A	B	B	A	B	A	B	B	A	A	A	B	H	B	B	B	B	B	B	B	B	A	A	B	B	A	B	A	B	B	B	B	B	A	A	A	B	A	A	B	A	A	A	A	A	B	A	A	B	A	B	B	B	B	A	B	B	B	B	A	B	B	A	A	B	A	A	A	A	B	B	B	B	A	B	A	B	B	A	A	B	B	B	A	B	B	B	B	B	B	B	B	A	A	B	B	A	B	A	B	B	B	A	A	B	A	B	B	A	B	B	A	B	B	B	B	B	B	B
SYN6326	B	A	A	A	B	A	B	A	A	B	A	B	B	A	B	B	A	B	B	B	B	A	A	A	B	B	A	A	B	B	A	A	B	B	B	B	A	A	B	B	B	A	A	B	A	B	B	A	B	B	A	B	A	B	B	A	A	A	B	B	B	B	B	B	B	B	B	B	A	A	B	B	A	B	A	B	B	B	B	B	A	A	B	B	A	A	B	A	A	A	A	B	B	A	A	B	A	B	B	B	B	A	B	B	B	B	A	B	B	A	A	B	A	A	A	A	B	B	B	B	A	B	A	B	B	A	A	B	B	B	A	B	B	B	B	B	B	B	B	A	A	B	B	A	B	A	B	B	B	X	A	B	A	B	B	A	B	B	B	B	B	B	B	B	B	B
PZE-101010560	B	A	A	A	B	A	B	A	A	B	A	B	B	A	B	B	B	B	B	B	B	A	A	A	B	B	A	A	B	B	A	A	B	B	B	B	A	A	B	B	B	A	A	B	A	B	B	A	B	B	A	B	A	B	B	A	A	A	B	B	B	B	B	B	B	B	B	B	A	A	B	B	A	B	A	B	B	B	B	B	A	A	B	B	A	A	B	A	A	A	A	B	B	A	A	B	A	B	B	B	B	A	B	B	B	B	A	B	B	A	A	B	A	A	A	A	B	B	B	B	A	B	A	B	B	A	A	B	B	B	A	B	B	B	B	B	B	B	B	A	A	B	B	A	B	A	B	B	B	X	A	B	A	B	B	A	B	B	B	B	B	B	B	B	B	B
PZE-101010917	B	A	A	A	B	A	B	A	A	B	A	B	B	A	B	B	B	B	B	B	B	A	A	A	B	B	A	A	B	B	A	A	B	B	B	B	A	A	B	B	B	A	A	B	A	B	B	A	B	B	A	B	A	B	B	A	A	A	B	B	B	B	B	B	B	B	B	B	A	A	B	B	A	B	A	A	B	B	B	B	A	A	B	B	A	A	B	A	A	A	A	B	B	A	A	B	A	B	B	B	B	A	B	B	B	B	A	B	B	A	A	B	A	A	A	A	B	B	B	B	A	B	A	B	B	A	A	B	B	B	A	B	B	B	B	B	B	B	B	A	A	B	B	A	B	A	B	B	B	X	A	B	A	B	B	A	B	B	B	B	B	B	B	B	B	B
PZE-101011230	B	A	A	A	B	A	B	A	A	B	A	B	B	A	B	B	B	B	B	B	B	A	A	A	B	B	A	A	B	B	A	A	B	B	B	B	A	A	B	B	B	A	A	B	A	B	B	A	B	B	A	B	A	B	B	A	A	A	B	B	B	B	B	B	B	B	B	B	A	A	B	B	A	B	A	B	B	B	B	B	A	A	B	B	A	A	B	A	B	A	A	B	B	A	A	B	A	B	B	B	B	A	B	B	B	B	A	B	B	A	A	B	A	A	A	A	B	B	B	B	A	B	A	B	B	A	A	B	B	B	A	B	B	B	B	B	B	B	B	A	A	B	B	A	B	A	B	B	B	B	A	B	A	B	B	A	B	B	B	B	B	B	B	B	B	B
SYN13182	B	A	A	A	B	A	B	A	A	B	A	B	B	A	B	B	B	B	B	B	B	A	A	A	B	B	A	A	B	B	A	A	B	B	B	B	A	A	B	B	B	A	A	B	A	B	B	A	B	B	A	B	A	B	B	A	A	A	B	B	B	B	B	B	B	B	B	B	A	A	B	B	A	B	A	B	B	B	B	B	A	A	B	B	A	A	B	A	B	A	A	B	B	A	A	B	A	B	B	B	B	A	B	B	B	B	A	B	B	A	A	B	A	A	B	A	B	B	B	B	A	B	A	B	B	A	A	B	B	B	A	B	B	B	B	B	B	B	B	A	A	B	B	A	B	A	B	B	B	B	A	B	A	B	B	A	B	B	B	B	B	B	B	B	B	B
PZE-101011781	B	A	A	A	B	A	B	A	A	B	A	B	B	A	B	B	B	B	B	B	B	A	A	A	B	B	A	A	B	B	A	A	B	B	B	B	A	A	B	B	B	A	A	B	A	B	B	A	B	B	A	B	A	B	B	A	A	A	B	B	B	B	B	B	B	B	B	B	A	A	B	B	A	B	A	B	B	B	B	A	A	A	B	B	A	A	B	A	B	A	A	B	B	A	A	B	A	B	B	B	B	A	B	B	B	B	A	B	A	A	A	B	A	A	B	A	B	B	B	B	A	B	A	B	B	A	A	B	B	B	A	B	B	B	B	B	B	B	B	A	A	B	B	A	B	A	B	B	B	B	A	B	A	B	B	A	B	B	A	B	B	B	B	B	B	A
SYN7702	B	A	A	A	B	A	B	A	A	B	A	B	B	A	B	B	B	B	B	B	B	A	A	A	B	B	A	A	B	B	A	A	B	B	B	B	A	A	B	B	B	A	A	B	A	B	B	A	B	B	A	B	A	B	B	A	A	A	B	B	B	B	B	B	B	B	B	B	A	A	B	B	A	B	A	B	B	B	B	A	A	A	B	B	A	A	B	A	B	A	A	B	B	A	A	B	A	B	B	B	B	A	B	B	B	B	A	B	A	A	A	B	A	A	B	A	B	B	B	A	A	B	A	B	B	A	A	X	B	B	A	B	B	B	B	B	B	B	B	A	A	B	B	A	B	A	B	B	B	B	A	B	A	B	B	A	B	B	A	B	B	B	B	B	B	A
SYN20420	B	A	A	A	B	A	B	A	A	B	A	B	B	A	B	B	B	B	B	B	B	A	A	A	B	B	A	A	B	B	A	A	B	B	B	B	A	A	B	B	B	A	A	B	A	B	B	A	B	B	A	B	A	B	B	A	A	B	B	B	B	B	B	B	B	B	B	B	A	A	B	B	A	B	A	B	B	B	B	A	A	A	B	B	A	A	B	A	B	A	A	B	B	A	A	B	A	A	B	B	B	A	B	B	B	B	A	B	A	A	A	B	A	A	B	A	B	B	B	A	A	B	A	B	B	A	A	B	B	B	A	B	B	B	B	B	B	B	B	A	A	B	B	A	B	A	B	B	B	B	A	B	A	B	B	A	B	B	A	B	B	B	B	B	B	A
SYN13394	B	A	A	A	B	A	B	A	A	B	A	B	A	A	B	B	B	B	B	B	B	A	A	A	B	B	A	A	B	B	A	A	B	B	B	B	A	A	B	B	B	A	A	B	A	B	B	A	B	B	A	B	A	B	B	A	A	B	B	B	B	B	B	B	B	B	B	B	A	A	B	B	A	B	A	B	B	B	B	A	A	A	B	B	A	A	B	A	B	A	A	B	B	A	A	B	A	A	B	B	B	A	B	B	B	B	A	B	A	A	A	B	A	A	B	A	B	B	B	A	A	B	A	B	B	A	A	B	B	B	A	B	B	B	B	B	B	B	B	A	A	B	B	A	B	A	B	B	B	B	A	B	A	B	B	A	B	B	A	B	B	B	B	B	B	A
SYN10900	B	A	A	A	B	A	B	A	A	B	A	B	A	A	B	B	B	B	B	B	B	A	A	A	B	B	A	A	B	B	A	A	B	B	B	B	A	A	B	B	B	A	A	B	A	A	B	A	B	B	A	B	A	B	B	A	A	B	B	B	B	B	B	B	B	B	B	B	A	A	B	B	A	B	A	B	B	B	B	A	A	A	B	B	A	A	B	A	B	A	A	B	B	A	A	B	A	B	B	B	B	A	B	A	B	B	A	B	A	A	A	B	A	A	B	A	B	B	B	A	A	B	A	B	B	A	A	B	B	B	A	B	B	B	B	B	B	B	B	B	A	B	B	A	B	A	B	B	B	B	B	B	A	B	B	A	B	B	A	B	B	B	B	B	B	A
PZE-101014266	B	A	A	A	B	B	B	A	A	B	A	B	A	A	B	B	B	B	B	B	B	A	A	A	B	B	A	A	B	B	A	A	B	B	B	B	A	A	B	B	B	A	A	B	A	B	B	A	B	B	A	B	A	B	B	A	A	B	B	B	B	B	B	B	B	B	B	B	A	A	B	B	A	B	A	B	B	B	B	A	B	A	B	B	A	A	B	A	B	A	A	B	B	A	A	B	A	B	B	B	B	A	B	A	B	B	A	B	A	A	B	B	A	A	B	A	B	B	B	A	A	B	A	B	B	A	A	B	B	B	A	B	B	B	B	B	B	B	B	B	A	B	B	A	B	A	B	B	B	B	B	B	A	B	B	A	B	A	A	B	B	B	B	B	B	A
SYN11901	B	A	A	A	B	B	B	A	B	B	A	B	A	A	B	B	B	B	B	B	B	A	A	A	B	B	A	A	B	B	A	A	B	B	B	B	A	A	B	B	B	A	A	B	A	B	B	A	B	B	A	B	A	B	B	A	A	B	B	B	B	B	B	A	B	B	B	B	A	A	B	B	A	B	A	B	B	B	B	A	B	A	B	B	A	A	B	A	B	A	A	B	B	A	A	B	A	B	B	B	B	A	B	A	B	B	A	B	A	A	B	B	A	A	B	A	B	B	B	A	A	B	A	A	B	A	A	B	B	B	A	B	B	B	B	B	B	B	B	B	A	B	B	A	B	A	B	B	B	B	B	B	A	B	B	A	B	A	A	B	B	B	B	B	B	A
PZA-000175002	B	A	A	A	B	B	B	A	B	B	A	B	A	A	B	B	B	B	B	B	B	A	B	A	B	B	A	A	B	B	A	A	B	B	B	B	A	A	B	B	B	A	A	B	A	B	B	A	B	B	A	B	A	B	B	A	A	B	B	B	B	B	B	A	B	B	B	B	A	A	B	B	A	B	A	B	B	B	B	A	B	A	B	B	A	A	B	A	B	A	A	B	B	A	A	B	A	B	B	B	B	A	B	A	B	B	A	B	A	A	B	B	A	A	B	A	B	B	B	A	A	B	A	A	B	A	A	B	B	B	A	B	B	B	B	B	B	B	B	B	A	B	B	A	B	A	B	B	B	B	B	B	A	B	B	A	B	A	A	B	B	B	B	B	B	A
SYN11906	B	A	A	A	B	B	B	A	B	B	A	B	A	A	B	B	B	B	B	B	B	A	B	A	B	B	A	A	B	B	A	A	B	B	B	B	A	A	B	B	B	A	A	B	A	B	B	A	B	B	A	B	A	B	B	A	A	B	B	B	B	B	B	A	B	B	B	B	A	A	B	B	A	B	A	B	B	B	B	A	B	A	B	B	A	A	B	A	B	A	A	B	B	A	A	B	A	B	B	B	B	A	B	A	B	B	A	B	A	A	B	B	A	A	B	A	B	B	B	A	A	B	A	A	B	A	A	B	B	B	A	B	B	B	B	A	B	B	B	B	A	B	B	A	B	A	B	B	B	B	B	B	A	B	B	A	B	A	A	B	B	B	B	B	B	A
SYN11910	B	A	A	A	B	B	B	A	B	B	A	B	A	A	B	B	B	B	B	B	B	A	B	A	B	B	A	A	B	B	A	A	B	B	B	B	A	A	B	B	B	A	A	A	A	B	B	A	B	B	A	B	A	B	B	A	A	B	B	A	B	B	B	A	B	B	B	B	A	A	B	B	A	B	A	B	B	B	B	B	B	A	B	B	A	A	B	A	B	A	A	B	B	A	A	B	A	B	B	A	B	A	B	A	B	B	A	B	A	A	B	B	A	A	B	A	B	B	B	A	A	B	A	A	B	A	A	B	B	B	A	B	B	B	B	A	B	B	B	B	A	B	B	A	B	A	B	B	B	B	B	B	A	B	B	A	B	A	B	B	B	B	B	B	B	A
SYN6209	B	A	A	B	B	B	B	A	B	B	A	B	A	A	B	B	B	B	B	B	B	A	B	A	B	B	A	A	B	B	A	A	B	B	B	B	A	B	B	B	B	A	A	A	A	B	B	A	B	B	A	B	A	B	B	A	A	B	B	A	B	B	B	A	B	B	B	B	A	A	B	B	A	B	A	B	B	B	B	B	B	A	B	B	A	A	B	A	B	A	A	B	B	A	A	B	A	B	B	A	B	A	B	A	B	B	A	B	A	A	A	B	A	A	B	A	B	B	B	A	A	B	A	A	B	A	A	B	B	B	A	B	B	B	B	A	B	B	B	B	A	B	B	A	B	A	B	B	B	B	B	B	A	B	B	A	B	A	B	B	B	B	B	B	B	A
SYN21171	H	A	A	B	B	B	B	B	B	B	A	B	A	A	B	B	B	B	B	B	B	A	B	A	B	B	A	A	B	B	A	A	B	B	B	B	A	B	B	B	B	A	A	A	A	B	B	A	B	B	A	B	A	B	B	A	A	B	B	A	B	B	B	A	B	B	B	B	A	A	B	B	A	B	A	B	B	B	B	B	B	A	B	B	A	A	B	A	B	A	A	B	B	A	A	B	A	B	B	A	B	A	B	A	B	B	A	B	A	A	A	B	A	A	B	A	B	B	B	A	A	B	A	A	B	A	A	B	B	B	A	B	B	B	B	A	B	B	B	B	A	B	B	A	B	A	B	B	B	B	B	B	A	B	B	A	B	A	B	B	B	B	B	B	B	A
PZE-101017380	X	A	A	A	B	B	B	B	B	B	A	B	A	A	B	B	B	B	B	B	B	A	B	A	B	B	A	A	B	B	A	A	B	B	B	B	A	B	B	B	B	A	A	A	A	B	B	A	B	B	A	B	A	B	B	A	A	B	B	A	B	B	B	A	B	B	B	B	A	A	B	B	A	B	A	B	B	B	B	B	B	A	B	B	A	A	B	A	B	A	A	B	B	A	A	B	A	B	B	A	B	A	B	A	B	B	A	B	A	A	A	B	A	A	B	A	B	B	B	A	A	B	A	A	B	A	A	B	B	B	A	B	B	B	B	A	B	B	B	B	A	B	B	A	B	A	B	B	B	B	A	B	A	B	B	A	B	A	B	B	B	B	B	B	B	A
SYN2434	H	A	A	A	B	B	B	B	B	B	A	B	A	A	B	B	B	B	B	B	B	A	B	A	B	B	A	A	A	B	A	A	B	B	B	B	A	B	B	B	B	A	A	A	A	B	B	A	B	B	A	B	A	B	B	A	A	B	B	A	B	B	B	A	B	B	B	B	A	A	B	B	A	B	A	B	B	B	B	B	B	A	B	B	A	A	B	A	B	B	A	B	B	A	A	B	A	B	B	A	B	A	B	A	B	B	A	B	A	A	A	B	A	A	B	A	B	B	B	A	A	B	A	B	B	A	A	B	B	B	A	B	B	B	B	A	B	B	B	B	A	B	B	A	B	A	B	B	B	B	A	B	A	B	B	A	B	A	B	B	B	B	B	B	B	A
PZE-101018057	H	A	A	A	B	B	B	B	B	B	A	B	A	A	B	B	B	B	B	B	B	A	B	A	B	B	A	A	A	B	A	A	X	B	B	B	B	B	B	B	B	A	A	A	A	B	B	A	B	B	A	B	A	B	B	A	A	B	B	A	B	B	B	A	B	B	B	B	A	A	B	B	A	B	A	B	B	B	B	B	B	A	B	B	A	A	B	A	B	B	A	B	B	A	A	B	A	B	B	A	B	A	B	A	B	B	A	B	A	A	A	B	A	A	B	A	X	B	B	A	A	X	A	B	B	A	A	B	B	B	A	B	X	B	X	A	B	B	B	B	A	B	B	A	B	A	B	B	B	B	A	B	A	B	B	A	X	A	B	B	B	X	B	X	X	A
PZE-101018214	B	A	A	A	B	B	B	B	B	B	A	B	A	A	B	B	B	B	B	B	B	A	B	A	B	B	A	A	A	B	A	A	B	B	B	B	B	B	B	B	B	A	A	A	A	B	B	H	B	B	A	B	A	B	B	A	A	B	B	A	B	B	B	A	A	B	B	B	A	A	B	B	A	B	A	B	B	B	B	B	B	A	B	B	A	A	B	A	B	B	A	B	B	A	A	B	A	B	B	A	B	A	B	A	B	B	A	B	A	A	A	B	A	A	B	A	B	B	B	A	A	B	A	B	B	A	A	B	B	B	A	B	B	B	B	A	B	B	B	B	A	B	A	A	B	A	B	B	B	B	A	B	A	B	B	A	B	A	B	B	B	B	B	B	B	A
PZE-101018668	H	A	A	A	B	B	B	B	B	B	A	B	A	A	B	B	B	B	B	B	B	A	B	A	B	B	A	A	A	B	A	A	B	B	B	B	B	B	B	B	B	A	A	A	A	B	B	B	B	B	A	B	A	B	B	A	A	B	B	A	B	B	B	A	A	B	B	B	A	A	B	B	A	B	A	B	B	B	B	B	B	A	B	B	A	A	B	A	B	B	A	B	B	A	A	B	A	B	B	A	B	A	B	A	B	B	A	B	A	A	A	B	A	A	B	A	B	B	B	A	A	B	A	B	B	A	A	B	B	B	A	B	B	B	B	A	B	B	B	B	B	B	A	A	B	A	B	B	B	B	A	B	A	B	B	A	B	A	B	B	B	B	B	B	B	A
PZE-101019334	A	A	A	A	B	B	B	B	B	B	A	B	A	A	B	B	B	B	B	B	B	A	B	A	B	B	A	A	A	B	A	A	B	B	B	B	B	B	B	B	B	A	A	A	A	B	B	B	B	B	A	B	A	B	B	A	A	B	B	A	B	B	B	A	A	B	B	B	A	A	B	B	A	B	A	B	B	B	B	B	B	A	B	B	A	A	B	A	B	B	A	B	B	A	A	B	A	B	B	A	B	A	B	A	B	B	A	B	A	A	A	B	A	A	B	A	B	B	B	A	A	B	A	B	B	A	A	B	B	B	A	B	B	B	B	A	B	B	B	B	A	B	A	A	B	A	B	B	B	B	A	B	A	B	B	A	B	A	B	B	B	B	B	B	B	A
PZE-101019642	A	A	A	A	B	B	B	B	B	B	A	B	A	A	B	B	B	B	B	B	B	A	B	A	B	B	A	A	A	B	A	A	B	B	B	B	B	B	B	B	B	A	A	A	A	B	B	B	B	B	A	B	A	B	B	A	A	B	B	A	B	B	B	A	A	B	B	B	A	A	B	B	A	B	A	A	B	B	A	B	B	A	B	B	A	A	B	A	B	B	A	B	B	A	A	B	A	B	B	A	B	A	B	A	B	B	A	B	A	A	A	B	A	A	B	A	B	B	B	A	A	B	A	B	B	A	A	B	B	B	A	B	B	B	B	A	B	B	B	B	A	B	A	A	B	A	B	B	B	B	A	B	A	B	B	A	B	A	B	B	B	B	B	B	B	A
PZE-101019727	A	A	A	A	B	B	B	B	B	B	A	B	A	A	B	B	B	B	B	B	B	A	B	A	B	B	A	A	A	B	A	A	B	B	B	B	B	B	B	B	B	A	A	A	A	B	B	B	B	B	A	B	A	B	B	A	A	B	B	A	B	B	B	A	A	B	B	B	A	A	B	B	A	B	A	A	B	B	A	B	B	A	B	B	A	A	B	A	B	B	A	B	B	A	A	B	A	B	B	A	B	A	B	A	B	B	A	B	A	A	A	B	A	A	B	A	B	B	B	A	A	B	A	B	B	A	A	B	B	B	A	B	B	B	B	A	B	B	B	B	A	B	A	A	B	A	B	B	B	B	A	B	A	B	B	A	B	A	B	B	B	B	B	B	B	A
PZE-101020931	A	A	A	A	B	B	B	B	B	B	A	B	A	A	B	B	B	B	B	B	B	A	B	A	B	B	A	A	A	B	A	A	B	B	B	B	B	B	B	B	B	A	A	A	A	B	B	B	B	B	A	B	A	B	B	A	A	B	B	A	B	B	B	A	A	B	B	B	A	A	B	B	A	B	A	A	B	B	A	B	B	A	B	B	A	A	B	A	B	B	A	B	B	A	A	H	A	B	B	A	B	A	B	A	B	B	A	B	A	A	A	B	A	A	B	A	B	B	B	A	A	B	A	B	B	A	A	B	B	B	B	B	B	B	B	A	B	B	B	B	B	B	A	A	B	A	B	B	B	B	A	B	A	B	B	A	B	A	B	B	B	B	B	B	B	A
SYN372	A	A	A	A	B	B	B	B	B	B	A	B	A	A	B	B	B	B	B	B	B	A	B	A	B	B	A	A	A	B	A	A	B	B	B	B	B	B	B	B	B	A	A	A	A	B	B	B	B	B	A	B	A	B	B	A	A	B	B	A	B	B	B	A	A	B	B	B	A	A	B	B	A	B	A	A	B	B	A	B	B	A	B	B	A	A	B	A	B	B	A	B	B	A	A	H	A	B	B	A	B	A	B	A	B	B	A	B	A	A	A	B	A	A	B	A	B	B	B	A	A	B	A	B	B	A	A	B	B	B	B	B	B	B	B	A	B	B	B	B	B	B	A	A	B	A	A	B	B	B	A	B	A	B	B	A	B	A	B	B	B	B	B	B	B	A
SYN20609	A	A	A	A	B	B	B	B	B	B	A	B	A	A	B	B	B	A	B	B	B	A	B	A	B	B	A	A	A	B	A	A	B	B	B	B	B	B	B	B	B	A	A	A	A	B	B	B	B	B	A	B	A	B	B	A	A	B	B	A	B	B	B	A	A	B	B	B	A	A	B	B	A	B	A	A	B	B	A	B	B	A	B	B	A	A	B	A	B	B	A	B	B	A	A	H	A	B	B	A	B	A	B	A	B	B	A	B	A	A	A	B	A	A	B	A	B	B	B	A	A	B	A	B	B	A	A	B	B	B	B	B	B	B	B	A	B	B	B	B	B	B	A	A	B	A	A	B	B	B	A	B	A	B	B	A	B	A	B	B	B	B	B	B	B	A
PZE-101022341	A	A	A	A	B	B	B	B	B	B	A	B	A	A	B	B	B	A	B	B	B	A	B	A	B	B	A	B	A	B	A	A	B	B	B	B	B	B	B	B	B	A	A	A	A	B	B	B	B	B	A	B	A	B	B	A	A	B	B	A	B	B	B	A	A	B	B	B	A	A	B	B	A	B	A	A	B	B	A	B	B	A	B	B	A	A	B	A	B	B	A	B	B	A	A	H	A	B	B	A	A	A	B	A	B	B	A	B	A	A	A	B	A	A	B	A	B	B	B	A	A	B	A	B	B	A	A	B	B	B	B	B	B	B	B	A	B	B	B	B	B	B	A	A	B	A	A	B	B	B	A	B	A	B	B	A	X	A	B	B	B	B	B	B	B	A
SYN12542	A	A	A	A	B	B	B	B	B	B	A	B	A	A	B	B	B	A	B	B	B	A	B	A	B	B	A	B	A	B	A	A	B	B	B	B	A	B	X	B	B	A	A	A	A	B	B	B	B	B	A	B	A	B	B	A	A	B	B	A	B	B	B	A	A	B	B	B	A	A	B	B	A	B	A	A	B	B	A	B	B	A	B	B	A	A	B	A	B	B	A	B	B	A	A	A	A	B	B	A	A	A	B	A	B	B	A	B	A	A	A	B	A	A	B	X	B	B	B	A	A	B	A	B	B	A	A	B	B	B	B	B	B	B	X	A	B	B	B	B	A	B	A	A	B	A	A	B	B	B	A	B	A	X	B	A	B	B	B	B	B	B	B	B	H	A
PZE-101024131	A	A	A	A	B	B	B	B	B	B	A	B	A	A	B	B	B	A	B	B	B	A	B	A	B	B	A	B	A	B	A	A	B	B	B	B	A	B	A	B	B	A	A	A	A	B	B	B	B	B	A	B	A	B	B	A	A	B	B	A	B	B	B	A	A	B	B	B	A	A	B	B	A	B	A	A	B	B	A	B	B	A	B	B	A	A	B	A	B	B	A	B	B	A	A	A	A	B	B	A	A	A	B	A	B	B	A	B	A	A	A	B	A	A	B	A	B	B	B	A	A	B	A	B	B	A	A	B	B	B	B	B	B	B	B	A	B	B	B	B	A	B	A	A	B	A	A	B	B	B	A	B	A	B	B	A	A	B	B	B	B	B	B	B	B	A
PZE-101024667	A	A	A	A	B	B	B	B	B	B	A	B	A	A	B	B	B	A	B	B	B	A	B	A	B	B	A	B	A	B	A	A	B	B	B	B	A	B	A	B	B	A	A	A	A	B	B	B	B	B	A	B	A	B	B	A	A	B	B	A	B	B	B	A	A	B	B	B	A	A	B	B	A	B	A	A	B	B	A	B	B	A	B	B	A	A	B	A	B	B	A	B	B	A	A	A	A	B	B	A	A	A	B	A	B	B	A	B	A	A	A	B	A	A	B	A	B	B	B	A	A	B	B	B	B	A	A	B	B	B	B	B	B	B	B	A	B	B	B	B	A	B	A	A	B	A	A	B	B	B	A	B	A	B	B	A	A	B	B	B	B	B	B	B	B	A
SYN31161	A	A	A	B	B	A	B	B	B	B	A	B	A	A	B	B	B	A	B	B	B	A	B	A	B	B	A	B	A	B	A	A	B	B	B	B	A	B	A	B	B	A	A	A	A	B	B	B	B	B	A	B	A	B	B	A	A	B	B	A	B	B	B	A	A	B	B	B	A	A	B	B	A	B	A	A	B	B	A	B	B	A	B	B	A	A	B	A	B	B	A	B	B	A	A	A	A	B	B	A	A	A	B	A	B	B	A	B	A	A	A	B	A	A	B	A	B	B	B	A	A	B	B	B	B	A	A	B	A	B	B	B	B	B	B	A	B	B	B	B	A	B	A	A	B	A	A	B	B	B	A	B	A	B	B	A	A	B	B	A	B	B	B	B	B	A
PZE-101025434	A	A	A	B	B	A	B	B	B	B	A	B	A	A	B	B	B	A	B	B	B	A	B	A	B	B	A	B	A	B	A	A	B	B	B	A	A	B	A	B	B	A	A	A	A	B	B	B	B	B	A	B	A	B	B	A	A	B	B	A	B	B	B	A	A	A	B	B	A	A	B	B	A	B	A	A	B	B	A	B	B	A	B	B	A	A	B	A	B	B	A	B	B	A	A	A	A	B	B	A	A	A	B	A	B	B	A	B	A	A	A	B	A	A	B	A	B	B	B	A	A	B	B	B	B	A	A	B	A	B	B	B	B	B	B	A	B	B	B	B	A	B	A	A	B	A	A	B	B	B	A	B	A	B	B	A	A	B	B	A	B	B	B	B	B	A
SYN20196	A	A	A	B	B	A	B	B	B	B	A	B	A	A	B	B	B	A	B	B	B	A	B	A	B	B	A	B	A	B	B	A	B	B	B	A	A	B	A	B	B	A	A	A	A	B	B	B	B	B	A	B	A	B	B	A	A	B	B	A	B	B	B	A	A	A	B	B	A	A	B	B	A	B	A	A	B	B	A	B	B	A	B	B	A	A	B	A	B	B	A	B	B	A	A	A	A	B	B	A	A	A	B	A	B	B	A	B	A	A	A	B	A	A	B	A	B	B	B	A	A	B	B	B	B	A	A	B	A	B	B	B	B	B	B	B	B	B	B	B	A	B	A	A	B	A	A	B	B	B	A	B	A	B	B	A	A	B	B	A	B	B	B	B	B	A
PZE-101027125	A	A	A	B	B	A	B	B	B	B	A	B	A	A	B	B	B	A	B	B	B	A	B	A	B	B	A	B	A	B	B	A	A	B	B	A	A	B	A	B	B	A	A	A	A	B	B	B	B	B	A	B	A	B	B	A	A	B	B	A	B	B	B	A	A	A	B	B	A	A	B	B	A	B	A	A	B	B	A	B	B	A	B	B	A	A	B	A	B	B	A	B	B	A	A	A	A	B	B	A	A	A	B	A	B	B	A	B	A	A	A	B	A	A	B	A	B	B	B	A	A	B	B	B	B	A	A	B	A	B	B	B	B	B	B	B	B	B	B	B	A	B	A	A	B	A	A	B	B	B	A	B	A	B	B	A	A	B	B	A	B	B	B	B	B	A
PZE-101027417	A	A	A	B	B	A	B	B	B	B	A	B	A	A	B	B	B	A	B	B	B	A	B	A	B	B	A	B	A	B	B	A	A	B	B	A	A	B	A	B	B	A	A	A	A	B	B	B	B	B	A	B	A	B	B	A	A	B	B	A	B	B	B	A	A	A	B	B	A	A	B	B	A	B	A	A	B	B	A	B	B	A	B	B	A	A	B	A	B	B	A	B	B	A	A	A	A	B	B	A	A	A	B	A	B	B	A	B	A	A	A	B	A	A	B	A	B	B	B	A	A	B	B	B	B	A	B	B	A	B	B	B	B	B	B	B	B	B	B	B	A	B	A	A	B	A	A	B	B	B	A	B	A	B	B	A	A	B	B	A	B	B	B	B	B	A
PUT-163a-76287542-3906	A	A	A	B	B	A	B	B	B	B	A	B	A	A	B	B	B	A	B	B	B	A	B	A	B	B	A	B	A	B	B	A	B	B	B	A	A	B	A	B	B	A	A	A	A	B	B	B	B	B	A	B	A	B	B	A	A	B	B	A	B	B	B	A	A	A	B	B	A	A	B	B	A	B	A	A	B	B	A	B	B	A	B	B	A	A	B	A	B	B	A	B	B	A	A	A	A	B	B	A	A	A	B	A	B	B	A	B	A	A	A	B	A	A	B	A	B	B	B	A	A	B	B	B	B	A	B	B	A	B	B	B	B	B	B	B	B	B	B	B	A	B	A	A	B	A	A	B	B	B	A	B	A	B	B	A	A	B	B	A	B	B	B	B	B	A
PZE-101029648	A	A	A	B	B	B	B	B	B	B	A	B	A	A	B	B	B	A	B	B	B	A	B	A	B	B	A	B	A	B	B	A	B	B	B	A	A	B	A	B	B	A	A	A	A	B	B	B	B	B	A	B	A	B	B	A	A	B	B	A	B	B	B	A	A	A	B	B	A	A	B	B	A	B	A	A	B	B	A	B	B	A	B	B	A	A	B	A	B	B	A	B	B	A	A	B	A	B	B	A	A	A	B	A	B	B	A	B	B	A	A	B	A	A	B	A	B	B	B	A	A	B	B	B	B	A	B	B	A	B	B	B	B	B	B	B	B	B	B	B	A	B	A	A	B	A	A	B	B	B	A	B	A	B	B	A	A	B	B	A	B	B	B	B	B	A
SYN10530	A	A	A	B	B	B	B	B	B	B	A	B	A	A	B	B	B	A	B	B	B	A	B	A	B	B	A	B	A	B	B	A	B	B	B	A	A	B	A	B	B	A	A	A	A	B	B	B	B	B	A	B	A	B	B	A	A	B	B	A	B	B	B	A	A	A	A	B	A	A	B	B	A	B	A	A	B	B	A	B	B	A	B	B	A	A	B	A	B	B	A	B	B	A	A	B	A	B	B	A	A	A	B	A	B	B	A	B	B	A	A	B	A	A	B	A	B	B	B	A	A	B	B	B	B	A	B	B	A	B	B	B	B	B	B	B	B	B	B	B	A	B	A	A	B	A	A	B	B	B	A	B	A	B	B	A	A	B	B	A	B	B	B	B	B	A
PZE-101031542	A	A	A	B	B	B	B	B	B	B	A	B	A	A	B	B	B	A	B	B	B	A	B	A	B	B	A	B	A	B	B	A	B	B	B	A	A	B	X	B	B	A	A	A	A	B	B	B	B	B	A	B	A	B	B	A	A	B	B	A	B	B	B	A	A	A	A	B	A	A	B	B	A	B	A	A	B	B	A	B	B	A	B	B	A	A	B	A	B	B	A	B	B	A	A	B	A	B	B	A	A	A	B	A	B	B	A	B	B	A	A	B	A	A	B	A	B	B	B	A	A	B	B	B	B	A	A	B	A	B	B	B	B	B	B	B	B	B	B	B	A	B	A	A	B	A	A	B	B	B	A	B	A	B	B	A	A	B	B	A	B	B	B	B	B	A
SYN7651	A	A	A	B	B	B	B	B	B	B	A	B	A	A	B	B	B	A	B	B	B	A	B	A	B	B	A	B	A	B	B	A	B	B	B	A	A	B	A	B	B	A	A	A	A	B	B	B	B	B	A	B	A	B	B	A	A	B	B	A	B	B	B	A	A	A	A	B	A	A	B	B	A	B	A	A	B	B	A	B	B	A	B	B	A	A	B	A	B	B	A	B	B	A	A	B	A	B	B	A	A	A	B	A	B	B	A	B	B	A	A	B	A	A	B	A	B	B	B	A	A	B	B	B	B	A	A	B	A	B	B	B	B	B	B	B	B	B	B	B	A	B	A	A	B	A	A	B	B	B	A	B	A	B	B	A	A	B	B	B	B	B	B	B	B	A
PZE-101032015	A	A	A	B	B	B	B	B	B	B	A	B	A	A	B	B	B	A	B	B	B	A	B	A	B	B	A	B	A	B	B	A	B	B	B	A	A	B	A	B	B	A	A	A	A	B	B	B	B	B	A	B	A	B	B	A	A	B	B	A	B	B	B	A	A	A	A	B	A	A	B	B	A	B	A	A	B	B	A	B	B	A	B	B	A	A	B	A	B	B	A	B	B	A	A	B	A	B	B	A	A	A	B	A	B	B	A	B	B	A	A	B	A	A	B	A	B	A	B	A	A	B	B	B	B	A	A	B	A	B	B	B	B	B	B	B	B	B	B	B	A	B	A	A	B	A	A	B	B	B	A	B	A	B	B	A	A	B	B	B	B	B	B	B	B	A
PZE-101032246	A	A	A	B	B	B	B	B	B	B	A	B	A	A	B	B	B	A	B	B	B	A	B	A	B	B	A	B	A	B	B	A	B	B	B	A	B	B	A	B	B	A	A	A	A	B	B	B	B	B	A	B	A	B	B	A	A	B	B	A	B	B	B	A	A	A	A	B	A	A	B	B	A	B	A	A	B	B	A	B	B	A	B	B	A	A	B	A	B	A	A	B	B	A	A	B	A	B	B	A	A	A	B	A	B	B	A	B	B	A	A	B	A	A	B	A	B	A	B	A	A	B	B	B	B	A	A	B	B	B	B	B	B	B	B	B	B	B	B	B	A	B	A	A	B	A	A	B	B	B	A	B	A	B	B	A	A	B	B	A	B	B	B	B	B	A
PZE-101032703	A	A	A	B	B	B	B	B	B	B	A	B	A	A	B	B	B	A	B	B	B	A	B	A	B	B	A	B	A	B	B	A	B	B	B	A	B	B	A	B	B	A	A	A	A	B	B	B	B	B	A	B	A	B	B	A	A	B	B	A	B	B	B	A	A	A	A	B	A	A	B	B	A	B	A	A	H	B	A	B	B	A	B	B	A	A	B	A	B	A	A	B	B	A	A	B	A	B	B	A	A	A	B	A	B	B	A	B	B	A	A	B	A	A	B	A	B	A	B	A	B	B	A	B	B	A	A	B	B	B	B	B	B	B	B	B	B	B	B	B	A	B	A	A	B	A	A	B	B	B	A	B	A	B	B	A	A	B	B	A	B	B	B	B	B	A
SYN18709	A	A	A	B	B	B	B	B	B	B	A	B	A	A	B	B	B	A	B	B	B	A	B	A	B	B	A	B	A	B	B	A	B	B	B	A	B	B	A	B	B	A	A	A	A	B	B	B	B	B	A	B	A	B	B	A	A	B	B	A	B	B	B	A	A	A	A	B	A	A	B	B	A	B	A	A	H	B	A	B	B	A	B	B	A	B	B	A	B	A	A	B	B	A	A	B	A	B	B	A	A	A	B	A	B	B	A	B	B	A	A	B	A	A	B	A	B	A	B	A	B	B	A	B	B	A	A	B	B	B	B	B	B	B	B	B	B	B	B	B	A	B	A	A	B	A	A	B	B	B	A	B	A	B	B	A	A	B	B	A	B	B	B	B	B	A
PZE-101033968	A	A	A	B	B	B	B	B	B	B	A	B	A	A	B	B	B	A	B	B	B	A	B	B	B	B	A	B	A	B	B	A	A	B	B	A	B	A	A	A	B	A	A	A	A	B	B	B	B	B	A	B	A	B	B	A	A	B	B	A	B	B	B	A	A	A	A	B	A	A	B	B	A	B	A	A	H	B	A	B	B	A	B	B	A	B	B	A	B	A	A	B	B	A	A	B	A	B	B	A	A	A	B	A	B	B	A	B	B	A	A	B	A	A	B	A	B	A	B	A	B	B	A	B	B	A	A	B	B	B	B	B	B	B	B	B	B	B	B	B	A	B	A	A	B	A	A	B	B	B	A	B	A	B	B	A	A	B	A	H	B	B	B	B	B	A
PZE-101034091	A	A	A	B	B	B	B	B	B	B	A	B	A	A	B	B	B	A	B	B	B	A	B	B	B	B	A	B	A	B	B	A	A	B	B	A	B	A	A	A	B	A	A	A	A	B	B	B	B	B	A	B	A	B	B	A	A	B	A	A	B	B	B	A	A	A	A	B	A	A	B	B	A	B	A	A	H	B	A	B	B	A	B	B	A	B	B	A	B	A	A	B	B	A	A	B	A	B	B	A	A	A	B	A	B	A	A	B	B	A	A	B	A	A	B	A	B	A	B	A	B	B	A	B	B	A	A	B	B	B	B	B	B	B	B	B	B	B	B	B	A	B	A	A	B	A	A	B	B	B	B	B	A	B	B	A	A	B	A	H	B	B	B	B	B	A
PZE-101035341	A	A	A	B	B	B	B	B	B	B	A	B	A	A	B	B	B	A	B	B	B	A	B	B	B	B	A	B	A	B	B	A	A	B	B	A	A	A	A	A	B	A	A	A	A	B	B	B	B	B	A	B	A	B	B	A	A	B	A	A	B	B	B	A	A	A	A	B	A	A	B	B	A	B	A	A	A	B	A	B	B	A	B	B	A	B	B	A	B	A	A	B	B	A	A	B	A	B	B	B	A	A	B	A	B	A	A	B	B	A	B	B	A	A	B	A	B	A	B	A	B	B	A	B	B	A	A	B	B	B	B	B	B	B	B	B	B	B	B	B	A	B	A	A	B	A	A	B	B	B	B	B	A	B	B	A	A	B	A	H	B	B	B	B	B	A
PZE-101035605	A	A	A	B	B	B	B	B	B	B	A	B	A	A	B	B	B	A	B	B	B	A	B	B	B	B	A	B	A	B	B	A	A	B	B	A	A	A	A	A	B	A	A	A	A	B	X	H	B	B	A	B	A	B	B	A	A	B	A	A	A	B	B	A	A	A	A	B	A	A	B	B	A	B	A	A	H	B	A	B	B	A	B	B	A	B	B	A	B	A	A	B	B	A	A	B	A	B	B	B	A	A	B	A	B	A	A	B	B	A	B	B	A	A	B	A	B	A	B	A	B	B	A	B	B	A	A	B	B	B	B	B	B	B	B	B	B	B	B	B	A	B	A	A	B	A	A	B	B	B	B	B	A	B	B	A	A	B	A	B	B	B	B	B	B	A
PZE-101036862	A	A	A	B	B	B	B	B	B	B	A	B	A	A	B	B	B	A	B	B	B	A	B	B	B	B	A	B	A	B	B	A	A	B	B	A	A	A	A	A	B	A	A	A	A	B	B	B	B	B	A	B	A	B	B	A	A	B	A	A	A	B	B	A	A	A	A	B	A	A	B	B	A	B	A	A	B	B	A	B	B	A	B	B	A	B	B	A	B	A	A	B	B	A	A	B	A	B	B	B	A	A	B	A	B	A	A	B	B	A	B	B	A	A	B	A	B	A	B	A	B	B	A	B	B	A	A	B	B	B	B	B	B	B	B	B	B	B	B	B	A	B	A	A	B	A	B	B	B	B	B	B	A	B	B	A	A	B	A	B	B	B	B	B	B	A
PZE-101037142	A	A	A	B	B	B	B	B	B	B	A	B	A	A	B	B	B	A	B	B	B	A	B	B	B	B	A	B	A	B	B	A	A	B	B	A	A	A	A	A	B	A	A	A	A	B	B	B	B	B	A	B	A	B	B	A	A	B	A	A	A	B	B	A	A	A	A	B	A	A	B	B	A	B	A	A	B	B	A	B	B	A	A	B	A	B	B	A	B	A	A	B	B	A	A	B	A	B	B	B	A	A	B	A	B	A	A	B	B	A	B	B	A	A	B	A	B	A	B	A	B	B	A	B	B	A	A	B	B	B	B	B	B	B	B	B	B	B	B	B	A	B	A	A	B	A	B	B	B	B	B	B	A	B	B	A	A	B	A	B	B	B	B	B	B	B
PZE-101037751	A	A	A	B	B	B	B	B	B	B	A	B	A	A	B	B	B	A	B	B	B	A	B	B	B	B	A	B	A	B	B	A	A	B	B	A	A	A	A	A	B	A	A	A	A	B	B	B	B	B	A	B	A	B	B	A	A	B	A	A	A	B	B	A	A	A	A	B	A	A	B	B	A	B	A	A	B	B	A	B	B	A	A	B	A	B	B	A	B	A	A	B	B	A	A	B	A	B	B	B	A	A	B	A	B	A	A	B	B	A	B	B	A	A	B	A	B	A	B	A	B	B	A	B	B	A	A	B	B	B	B	B	B	B	B	B	B	B	B	B	A	B	A	B	B	A	B	B	B	B	B	B	A	B	B	A	A	B	A	B	B	B	B	B	B	B
PZE-101038176	A	A	A	B	B	B	B	B	B	B	A	B	A	A	B	B	B	A	B	B	B	A	B	B	B	B	A	B	A	B	B	A	A	B	B	A	A	A	A	A	B	A	A	A	A	B	B	B	B	B	A	B	A	B	B	A	A	B	A	A	A	B	B	A	A	A	A	B	A	A	B	B	A	B	A	A	B	B	A	B	B	A	A	B	A	B	B	A	B	A	A	B	B	A	A	B	A	B	B	B	A	A	B	A	B	A	A	B	B	A	B	B	A	A	B	B	B	A	B	A	B	B	A	B	B	A	A	B	B	B	B	B	B	B	B	B	B	B	B	B	A	B	A	B	B	A	B	B	B	B	B	B	A	B	B	A	A	B	A	B	B	B	B	B	B	B
SYN16258	A	A	A	B	B	B	B	B	B	B	A	B	A	A	B	B	B	A	B	B	B	A	B	B	B	B	A	B	A	B	B	A	A	B	B	A	A	A	A	A	B	A	A	A	A	B	B	B	B	B	A	B	A	B	B	A	A	B	A	A	A	B	B	A	A	A	A	B	A	A	B	B	A	B	A	A	A	B	A	B	B	A	A	B	A	B	B	A	B	A	A	B	B	A	A	B	A	B	B	B	A	A	B	A	B	A	A	B	B	A	B	B	A	A	B	B	B	A	B	A	B	B	A	B	B	A	A	B	B	B	B	B	B	B	B	B	B	B	B	B	A	B	A	B	B	A	B	B	B	B	B	B	A	B	B	A	A	B	A	B	B	B	B	B	B	B
SYN33012	A	A	A	B	B	B	B	B	B	B	A	B	A	A	B	B	B	A	B	B	B	A	B	B	B	B	A	B	A	B	B	A	A	B	B	A	A	A	A	A	B	A	A	A	A	B	B	B	B	B	A	B	A	B	B	A	A	B	A	A	A	B	B	A	B	A	A	B	A	A	B	B	A	B	A	A	A	B	A	B	B	A	A	B	A	B	B	A	B	A	A	B	B	A	A	B	A	B	B	B	A	A	B	A	B	A	A	B	B	A	B	B	A	A	B	B	B	A	B	A	B	B	A	B	B	A	A	B	B	B	B	B	B	B	B	B	B	B	B	B	A	B	A	B	B	A	B	B	B	B	B	B	A	B	B	A	A	B	A	B	B	B	B	B	B	B
PZE-101039440	A	A	A	B	B	B	B	B	B	B	A	B	A	A	B	B	B	A	B	B	B	A	B	B	B	B	A	B	A	B	B	A	A	B	B	A	A	A	A	A	B	A	A	A	A	B	B	B	B	B	A	B	A	B	B	A	A	B	A	B	A	B	B	A	B	A	A	B	A	A	B	B	A	B	A	A	A	B	A	B	B	A	A	B	A	B	B	A	B	B	A	B	B	A	A	B	A	B	B	A	A	A	A	A	B	A	A	B	B	A	B	B	A	A	B	B	B	A	B	A	A	B	A	B	B	A	A	B	B	B	B	B	B	B	B	B	B	B	B	B	A	B	A	B	B	A	A	B	B	B	B	B	A	B	B	A	A	B	A	B	B	B	B	B	B	B
PZE-101039624	A	A	A	B	B	B	B	B	B	B	A	B	A	A	B	B	B	A	B	B	B	A	B	B	B	B	B	B	A	B	B	A	A	B	B	A	A	A	A	A	B	A	A	A	A	B	B	B	B	B	A	B	A	B	B	A	A	B	A	B	A	B	B	A	B	A	A	B	A	A	B	B	A	B	A	A	A	B	A	B	B	A	A	B	A	B	B	A	B	B	A	B	B	A	A	B	A	B	B	A	A	A	A	A	B	A	A	B	B	A	B	B	A	A	B	B	B	A	B	A	A	B	A	B	B	A	A	B	B	B	B	B	B	B	B	B	B	B	B	B	A	B	A	B	B	A	A	B	B	B	B	B	A	B	B	A	A	B	A	B	B	B	B	B	B	B
SYN21667	A	A	B	B	B	B	B	B	B	B	A	B	A	A	B	B	B	A	B	B	B	A	B	B	B	B	B	B	A	B	B	A	A	B	B	A	A	A	A	A	B	A	A	A	A	B	B	B	B	B	A	B	A	B	B	B	A	B	B	B	A	B	B	A	B	A	A	B	A	A	B	A	A	B	A	A	A	B	A	B	B	A	B	B	A	B	B	A	B	B	A	B	B	A	A	B	A	B	B	A	A	A	A	A	B	A	A	B	B	A	B	B	A	A	B	B	B	B	B	A	A	B	A	B	B	A	A	B	B	B	B	B	B	B	B	B	B	B	B	B	A	A	A	A	B	A	A	X	B	B	B	B	A	B	B	A	A	B	A	B	B	B	B	B	B	B
PZE-101041088	A	A	B	B	B	B	B	B	B	B	A	B	A	A	B	B	B	A	B	B	B	A	B	B	B	B	B	B	A	B	B	A	A	B	B	A	A	A	A	A	B	A	A	A	A	B	B	B	B	B	A	B	A	B	B	B	A	B	B	B	A	B	B	A	B	A	A	B	A	A	B	A	A	B	A	A	A	B	A	B	B	A	B	B	A	B	B	A	B	B	A	B	B	A	A	B	A	B	B	A	A	A	A	A	B	A	A	B	B	A	B	B	H	A	B	B	B	B	B	A	A	B	A	B	B	A	A	B	B	B	B	B	B	B	B	B	B	B	B	B	A	A	A	A	B	A	A	A	B	X	B	B	A	B	B	A	A	B	A	B	B	B	B	B	B	B
SYN24633	A	A	B	B	B	B	B	B	B	B	A	B	A	A	B	B	B	A	B	B	B	A	B	B	B	B	B	B	A	B	B	A	A	B	B	A	A	A	A	A	B	A	A	A	A	B	B	B	B	B	A	B	A	B	B	B	A	B	B	B	A	B	B	A	B	A	A	B	A	B	B	A	A	B	A	A	A	B	A	A	B	A	B	B	A	B	B	A	B	B	A	B	B	A	A	B	A	B	B	A	A	A	A	A	B	A	A	B	B	A	B	B	H	A	B	B	B	B	B	A	A	B	A	B	B	A	A	B	B	B	B	X	B	B	B	B	B	B	B	B	A	A	A	A	B	A	A	A	B	B	B	B	A	B	B	A	A	B	A	B	B	B	B	B	B	B
PZE-101041837	A	A	B	B	B	B	B	B	B	B	A	B	A	A	B	B	B	A	B	B	B	A	B	B	B	B	B	B	A	B	B	A	A	B	B	A	A	A	A	A	B	A	A	A	A	B	B	B	B	B	A	B	A	B	B	B	A	B	B	B	A	B	B	A	B	A	A	B	A	B	B	A	A	B	A	A	A	B	A	B	B	A	H	B	A	B	B	A	B	B	A	B	B	A	A	B	A	B	B	A	A	A	A	A	B	A	A	B	B	A	B	B	H	A	B	B	B	B	B	A	A	B	A	B	B	A	A	B	B	B	B	X	B	B	B	B	B	B	B	B	A	A	A	A	B	A	A	A	B	X	B	B	A	B	B	A	A	B	A	B	B	B	B	B	A	B
PZE-101041995	A	A	B	B	B	B	B	B	B	B	A	B	A	A	B	B	B	A	B	B	B	A	B	B	B	B	B	B	A	B	B	A	A	B	B	A	A	A	A	A	B	A	B	A	A	B	B	B	B	B	A	B	A	B	B	B	A	B	A	B	A	B	B	A	B	A	A	B	A	B	B	A	A	B	A	A	A	B	A	B	B	A	A	B	A	B	B	A	B	B	A	B	B	A	A	B	A	B	B	A	A	A	A	A	B	A	A	B	B	A	B	B	H	A	B	B	B	B	B	A	A	B	A	B	B	A	A	B	B	B	B	B	B	B	B	B	B	B	B	B	A	A	A	A	B	A	A	A	B	X	B	B	A	B	B	A	A	B	A	B	B	B	B	B	A	B
PZE-101042424	A	A	B	B	B	B	B	B	B	B	A	B	A	A	B	B	B	A	B	B	B	A	B	B	B	B	B	B	A	B	B	A	A	B	B	A	A	A	A	A	B	A	B	A	A	B	B	B	B	B	A	B	A	B	B	B	A	B	A	B	A	B	B	A	B	A	A	B	A	B	B	A	A	B	A	A	A	B	A	B	B	A	A	B	A	B	B	A	B	B	A	B	B	A	A	B	A	B	B	B	A	A	A	A	B	A	A	B	B	A	B	B	H	A	B	B	B	B	B	A	A	B	A	B	B	A	A	B	B	B	B	B	B	B	B	B	B	B	B	B	A	A	A	A	B	A	A	A	B	B	B	B	A	B	B	A	A	B	A	B	B	B	B	B	A	B
PZE-101043189	A	A	B	B	B	B	B	B	B	B	A	B	A	A	B	B	B	A	B	B	B	A	B	B	B	B	B	B	A	B	B	A	A	B	B	A	A	A	A	A	B	A	B	A	A	B	B	B	B	B	A	B	A	B	B	B	A	B	B	B	A	B	B	A	B	A	A	B	A	B	B	A	A	B	A	A	A	B	A	B	B	A	B	B	A	B	B	A	B	B	A	B	B	A	A	B	A	B	B	B	A	A	A	A	B	A	A	B	B	A	B	B	H	A	B	B	B	B	B	A	A	B	A	B	B	A	A	B	B	B	B	B	B	B	B	B	B	B	B	B	A	A	A	A	B	A	A	A	B	B	B	B	A	B	B	A	A	B	A	B	B	B	B	B	A	B
PZE-101043331	A	A	B	B	B	B	B	B	B	B	A	B	A	A	B	B	B	A	B	B	B	A	B	B	B	B	B	B	A	B	B	A	A	B	B	A	A	A	A	A	B	A	B	A	A	B	B	B	B	B	A	B	A	B	B	B	A	B	B	B	A	B	B	A	B	A	A	B	A	B	B	A	A	B	A	A	A	B	A	B	B	A	B	B	A	B	B	A	B	B	A	B	B	A	A	B	A	B	B	B	A	A	A	A	B	A	A	B	B	A	B	B	H	A	B	B	B	B	B	A	A	B	A	B	B	A	A	B	B	B	B	B	A	B	B	B	B	B	B	B	A	A	A	A	B	A	A	A	B	B	B	B	A	B	B	A	A	B	A	B	B	B	B	B	A	B
PZE-101043682	A	A	B	B	B	B	B	B	B	B	A	B	A	A	B	B	B	A	B	B	B	A	B	B	B	B	B	A	A	B	B	A	A	B	B	A	A	A	A	A	B	A	B	A	A	B	B	B	B	B	A	B	A	B	B	B	A	B	B	B	A	B	B	A	B	A	A	B	A	B	B	A	A	B	A	A	A	B	A	B	B	A	B	B	A	B	B	A	B	B	A	B	B	A	A	B	A	B	B	B	A	A	A	A	B	A	A	B	B	A	B	B	H	A	B	B	B	B	B	A	A	B	A	B	B	A	A	B	B	B	B	B	A	B	B	B	B	B	B	B	A	A	A	A	B	A	A	A	B	B	B	B	A	B	B	A	A	B	A	B	B	B	B	B	A	B
SYNGENTA1435	A	A	B	B	B	B	B	B	B	B	A	B	A	A	B	B	B	A	B	B	B	A	B	B	B	B	B	A	X	B	B	A	A	B	B	A	A	A	A	A	B	A	B	A	A	B	B	B	B	B	A	B	A	B	B	B	A	B	B	B	A	B	B	A	B	A	A	B	A	B	B	A	A	B	A	A	A	B	A	B	B	A	B	B	A	B	B	A	B	B	A	B	B	A	A	B	A	B	B	B	A	A	A	A	B	A	A	B	B	A	B	B	A	A	B	B	B	B	B	A	A	B	A	B	B	A	A	B	B	B	B	B	A	B	B	B	B	B	B	B	A	A	A	A	B	A	A	A	B	X	B	B	A	B	B	A	A	B	A	B	B	B	B	B	A	A
PZE-101044313	A	A	B	B	B	B	B	B	B	B	A	B	A	A	B	B	B	A	B	B	B	A	B	B	B	B	B	A	A	B	B	A	A	B	B	A	A	A	A	A	B	A	B	A	A	B	B	B	B	B	A	B	A	B	B	B	A	B	B	B	B	B	B	A	B	A	A	B	B	B	B	A	A	B	A	A	A	B	A	B	B	A	B	B	A	B	B	A	B	B	A	B	B	A	A	B	A	A	A	B	A	A	A	A	B	B	A	B	B	A	B	B	A	A	B	B	B	B	B	A	A	B	A	B	B	A	A	B	B	B	B	B	A	B	B	B	B	B	B	B	A	A	A	A	B	A	A	A	B	B	B	B	A	B	B	A	A	B	A	B	B	B	B	B	A	A
PZE-101044448	A	A	B	B	B	B	B	B	B	B	A	B	A	A	B	B	B	A	B	B	B	A	B	B	B	B	B	A	A	B	B	A	A	B	B	A	A	A	A	A	B	B	B	A	A	B	B	B	B	B	A	B	A	B	B	B	A	B	B	B	B	B	B	A	B	A	A	B	B	B	B	A	A	B	A	A	A	B	A	B	B	A	B	B	A	B	H	A	B	B	A	B	B	A	A	B	A	A	A	B	A	A	A	A	B	B	A	B	B	A	B	B	A	A	B	B	B	B	B	A	A	B	A	B	B	A	A	X	A	B	B	X	A	B	B	B	B	B	B	B	A	A	A	A	B	A	A	A	B	X	B	B	A	B	B	A	A	B	A	B	B	B	B	B	A	A
ZM009766-0333	A	A	B	B	B	B	B	B	B	B	A	B	A	A	B	B	B	A	B	B	B	A	B	B	B	B	B	A	A	B	B	A	A	B	B	A	A	A	A	A	B	B	B	A	A	B	B	B	B	B	A	B	A	B	B	B	A	X	B	B	B	B	B	A	B	A	A	B	B	B	B	A	A	B	A	A	A	B	A	B	B	A	B	B	A	B	H	A	B	B	B	B	B	A	A	B	A	A	A	B	A	A	A	A	B	B	A	B	B	A	B	B	A	A	B	B	B	B	B	A	A	B	A	B	B	A	A	B	A	B	B	B	A	B	B	B	B	B	B	B	A	A	A	A	B	A	A	A	B	B	B	B	A	B	B	A	A	B	A	B	B	B	B	B	A	A
PZE-101044692	A	A	B	B	B	B	B	B	B	B	A	B	A	A	B	B	B	A	B	B	B	A	B	B	B	B	B	A	A	B	B	A	A	B	B	A	A	A	A	A	B	B	B	A	A	B	B	B	B	B	A	B	A	B	B	B	A	B	B	B	B	B	B	A	B	A	A	B	B	B	B	A	A	B	A	A	A	B	A	B	B	A	B	B	A	B	H	A	B	B	B	B	B	A	A	B	A	A	A	B	A	A	A	A	B	B	A	B	B	A	B	B	A	A	B	B	B	B	B	A	A	B	A	B	B	A	A	B	A	B	B	B	A	B	B	B	B	A	B	B	A	A	A	A	B	A	A	A	B	B	B	B	A	B	B	A	A	B	A	B	B	B	B	B	A	A
PZE-101044787	A	A	B	B	B	B	B	B	B	B	A	B	A	A	B	B	B	A	B	B	B	A	B	B	B	B	B	A	A	B	B	A	A	B	B	A	A	A	A	A	B	B	B	B	A	B	B	B	B	B	A	B	A	B	B	B	A	B	B	B	B	B	B	A	B	A	A	B	B	B	B	A	A	B	A	A	A	B	A	B	B	A	B	B	A	B	H	A	B	B	B	B	B	A	A	B	A	A	A	B	A	A	A	A	A	B	A	B	B	A	B	B	A	A	B	B	B	B	B	A	A	A	A	B	B	A	A	B	A	B	B	X	A	B	B	B	B	A	B	B	A	A	A	A	B	A	A	A	B	X	B	B	A	B	B	A	A	B	A	B	B	B	B	B	A	A
PZE-101045021	A	A	B	B	B	B	B	B	B	B	A	B	A	A	B	B	B	A	B	B	B	A	B	B	B	B	B	A	A	A	B	A	A	B	B	A	A	A	A	A	B	B	B	B	A	B	B	B	B	B	A	B	A	B	B	B	A	B	B	B	B	B	B	A	B	A	A	B	B	B	B	A	A	B	A	A	A	B	A	B	B	A	B	B	A	B	H	A	B	B	B	B	B	A	A	B	A	A	A	B	A	A	A	A	A	B	A	B	B	A	B	B	A	A	B	B	B	B	B	A	A	A	A	B	B	A	A	B	A	B	B	B	A	B	B	B	B	A	B	B	A	A	A	A	B	A	A	A	B	B	B	B	A	B	B	A	A	B	A	B	B	B	B	B	X	A
PZE-101045203	A	A	B	B	B	B	B	B	B	B	B	B	A	A	B	B	B	A	B	B	B	A	B	B	B	B	B	A	A	A	B	A	A	B	B	A	A	A	A	A	B	B	B	B	A	B	B	B	B	B	A	B	A	B	B	B	A	B	B	B	B	B	B	A	B	A	A	B	B	B	B	A	A	B	A	A	A	B	A	B	B	A	B	B	A	B	H	A	B	B	B	B	B	A	A	B	A	A	A	B	A	A	A	A	A	B	A	B	B	A	B	B	A	A	B	B	B	B	B	A	A	A	A	B	B	A	A	B	A	B	B	B	A	B	B	B	B	A	B	B	A	A	A	A	B	A	A	A	B	B	B	B	A	B	B	A	A	B	A	B	B	B	B	B	A	A
PZE-101046735	A	A	B	B	B	B	B	B	B	B	B	B	A	A	B	B	B	A	B	B	B	A	B	B	B	B	B	A	B	A	B	A	A	B	B	A	A	A	B	A	B	B	B	B	A	B	B	B	B	B	A	B	A	B	B	B	A	B	B	B	B	B	B	A	B	A	A	B	B	B	B	A	A	B	A	A	A	B	A	B	B	A	B	B	A	B	A	A	B	B	B	B	B	A	A	B	A	A	A	B	A	A	A	A	A	B	A	B	B	A	B	B	A	A	B	B	B	B	B	A	A	A	A	B	B	A	A	B	A	B	B	B	A	B	B	B	B	A	B	B	A	A	A	A	B	A	A	A	B	B	B	B	A	B	B	A	A	B	A	B	B	B	B	B	A	A
PZE-101047390	A	A	B	B	B	B	B	B	B	B	B	B	A	A	B	B	B	A	B	B	B	A	B	B	B	B	B	A	B	A	B	A	A	B	B	A	A	A	B	A	B	B	B	B	A	B	B	B	B	B	A	B	A	B	B	B	A	B	B	B	B	B	B	A	B	A	A	B	B	B	B	A	A	B	A	A	A	B	A	B	B	A	B	B	A	B	A	A	B	B	B	B	B	A	A	B	B	B	A	B	A	A	A	A	A	B	H	B	B	A	B	B	A	A	B	B	B	B	B	A	A	A	A	A	B	A	A	X	A	B	B	X	A	B	B	B	B	A	B	B	A	A	A	A	B	A	A	A	B	X	B	B	A	B	B	A	A	B	A	B	B	B	B	B	A	A
SYN21341	A	A	B	B	B	B	B	B	B	A	B	B	B	A	B	B	B	A	B	B	B	A	B	B	B	B	B	A	B	A	A	A	A	B	B	A	A	A	A	A	B	B	A	A	A	B	B	B	B	B	A	A	A	B	B	B	A	B	B	B	B	B	B	A	B	A	A	B	B	B	B	A	A	B	A	A	B	B	A	B	B	A	B	B	A	B	B	A	B	B	B	B	B	A	B	A	A	B	A	B	B	B	A	A	A	B	B	A	B	A	B	B	A	A	B	B	B	B	B	A	A	A	A	A	B	B	A	B	A	B	B	X	B	B	B	B	B	A	B	B	A	A	A	A	B	A	B	A	B	A	B	B	A	B	B	A	A	B	A	B	B	B	B	B	A	A
SYN7084	A	A	B	B	B	B	B	B	B	A	B	B	B	A	B	B	B	A	B	B	B	A	B	B	B	B	B	A	B	A	A	A	A	B	B	A	A	A	A	A	B	B	A	A	A	B	B	X	B	B	A	A	A	B	B	B	A	B	B	B	B	B	B	A	B	A	A	B	B	B	B	A	A	B	A	A	B	B	A	B	B	A	B	B	A	B	B	A	B	B	B	B	B	A	B	A	A	B	A	B	B	B	B	A	A	B	B	A	B	A	B	B	A	A	B	B	B	B	B	A	A	A	A	A	B	B	A	B	A	B	B	B	B	A	B	B	B	A	B	B	A	A	A	A	B	A	B	A	B	A	A	B	A	A	B	A	A	B	A	B	B	B	B	B	A	A
PUT-163a-14242945-289	A	A	B	A	B	B	B	B	B	A	X	B	B	A	B	B	B	A	B	B	B	A	B	B	B	B	B	A	B	A	A	A	A	B	B	A	A	B	A	A	B	B	A	B	A	B	B	B	B	B	A	A	A	B	B	B	A	B	B	X	B	X	B	A	B	A	A	B	B	B	B	A	A	B	X	A	B	X	A	X	B	A	B	B	A	B	B	A	B	B	B	B	B	A	B	A	A	A	A	B	B	B	B	A	A	A	B	A	B	X	B	B	A	A	B	B	B	B	B	A	A	A	A	A	B	B	A	B	A	B	B	B	B	A	B	B	B	A	B	B	A	A	A	A	B	A	B	A	B	A	A	B	A	A	B	A	A	B	A	B	B	B	B	B	A	A
PZE-101051346	A	A	B	B	B	B	B	B	B	A	B	B	B	A	B	B	B	A	B	B	B	A	B	B	B	B	B	A	B	A	A	A	A	B	B	A	A	B	A	A	B	B	A	B	A	B	B	B	B	B	A	A	A	B	B	B	A	B	B	A	B	B	B	A	B	A	A	B	B	B	B	A	A	B	A	A	B	B	A	B	B	A	B	B	A	B	B	A	B	B	B	B	B	A	B	A	A	B	A	B	B	B	B	A	A	B	B	A	B	B	B	B	A	A	B	B	B	B	B	A	A	A	A	A	B	B	A	B	A	B	B	B	B	A	B	B	B	A	B	B	A	A	A	A	B	A	B	A	B	A	A	B	A	A	B	A	A	B	A	B	B	B	B	B	A	A
PZE-101053438	B	A	B	B	B	B	B	B	B	A	B	B	B	A	B	A	B	A	B	B	B	A	B	B	B	B	B	A	B	A	A	A	A	B	B	A	A	A	A	A	B	B	A	B	A	B	B	B	B	B	A	B	A	B	B	B	A	B	B	B	B	B	B	A	B	A	A	B	B	B	B	A	A	B	A	A	B	B	A	B	B	A	B	B	A	B	B	A	A	B	A	B	B	A	B	A	A	B	A	B	B	B	B	A	A	B	B	A	B	B	B	B	B	A	B	B	B	B	B	A	A	A	A	A	B	B	A	B	A	B	B	X	B	A	B	A	B	A	B	B	A	A	A	A	B	A	B	A	B	A	A	B	A	A	B	A	A	B	A	B	B	B	B	B	B	A
PZE-101053646	B	A	B	B	B	B	B	B	B	A	B	B	B	A	B	A	B	A	B	B	B	A	B	B	B	B	B	A	B	A	A	A	A	B	B	A	A	A	A	A	B	B	A	B	A	B	B	B	B	B	A	B	A	B	B	A	A	B	B	B	B	B	B	A	B	A	A	B	B	B	B	A	A	B	A	A	B	B	A	B	B	A	B	B	A	B	B	A	A	B	A	B	B	A	B	A	A	B	A	B	B	B	B	A	A	B	B	A	B	B	B	B	B	A	B	B	B	B	B	A	A	A	A	A	B	B	A	B	A	B	B	B	B	A	B	A	B	A	B	B	A	A	A	A	B	A	B	A	B	A	A	B	A	A	B	A	A	B	A	B	B	B	B	B	B	A
PZE-101053715	B	A	B	B	B	B	B	B	B	A	B	B	B	A	B	A	B	A	B	B	B	A	B	B	B	B	B	A	B	A	A	A	A	B	B	A	A	A	A	A	B	B	A	B	A	B	B	B	B	B	A	B	A	B	B	A	A	B	B	B	B	B	B	A	B	A	A	B	B	B	B	A	A	B	A	A	B	B	A	B	B	A	B	B	A	B	B	A	A	B	A	B	B	A	B	A	A	B	A	B	B	B	B	A	A	B	B	A	B	B	B	B	B	A	B	B	B	B	B	A	A	A	A	A	B	B	A	B	A	B	B	B	B	A	B	A	B	A	B	B	A	A	A	A	B	A	B	A	B	A	A	B	A	B	B	A	A	B	A	B	B	B	B	B	B	A
SYN30783	B	A	B	B	B	B	B	B	B	A	B	B	B	A	B	A	B	A	B	B	B	A	B	B	B	B	B	A	B	A	A	A	A	B	B	A	A	A	A	A	B	B	A	B	A	B	B	B	B	B	A	B	A	B	B	A	A	B	B	B	B	B	B	A	B	A	A	B	B	B	B	B	A	B	A	A	B	B	A	B	B	A	B	B	A	B	B	A	A	B	A	B	B	A	B	A	A	B	A	B	B	B	B	A	A	B	B	A	B	B	B	B	B	A	B	B	B	B	B	A	A	A	A	A	B	B	A	B	A	B	B	B	B	A	B	A	B	A	B	B	A	A	A	A	B	A	B	A	B	A	A	B	A	B	B	A	A	B	A	B	B	B	B	B	B	A
SYN25114	B	A	B	B	B	B	B	B	B	A	B	B	B	A	B	A	B	A	B	B	B	A	B	B	B	B	B	A	B	A	A	A	A	B	B	A	A	A	A	A	B	B	A	B	A	B	B	B	B	B	A	B	A	B	B	A	A	B	B	B	B	B	B	A	B	A	A	B	B	B	B	B	A	B	A	A	B	B	A	B	B	A	B	B	A	B	B	A	A	B	A	B	B	A	B	A	A	B	A	B	B	B	B	A	A	B	B	A	B	B	B	B	B	A	B	B	B	B	B	A	A	A	A	A	B	B	B	B	A	B	B	X	B	A	B	A	B	A	B	B	A	A	A	A	B	A	B	A	B	A	A	B	A	B	B	A	A	B	A	B	B	B	B	B	B	A
PZE-101054650	B	A	B	B	A	B	B	B	B	A	B	B	B	A	B	A	B	A	B	B	B	A	B	B	B	B	B	A	B	A	A	A	A	B	B	A	A	A	A	A	B	B	A	B	A	B	B	B	B	B	A	B	A	B	B	A	A	B	B	B	B	B	B	A	B	A	A	B	B	B	B	B	A	B	A	A	B	B	A	B	B	A	B	B	A	B	B	A	A	B	A	B	B	A	B	A	A	B	A	B	B	B	B	A	A	B	B	A	B	B	B	B	B	A	B	B	B	B	B	A	A	A	A	A	B	B	B	B	A	B	B	X	B	A	B	A	B	A	B	B	A	A	A	A	B	A	B	A	B	A	A	B	A	B	B	A	A	B	A	B	B	B	B	B	B	A
PZE-101055712	B	A	B	B	A	B	B	A	B	A	B	B	B	A	B	A	B	A	B	B	B	A	B	B	B	A	B	A	B	A	A	A	A	B	B	A	A	A	A	A	B	B	A	B	A	B	B	B	B	B	A	B	A	B	B	A	A	B	B	B	B	B	B	A	B	A	A	B	B	B	B	B	A	B	A	A	B	B	A	B	B	A	B	B	A	B	B	A	A	B	A	B	B	A	B	A	A	B	A	B	B	B	B	A	A	B	B	A	B	B	B	B	B	A	B	A	B	B	B	A	A	A	A	A	B	B	B	B	A	B	B	B	B	A	B	A	B	A	B	B	A	A	A	A	B	A	B	A	B	A	A	B	A	B	B	A	A	B	A	B	B	B	B	B	B	A
PZE-101056856	B	A	A	B	A	B	B	B	B	A	B	B	B	A	B	A	B	A	B	B	B	A	B	A	B	A	B	A	B	A	A	A	A	B	B	B	A	A	A	A	B	B	A	B	A	B	B	B	B	B	A	B	A	B	B	A	B	B	B	B	B	B	B	A	B	A	A	B	B	B	B	B	A	B	A	A	A	B	A	B	B	A	B	B	A	B	B	A	A	B	A	B	B	A	B	A	A	B	A	A	B	B	B	A	A	B	B	A	B	B	A	B	B	A	B	A	B	B	B	A	A	A	A	B	B	B	B	B	A	B	B	B	B	A	B	A	B	A	B	B	A	A	A	A	B	A	B	A	B	B	A	B	A	B	B	A	A	B	A	B	A	B	B	B	B	A
SYN38501	B	A	A	B	A	B	B	B	B	A	B	B	B	A	B	A	B	A	B	B	B	A	B	A	B	A	B	A	B	A	A	A	A	B	B	B	A	A	A	A	B	B	A	B	A	B	B	B	B	B	A	B	A	B	B	A	B	B	B	B	B	A	B	A	B	A	A	B	B	B	B	B	A	B	A	A	A	B	A	B	B	A	B	B	A	B	B	A	A	B	A	B	B	A	B	A	A	B	A	A	B	B	B	A	A	B	B	A	B	B	A	B	A	A	B	A	B	B	B	A	A	A	A	B	B	B	B	B	A	B	B	H	B	A	B	A	B	A	B	B	A	A	A	A	B	A	B	A	B	X	A	B	A	B	B	A	A	B	A	B	A	B	B	B	B	A
PZE-101058310	B	A	A	B	A	B	B	B	B	A	B	B	B	A	B	A	B	A	B	B	B	A	B	A	B	A	B	A	B	A	A	A	A	B	B	B	A	A	A	A	B	B	A	B	A	B	B	B	B	B	A	B	A	B	B	A	B	X	B	B	B	A	B	A	B	A	A	B	A	B	B	B	A	B	A	A	A	B	A	B	B	A	B	B	A	B	B	A	A	B	A	B	B	A	B	A	A	B	A	A	B	B	B	A	A	B	B	A	B	B	A	B	H	A	B	A	B	B	B	A	A	A	A	B	B	B	B	B	A	B	B	X	B	A	B	A	B	A	B	B	A	A	A	A	B	A	B	A	B	X	A	B	A	B	B	A	A	B	A	B	A	B	B	B	B	A
SYN2607	B	A	A	B	A	B	B	B	B	A	B	B	B	A	B	A	B	A	B	B	B	A	B	A	B	A	B	A	B	A	A	A	A	B	B	B	X	A	A	X	B	B	A	B	A	B	B	B	B	B	A	B	A	B	B	A	B	B	B	B	B	A	B	A	B	A	A	B	X	A	B	B	A	B	A	A	A	B	A	B	B	A	B	B	A	B	B	A	A	B	X	B	B	A	B	A	A	B	B	A	B	B	B	A	A	B	B	A	B	B	A	B	X	A	B	A	B	B	B	A	A	A	A	B	B	B	B	B	A	B	B	B	B	A	B	A	B	A	B	B	A	A	A	A	B	A	B	A	B	B	A	A	A	B	B	A	A	B	A	B	A	B	B	B	B	A
SYN2609	B	A	A	B	A	B	B	B	B	A	B	B	B	A	B	A	B	A	B	B	B	A	B	A	B	A	B	A	B	A	A	A	A	B	B	B	A	A	A	A	B	B	A	B	A	B	B	B	B	B	A	A	A	B	B	A	B	B	B	B	B	A	B	A	B	A	A	B	A	A	B	B	A	B	A	A	A	B	A	B	B	A	B	B	A	B	B	A	A	B	A	B	B	A	B	A	A	B	B	A	B	B	B	A	A	B	B	A	B	B	A	B	A	A	B	A	B	B	B	A	A	A	A	B	B	B	A	B	A	B	B	B	B	A	B	A	B	A	B	B	A	A	A	A	B	A	B	A	B	B	A	B	A	B	B	A	A	B	A	B	A	B	B	B	B	A
SYN13385	B	A	A	B	A	B	B	B	B	A	B	B	B	A	B	A	B	A	B	B	B	A	B	A	B	A	B	A	B	A	A	A	A	B	B	B	A	A	A	A	B	B	A	B	A	B	B	B	B	B	A	A	A	B	B	A	B	A	B	B	B	A	B	A	B	A	A	B	A	A	B	B	A	B	A	A	A	B	A	B	B	A	B	B	A	B	B	A	A	B	A	B	B	A	B	A	A	B	B	A	B	B	B	A	A	B	B	A	B	B	A	B	A	A	B	A	B	B	B	A	A	A	A	B	B	B	A	B	A	B	B	B	B	A	B	A	B	A	B	B	A	A	A	A	B	A	B	A	B	B	A	B	A	B	B	A	A	B	A	B	A	B	B	B	B	A
PUT-163a-60349887-2623	B	A	A	B	A	B	B	B	B	A	B	B	B	A	B	A	B	A	B	B	B	A	B	A	B	A	B	A	B	A	A	A	A	B	B	B	A	B	A	A	B	B	A	B	A	B	B	B	B	B	A	A	A	B	B	A	B	A	B	B	B	A	B	A	B	A	A	B	A	A	B	B	A	B	A	A	A	B	A	B	B	A	B	B	A	B	B	A	A	B	A	B	B	A	B	A	A	B	B	A	B	B	B	A	A	B	B	A	B	B	A	B	A	A	B	A	B	B	B	A	A	A	A	B	B	B	A	B	A	B	B	X	B	A	B	A	B	A	B	B	A	A	A	A	B	A	B	A	B	B	A	B	A	B	B	A	A	B	A	B	A	B	B	B	B	A
PZE-101061035	B	A	A	B	A	B	B	B	B	A	B	B	B	A	B	A	B	A	B	B	B	A	B	A	B	A	B	A	B	A	A	A	A	B	B	B	A	B	A	A	B	B	A	B	A	B	B	B	B	B	A	A	A	B	B	A	B	A	B	B	B	A	B	A	B	A	A	B	A	A	B	B	A	B	A	A	A	B	A	B	B	A	B	B	A	B	B	A	A	B	A	B	B	A	B	A	A	B	B	A	B	B	B	A	A	B	A	A	B	B	A	B	A	A	B	A	B	B	B	A	A	A	A	B	B	B	A	B	A	B	B	B	B	A	B	A	B	A	B	B	A	A	A	A	B	A	B	A	B	B	A	B	A	B	B	A	A	B	A	B	A	B	B	B	B	A
SYN28915	B	A	A	B	A	B	B	B	B	A	B	B	B	A	B	A	B	B	B	B	B	A	A	A	B	A	B	A	B	A	A	A	A	B	B	B	A	B	A	A	B	B	A	B	A	B	B	B	B	B	A	B	A	B	B	A	B	A	B	B	B	A	B	A	B	A	A	B	A	A	B	B	A	B	A	A	A	B	A	B	B	A	A	B	A	B	B	A	A	B	A	B	B	A	B	A	A	B	B	A	B	B	B	A	A	B	A	A	B	B	A	B	A	A	B	A	B	B	B	A	A	A	A	B	B	B	A	B	A	B	B	B	B	A	B	A	B	A	B	B	A	A	A	A	B	A	B	A	B	B	A	B	A	B	B	A	A	B	A	B	A	B	B	B	B	A
SYNGENTA3550	B	A	A	B	X	B	B	B	A	A	B	B	B	A	B	A	B	B	B	B	B	A	A	A	B	A	B	A	B	A	A	A	A	B	B	B	A	B	A	A	B	B	A	B	A	B	B	B	B	B	A	B	A	B	B	A	B	A	B	B	B	A	B	A	B	A	A	B	A	A	B	B	A	B	A	A	A	B	A	B	B	A	A	B	A	B	B	A	A	B	A	B	B	A	B	A	A	B	B	A	B	B	B	A	A	B	A	A	B	B	A	B	A	A	B	A	B	B	B	A	A	A	A	A	B	B	A	B	A	B	B	B	B	A	B	A	B	A	B	B	A	A	A	A	B	A	B	A	B	B	A	B	A	B	B	A	A	B	A	B	A	B	B	B	B	A
SYN3006	B	A	A	B	A	B	B	B	A	A	B	B	B	A	B	A	B	B	B	B	B	A	A	A	B	A	B	A	B	A	A	A	A	B	B	B	A	B	A	A	B	B	A	B	A	B	B	B	B	A	A	B	A	B	B	A	B	A	B	B	B	A	B	A	B	A	A	B	A	A	B	B	A	B	A	A	A	B	A	B	B	A	A	B	A	B	B	A	A	B	A	B	B	A	B	A	A	B	B	A	B	B	B	A	A	B	A	A	B	B	A	B	A	A	B	A	B	B	B	A	A	A	A	A	B	B	A	B	A	B	B	B	B	A	B	A	B	A	B	B	A	A	A	A	B	A	B	A	B	B	A	B	A	B	B	A	A	B	A	B	A	B	B	B	B	A
PZE-101063232	B	A	A	B	A	B	B	B	A	A	B	B	B	A	B	A	B	B	B	B	B	A	A	A	B	A	B	A	B	A	A	A	A	B	B	B	A	B	A	A	B	B	A	B	A	B	B	B	B	A	A	B	A	B	B	A	B	A	B	B	B	A	B	A	B	A	A	B	A	A	B	B	A	B	A	A	A	B	A	B	B	A	A	B	A	B	B	A	A	B	A	B	B	A	B	A	A	B	B	A	B	A	B	A	A	B	A	A	B	B	A	B	A	A	B	A	B	B	B	A	A	A	A	A	B	B	A	B	A	B	B	X	B	A	B	A	B	A	B	B	A	A	A	A	B	A	B	A	B	X	A	B	A	B	B	A	A	B	A	B	A	B	B	B	B	A
PZE-101063527	B	A	A	B	A	B	B	B	A	A	B	B	B	A	B	A	B	B	B	B	B	A	A	A	B	A	B	A	B	A	A	A	A	B	B	B	A	B	A	A	B	B	A	B	A	B	B	B	B	A	A	A	A	B	B	A	B	A	B	B	B	A	B	A	B	A	A	B	A	A	B	B	A	B	A	A	A	B	A	B	B	B	A	B	A	B	B	A	A	B	A	B	B	A	B	A	A	B	B	A	B	A	B	A	A	B	A	A	B	B	A	B	A	A	B	A	B	B	B	A	A	A	A	A	B	A	A	B	A	B	B	B	B	A	B	A	B	A	B	A	A	A	A	A	B	A	B	A	B	X	A	B	A	B	B	A	A	B	A	B	A	B	B	B	B	A
SYN37813	B	A	A	B	A	B	B	B	A	A	B	B	B	A	B	A	B	B	B	B	B	A	A	A	B	A	B	A	B	A	A	A	A	B	B	B	A	B	A	A	B	B	A	B	A	B	B	B	B	A	A	A	A	B	B	A	B	A	B	B	B	A	B	A	B	A	A	B	A	A	B	B	A	B	A	A	A	B	A	B	B	B	A	B	A	B	B	A	A	B	A	B	B	A	B	A	A	B	B	A	B	A	B	A	A	B	A	A	B	B	A	B	A	A	B	A	B	B	B	A	A	A	A	A	B	A	A	B	A	B	B	B	B	B	B	A	B	A	B	A	A	A	A	A	B	A	B	A	B	B	A	B	A	B	B	A	A	B	A	B	A	B	B	B	B	A
PZE-101065728	B	A	A	B	A	B	B	A	A	A	B	B	A	A	B	A	B	B	B	B	B	A	A	A	A	A	B	A	B	A	A	A	A	B	B	B	A	B	A	A	B	B	A	B	A	B	B	B	B	A	A	B	B	B	B	A	B	A	B	B	B	A	B	A	B	A	A	B	A	A	B	A	A	B	A	A	A	B	A	B	B	B	A	B	A	B	A	A	A	B	A	B	B	A	B	A	A	B	B	A	B	A	B	A	A	B	A	A	B	B	A	B	A	A	B	B	B	B	B	A	A	A	A	A	B	A	A	B	A	B	B	B	B	B	B	A	B	A	B	A	A	B	A	A	B	A	B	B	B	X	A	B	A	B	B	A	A	B	A	B	A	B	B	B	B	A
PZE-101067998	B	A	A	B	A	B	B	A	A	A	B	B	A	A	B	A	B	B	B	B	B	B	A	A	A	A	B	A	B	A	A	A	A	B	B	B	A	B	A	A	B	B	A	B	A	B	B	B	B	A	A	B	B	B	B	A	B	A	B	B	B	A	B	A	B	A	A	B	A	A	B	A	A	B	A	A	A	B	A	B	B	B	A	B	A	B	A	B	A	B	A	B	B	A	B	A	A	B	B	A	B	A	B	A	A	B	A	A	B	B	A	B	A	B	B	B	B	B	B	A	A	A	A	A	B	A	A	A	A	B	B	B	B	B	B	A	B	A	B	A	A	B	A	A	B	A	B	B	B	H	A	B	A	B	B	A	A	B	A	B	A	B	B	B	B	A
PZE-101069059	B	A	A	B	A	B	B	A	A	A	B	B	A	A	B	A	B	B	B	B	B	B	A	A	A	A	B	A	B	A	A	A	A	B	B	B	A	B	A	A	B	B	A	B	A	B	B	B	A	A	A	B	B	B	B	A	A	A	B	B	B	A	B	A	B	A	A	B	A	A	B	A	A	A	A	A	A	B	A	B	B	B	A	B	A	B	A	B	A	B	A	B	B	A	B	A	A	B	B	A	B	A	B	A	A	B	A	A	B	B	A	B	A	B	B	B	B	B	B	A	A	A	A	A	B	A	A	A	A	B	B	B	B	B	B	A	B	A	B	A	A	A	A	A	B	A	B	A	B	X	A	B	A	B	B	A	A	B	A	B	A	B	B	B	B	A
PZE-101069343	B	A	A	B	A	B	B	A	A	A	B	A	A	A	B	A	B	B	B	B	B	B	A	A	A	A	A	A	B	A	A	A	A	B	B	B	A	B	A	A	B	B	A	B	A	B	B	A	A	A	A	B	B	B	A	A	A	A	B	B	A	A	B	A	B	A	A	A	A	A	B	A	A	A	B	A	A	B	A	B	B	A	A	B	A	B	A	B	A	B	A	B	B	A	B	A	A	B	B	A	B	A	B	A	A	B	A	B	B	B	A	B	B	B	B	B	B	B	B	A	A	A	A	A	B	A	A	A	A	B	B	X	B	B	B	A	B	A	B	A	A	A	A	A	B	A	B	A	B	B	A	B	A	B	B	A	A	B	A	B	A	B	B	B	B	A
PZE-101070341	A	A	A	B	A	B	B	A	A	A	B	A	A	A	B	A	B	B	B	B	B	B	A	A	A	A	A	A	B	A	A	A	A	B	B	B	A	B	A	A	B	B	A	B	A	B	B	A	A	A	A	B	B	B	A	A	A	A	B	B	A	A	B	A	B	A	A	A	A	A	B	A	A	A	B	A	A	B	A	B	B	A	A	B	A	B	A	B	A	B	A	B	B	A	B	A	A	B	B	A	B	A	B	A	A	B	A	B	B	B	A	B	B	B	B	B	B	B	B	A	A	A	A	A	B	A	A	A	A	B	B	X	B	B	B	A	B	A	B	A	A	A	A	A	B	A	B	A	B	X	A	B	A	B	B	A	A	B	A	B	A	B	B	B	B	A
PZE-101070841	A	A	A	B	A	B	B	A	A	A	B	A	A	A	A	A	B	B	B	B	B	B	A	A	A	A	A	A	B	A	A	A	A	B	B	B	A	B	A	A	B	B	A	B	A	B	B	A	A	A	A	B	B	B	A	A	A	A	B	B	A	A	B	A	B	A	A	A	A	A	B	A	A	A	B	A	A	B	A	B	B	A	A	B	A	B	A	B	A	B	A	B	B	A	A	A	A	B	B	A	B	A	B	A	A	B	A	B	B	B	A	B	B	B	B	B	B	B	B	A	A	A	A	A	B	A	A	A	A	B	B	B	B	B	B	A	B	A	B	A	A	A	A	A	B	A	B	A	B	B	A	B	A	B	B	A	A	B	A	B	A	B	B	B	B	A
PZE-101071162	A	A	A	B	A	B	B	A	A	A	B	A	A	A	A	A	B	B	B	B	B	B	A	A	A	A	A	A	B	A	A	A	A	B	B	B	A	B	A	A	B	B	A	B	A	B	B	A	A	A	A	B	B	B	A	A	A	A	B	B	A	A	B	A	B	A	A	A	A	A	B	A	A	A	B	A	A	B	A	B	B	A	A	B	A	B	A	B	A	B	A	B	B	A	A	A	A	B	B	A	B	A	B	A	A	B	A	A	B	B	A	B	B	B	B	B	B	B	B	A	A	A	A	A	B	A	A	A	A	B	B	B	B	B	B	A	B	A	B	A	A	A	A	A	B	A	B	A	B	X	A	B	A	B	B	A	A	B	A	B	A	B	B	B	B	A
PZE-101071273	A	A	A	B	A	B	B	A	A	A	B	A	A	A	A	A	B	B	B	B	B	B	A	A	B	A	A	B	B	A	A	A	A	B	B	B	A	B	A	A	B	B	A	B	A	B	B	A	A	A	A	B	B	B	A	A	A	A	B	B	A	A	B	A	B	A	A	A	A	A	B	A	A	A	B	A	A	B	A	B	B	A	A	B	A	B	A	B	A	B	A	B	B	A	A	A	A	B	B	A	B	A	B	A	A	B	B	A	B	B	A	B	B	B	B	B	B	B	B	A	A	A	A	A	B	A	A	A	A	B	B	B	B	B	B	A	B	A	B	A	A	B	A	A	B	A	B	B	B	X	A	B	A	B	B	A	A	B	A	B	A	B	B	B	B	A
SYN31366	A	A	A	B	A	B	B	A	A	A	B	A	A	A	A	A	B	B	B	B	B	B	A	A	A	A	A	A	B	A	A	A	A	B	B	B	A	B	A	A	B	B	A	B	A	B	B	A	A	A	A	B	B	B	A	A	A	A	B	B	A	A	B	A	B	A	A	A	A	A	B	A	A	B	B	A	A	B	A	B	B	A	A	B	A	B	A	B	A	B	A	B	B	A	A	A	A	B	B	A	B	A	B	A	A	B	B	A	B	B	A	B	B	B	B	B	B	B	B	A	A	A	A	A	B	A	A	A	A	B	B	B	B	B	B	A	B	A	B	A	A	B	A	A	B	A	B	B	B	B	A	B	A	B	B	A	A	B	A	B	A	B	B	B	B	A
SYNGENTA15554	A	A	A	B	A	B	B	A	A	A	B	A	A	A	A	A	B	B	B	B	B	B	A	A	A	A	A	A	B	A	A	A	A	B	B	B	A	B	A	A	B	B	A	B	A	B	B	A	A	A	A	B	B	B	A	A	A	A	B	B	A	A	B	A	B	A	A	A	A	A	B	A	A	B	B	A	A	B	A	B	B	A	A	B	A	B	A	B	A	B	A	B	B	A	A	A	A	B	B	A	B	A	B	A	A	B	B	A	B	B	A	B	B	B	B	B	B	B	B	A	A	A	A	A	B	B	A	A	A	B	B	B	B	B	B	A	B	A	B	A	A	B	A	A	B	A	B	B	B	B	A	B	A	B	B	A	A	B	A	B	A	B	B	B	B	A
SYN10848	A	A	A	B	A	B	B	A	A	A	B	A	A	A	A	A	B	B	B	B	B	B	A	A	A	A	A	A	B	A	A	A	A	B	B	B	A	B	A	A	B	B	A	B	A	B	B	A	A	A	A	B	B	B	A	A	A	A	B	B	A	A	B	A	B	A	A	A	A	A	B	A	A	B	B	A	A	B	A	B	B	A	A	B	A	B	A	B	A	B	A	B	B	A	A	A	A	B	B	A	B	A	B	A	A	B	B	A	B	B	A	B	B	B	B	B	B	B	B	A	A	A	A	A	B	B	A	A	A	B	B	B	B	B	B	A	B	A	B	A	A	B	A	A	B	A	B	B	B	X	A	B	A	B	B	A	A	B	A	B	A	B	A	A	B	A
PZE-101073762	A	A	A	B	A	B	B	A	A	A	B	A	A	A	A	A	B	B	B	B	B	B	A	A	A	A	A	A	B	A	A	A	A	B	B	B	A	B	A	A	B	B	A	B	A	B	B	A	A	A	A	B	B	B	A	A	A	A	B	B	A	A	B	A	B	A	A	A	A	A	B	A	A	B	B	A	A	B	A	B	A	A	A	B	A	B	A	B	A	B	A	B	B	A	A	A	A	B	B	A	B	A	B	B	A	B	B	A	B	B	A	B	B	B	B	B	B	B	B	A	A	A	A	A	B	B	A	A	A	B	B	B	B	B	B	A	B	A	B	A	A	B	A	A	B	A	B	B	B	B	A	B	A	B	B	A	A	B	A	B	A	B	A	A	B	A
SYN37939	A	A	A	B	A	B	B	A	A	A	B	A	B	A	A	A	B	B	B	B	B	B	A	A	A	A	A	A	B	A	A	A	A	B	B	B	A	B	A	A	B	B	A	B	A	B	A	A	A	A	A	B	B	B	A	A	A	A	B	B	A	A	B	A	A	A	A	A	A	A	B	A	A	B	B	A	A	B	A	B	A	A	A	B	A	B	A	B	A	B	A	B	B	A	A	A	A	B	B	A	B	A	B	B	A	A	B	A	B	B	A	B	B	B	A	B	B	B	B	A	A	A	A	A	B	B	A	A	A	B	B	B	B	B	B	A	B	B	B	A	A	B	A	A	B	A	B	B	B	B	A	B	B	B	B	A	A	B	A	B	A	B	A	A	B	A
PZE-101074357	A	A	A	B	A	B	B	A	A	A	B	A	B	A	A	A	B	B	B	B	B	B	A	A	A	A	A	A	B	A	A	A	A	B	B	B	A	B	A	A	B	B	A	B	A	B	A	A	A	A	A	B	B	B	A	A	A	A	B	B	A	B	B	A	A	A	A	A	A	A	B	A	A	B	B	A	A	B	A	B	A	A	A	B	A	B	A	B	A	B	A	B	B	A	A	A	A	B	B	A	B	A	B	B	A	A	B	A	B	B	A	B	B	B	A	B	B	B	B	A	A	A	A	A	B	B	A	A	A	B	B	B	B	B	B	A	B	B	B	A	A	B	A	A	B	A	B	B	B	B	A	B	B	B	B	A	A	B	A	B	A	B	A	A	B	A
PZE-101074969	A	A	A	B	A	B	B	A	A	A	B	A	B	B	A	A	B	B	B	B	B	B	A	A	A	A	A	A	B	A	A	A	B	B	B	B	A	B	A	A	B	B	A	B	A	B	A	A	A	A	A	B	B	B	A	A	A	A	B	B	A	B	B	A	A	A	A	A	A	A	B	A	A	B	B	A	B	B	A	B	A	A	A	B	A	B	A	B	A	B	A	B	B	A	A	A	A	B	B	A	B	A	B	B	A	A	B	A	B	B	A	B	B	B	A	B	B	B	B	A	A	A	A	A	B	B	A	A	A	B	B	B	B	B	B	A	B	B	B	A	A	B	A	A	B	A	B	B	B	X	A	B	B	B	B	A	A	B	A	B	A	B	A	A	B	A
PZE-101075843	A	A	A	B	A	B	B	A	A	A	B	A	B	B	A	A	B	B	B	B	B	B	A	A	A	A	A	A	B	A	A	A	B	B	B	B	A	B	A	A	B	B	A	B	A	B	A	A	A	A	A	B	B	B	A	A	A	A	B	B	A	B	B	A	A	A	A	A	A	A	B	A	A	B	B	A	B	B	A	B	A	A	A	B	A	B	A	B	A	B	A	B	B	A	A	A	A	B	B	A	B	A	B	B	A	A	B	A	B	B	A	B	B	B	A	B	B	B	B	A	A	A	A	A	B	A	A	A	A	B	B	B	B	B	B	A	B	B	B	A	A	B	A	A	B	A	B	B	B	X	A	B	B	B	B	A	A	B	A	B	A	B	A	A	B	A
SYN15499	A	A	A	B	A	B	B	A	A	A	B	A	B	B	A	A	B	B	B	B	B	B	A	A	A	A	A	A	B	A	A	A	B	B	B	B	A	B	A	A	B	B	A	B	A	B	A	A	A	A	A	B	B	B	A	A	A	A	B	B	A	B	B	A	A	A	A	A	A	A	B	A	A	B	B	A	B	B	A	B	A	A	A	B	A	B	A	B	A	B	A	B	B	A	A	A	A	B	B	A	B	A	B	B	A	A	B	A	B	B	A	B	B	B	A	B	B	B	B	A	A	A	A	A	B	A	A	A	A	B	A	B	B	B	B	A	B	B	B	A	A	B	A	A	B	A	B	B	B	X	A	B	B	B	B	A	A	B	A	B	A	B	A	A	B	A
PUT-163a-60341664-2425	A	A	A	B	A	B	B	A	A	X	B	A	B	B	A	A	B	B	B	B	B	B	A	A	A	A	A	A	B	A	A	A	B	B	B	B	A	B	A	A	B	B	A	B	A	B	A	A	A	A	A	B	B	B	A	A	A	A	B	B	A	B	B	A	A	A	A	A	A	A	B	A	A	B	B	A	B	B	A	B	A	A	A	B	A	B	A	B	A	B	A	B	B	A	A	A	A	B	B	A	B	A	B	B	A	A	B	A	B	B	A	B	B	B	A	B	B	B	B	A	A	A	A	A	B	A	A	A	A	B	A	B	B	B	B	A	B	B	B	A	A	B	A	A	B	A	B	B	B	X	A	B	B	B	B	A	A	B	A	B	A	B	A	A	B	A
PZE-101078239	A	A	A	B	A	B	A	A	A	A	B	A	B	B	A	A	B	B	B	B	B	B	A	A	A	A	A	A	B	A	A	A	B	B	B	B	A	B	A	A	B	B	A	B	A	B	A	A	A	A	A	B	B	B	A	A	A	A	B	B	A	B	B	A	A	A	A	A	A	A	B	A	A	B	B	A	B	B	A	B	A	A	A	B	A	B	A	B	A	B	A	B	B	A	A	A	A	B	B	A	B	A	B	B	A	A	B	A	B	B	A	B	B	B	A	B	B	B	B	A	A	A	A	A	B	A	A	A	A	B	A	B	B	B	B	A	B	B	B	A	A	B	A	A	B	A	B	B	B	B	A	B	B	B	B	A	A	B	A	B	A	B	A	A	B	A
PZE-101078409	A	A	A	B	A	B	A	A	A	A	B	A	B	B	A	A	B	B	B	B	B	B	A	A	A	A	A	A	B	A	A	A	B	B	B	B	A	B	A	A	B	B	A	B	A	B	A	A	A	A	A	B	B	B	A	A	A	A	B	B	A	B	B	A	A	A	A	A	A	A	B	A	A	B	B	A	B	B	A	B	A	A	A	B	A	B	A	B	A	B	A	B	B	A	A	A	A	B	B	A	B	A	B	B	A	A	B	A	B	B	A	B	B	B	B	B	B	B	B	A	A	A	A	A	B	A	A	A	A	B	A	B	B	B	B	A	B	B	B	A	A	B	A	A	B	A	B	B	B	X	A	B	B	B	B	A	A	B	A	B	A	B	A	A	B	A
SYN26515	A	A	A	B	A	B	A	A	A	A	B	A	B	B	A	A	B	B	B	B	B	B	A	A	A	A	A	A	B	A	A	A	B	B	B	B	A	B	A	A	B	B	A	B	A	B	A	A	A	A	A	B	B	B	A	A	A	A	B	B	A	B	B	A	A	A	A	A	A	A	B	A	A	B	B	A	B	B	A	B	A	A	A	B	A	B	A	B	A	B	A	B	B	A	A	A	A	B	B	A	B	A	B	B	A	A	B	A	B	B	A	B	B	B	B	B	B	B	B	A	A	A	A	A	B	A	A	A	A	B	A	B	B	B	B	A	B	B	B	A	A	B	A	A	B	A	B	B	B	H	A	B	B	B	B	A	A	B	A	B	A	B	A	A	B	A
PZE-101078888	A	A	A	B	A	B	A	A	A	A	B	A	B	B	A	A	B	B	B	B	B	B	A	A	A	A	A	A	B	A	A	A	B	B	B	B	A	B	A	A	B	B	A	B	A	B	A	A	A	A	A	B	B	B	A	A	A	A	B	B	A	B	B	A	A	A	A	A	A	A	B	A	A	B	B	A	B	B	A	B	A	A	A	B	A	B	A	B	A	B	A	B	B	A	A	A	A	B	B	A	B	A	B	B	A	A	B	A	B	B	A	B	B	B	B	B	B	B	B	A	A	A	A	A	B	A	A	A	A	B	A	B	B	B	B	A	B	B	B	A	A	B	A	A	A	A	B	B	B	X	A	B	B	B	B	A	A	B	A	B	A	B	A	A	B	A
SYN2832	A	A	A	B	A	B	A	A	A	A	B	A	B	B	A	A	B	B	B	B	B	B	A	A	A	A	A	A	B	A	A	A	B	B	B	B	A	B	A	A	B	B	A	B	A	B	A	A	A	A	A	B	B	B	A	A	A	A	B	B	A	B	B	A	A	A	A	A	A	A	B	A	A	B	B	A	B	B	A	B	A	A	A	B	A	B	A	B	A	B	A	B	B	A	A	B	A	B	B	A	B	A	B	B	A	A	B	A	B	B	A	B	B	B	B	B	B	B	B	A	A	A	A	A	B	A	A	A	A	B	A	B	B	B	B	A	B	B	B	A	A	B	A	A	A	A	B	B	B	X	A	B	B	B	B	A	A	B	A	B	A	B	A	A	B	A
PZE-101080319	A	A	A	B	A	B	A	A	A	A	B	A	B	B	A	A	B	B	B	B	B	B	A	A	A	A	A	A	B	A	A	A	B	B	B	B	A	B	A	A	B	B	A	B	A	B	A	A	A	A	A	B	B	B	A	A	A	A	B	B	A	B	B	A	A	A	A	A	A	A	B	A	A	B	B	A	B	B	A	B	A	A	A	B	A	B	A	B	A	B	A	B	B	A	A	B	A	B	B	A	B	A	B	B	A	A	B	A	B	B	A	B	B	B	B	B	B	B	B	A	A	A	A	B	B	A	A	A	A	B	A	B	B	B	B	B	B	B	B	A	A	B	A	A	A	A	B	B	B	B	A	B	B	B	B	A	A	B	A	B	A	B	B	H	B	A
PZE-101080420	A	A	A	B	A	B	A	A	A	A	B	A	B	B	A	A	B	B	B	B	B	B	A	A	A	A	A	A	B	A	A	A	B	B	B	B	A	B	H	A	B	B	A	B	A	B	A	A	A	A	A	B	B	B	A	A	A	X	B	B	A	B	B	A	A	A	A	A	A	B	B	A	A	B	B	A	B	B	A	B	A	A	A	B	A	B	A	B	A	B	A	B	B	A	A	B	A	B	B	A	B	A	B	B	A	A	B	A	B	B	A	B	B	B	B	B	B	B	B	A	A	A	A	B	B	A	A	A	A	B	A	B	B	B	B	B	B	B	B	A	A	B	A	A	X	A	B	B	B	B	A	B	B	B	B	A	A	B	A	B	A	B	B	X	B	A
PZE-101080600	A	A	A	B	A	B	A	A	A	A	B	B	B	B	A	A	B	B	B	B	B	B	A	A	A	A	A	A	B	A	A	A	B	B	B	B	A	B	A	A	B	B	A	B	A	B	A	A	A	A	A	B	B	B	A	A	A	A	B	B	A	B	B	A	A	A	A	A	A	B	B	A	A	B	B	A	B	B	A	B	A	A	A	B	A	B	A	B	A	B	A	B	B	A	A	B	A	B	B	A	B	A	B	B	A	A	B	A	B	B	A	B	B	B	B	B	B	B	B	A	A	A	A	B	B	A	A	A	A	B	A	B	B	B	B	B	B	B	B	A	A	B	A	A	A	A	B	B	B	B	A	B	B	B	B	A	A	B	A	B	A	B	B	H	B	A
PZE-101080614	A	A	A	B	A	B	A	A	A	A	B	B	B	B	A	A	B	B	B	B	B	B	A	A	A	A	A	A	B	A	A	A	B	B	B	B	A	B	A	A	B	B	A	B	A	B	A	A	A	A	A	B	B	B	A	A	A	A	B	B	A	B	B	A	A	A	A	A	A	B	B	A	A	B	B	A	B	B	A	B	A	A	A	B	A	B	A	B	A	B	A	B	B	A	A	B	A	B	B	A	B	A	B	B	A	A	B	A	B	B	A	B	B	B	B	B	B	B	B	A	A	A	A	B	B	A	A	A	A	B	A	B	B	B	B	B	B	B	B	A	A	B	A	A	B	A	B	B	B	X	A	B	B	B	B	A	A	B	A	B	A	B	B	H	B	A
SYN3989	A	A	A	B	A	B	A	A	A	A	B	B	B	B	B	A	B	B	B	B	B	B	A	A	A	A	A	A	B	A	A	A	B	B	B	B	A	B	A	A	B	B	A	B	A	B	A	A	A	A	A	B	B	B	A	A	A	A	B	B	A	B	B	A	A	A	A	A	A	B	B	A	A	B	B	A	B	B	A	B	A	A	A	B	A	B	A	B	A	B	A	B	B	A	A	B	A	B	B	A	B	A	B	B	A	A	B	A	B	B	A	B	B	B	B	B	B	B	B	A	A	A	A	B	B	A	A	A	A	B	A	B	B	B	B	B	B	B	B	A	A	B	A	A	B	A	B	B	B	X	A	B	B	B	B	A	A	B	A	B	A	B	B	B	B	A
PZE-101119846	A	A	A	B	A	B	A	A	A	A	B	B	B	B	B	A	B	B	B	B	B	B	A	A	A	A	A	A	B	A	A	A	B	B	B	B	A	B	A	A	B	B	A	B	A	A	A	A	A	A	A	B	B	B	A	A	A	A	B	B	A	B	B	A	A	A	B	A	A	B	B	A	A	B	B	A	B	B	A	B	A	A	A	B	A	B	A	B	A	B	A	B	B	A	A	B	B	B	B	A	B	A	B	B	A	A	B	A	B	B	A	B	B	B	B	B	B	B	B	A	A	A	A	B	B	A	A	A	A	B	A	B	B	B	B	B	B	B	B	A	A	B	A	A	B	A	B	B	B	B	A	B	B	B	B	A	A	B	A	B	A	B	B	B	B	A
PZE-101120159	A	A	A	B	A	B	A	A	A	A	B	B	B	B	B	A	B	B	B	B	B	B	A	A	A	A	A	A	B	A	A	A	B	B	B	B	A	B	A	A	B	B	A	B	A	B	A	A	A	A	A	B	B	B	A	A	A	A	B	B	A	B	B	A	A	A	B	A	A	B	B	A	A	B	B	A	B	B	A	B	A	A	A	B	A	B	A	B	A	B	A	B	B	A	A	B	B	B	B	A	B	A	B	B	A	A	B	A	B	B	A	B	B	B	B	B	B	B	B	A	A	A	A	B	B	A	A	A	A	B	A	B	B	B	B	B	B	B	B	A	A	B	A	A	B	A	B	B	B	X	A	B	B	B	B	A	A	B	A	B	A	B	B	B	B	A
PZE-101120269	A	A	A	B	A	B	A	A	A	A	B	B	B	B	B	A	B	B	B	B	B	B	A	A	A	A	A	A	B	A	A	A	B	B	B	B	A	B	A	A	B	B	A	B	A	B	A	A	A	A	A	B	B	B	A	A	A	A	B	B	A	B	B	A	A	A	B	A	A	B	B	A	A	B	B	A	B	B	A	B	A	A	A	B	A	B	A	B	A	B	A	B	B	A	A	B	B	B	B	A	B	A	B	B	A	A	B	A	B	B	A	B	B	B	B	B	B	B	B	A	A	A	A	B	B	A	A	X	A	B	A	B	B	B	B	B	B	B	B	A	A	B	A	A	B	A	B	B	B	B	A	B	B	B	B	A	A	B	A	B	A	B	B	B	B	A
PZE-101081634	A	A	A	B	A	B	A	A	A	A	B	B	B	B	B	A	B	B	B	B	B	B	A	A	B	A	A	A	B	A	A	A	B	B	B	B	A	B	A	A	B	B	A	B	A	A	A	A	A	A	A	B	B	B	A	A	A	A	B	B	A	B	B	A	A	A	B	A	A	B	B	A	A	B	B	A	B	B	A	B	A	A	A	B	A	B	A	B	A	B	A	B	B	A	A	B	B	B	B	A	B	A	B	B	A	A	B	A	B	B	A	B	B	B	B	B	B	B	B	A	A	A	A	B	B	A	A	A	A	B	A	B	B	B	B	B	B	B	B	A	A	B	A	A	B	A	B	B	B	X	A	B	B	B	B	A	A	B	A	B	A	B	B	B	B	A
PZE-101081700	A	A	A	B	A	B	A	A	A	A	B	B	B	B	B	A	B	B	B	B	B	B	A	A	B	A	A	A	B	A	A	A	B	B	B	B	A	B	A	A	B	B	A	B	A	A	A	A	A	A	A	B	B	B	A	A	A	A	B	B	A	B	B	A	A	A	B	A	A	B	B	A	A	B	B	A	B	B	A	B	A	A	A	B	A	B	A	B	A	B	A	B	B	A	A	B	B	B	B	A	B	A	B	B	A	A	B	A	B	B	A	B	B	B	B	B	B	B	B	A	A	A	A	B	B	A	A	A	A	B	A	B	B	B	B	B	B	A	B	A	A	B	A	A	B	A	B	B	B	X	A	B	B	B	B	A	A	B	A	B	A	B	B	B	B	A
SYN2042	A	A	A	B	A	B	A	A	A	A	B	B	B	B	B	A	B	B	B	B	B	B	A	A	B	A	A	A	B	A	A	A	B	B	B	B	A	B	A	A	B	B	A	B	A	A	A	A	A	A	A	B	B	B	A	A	A	A	B	B	A	B	B	A	A	A	B	A	A	B	B	A	A	B	B	A	B	B	A	B	A	A	A	B	A	B	A	B	A	B	A	B	B	A	A	B	B	B	B	A	B	A	B	B	A	A	B	A	B	B	A	B	B	B	B	B	B	B	B	A	A	A	A	B	B	A	A	A	A	B	A	B	B	B	A	B	B	A	B	A	A	B	A	A	B	A	B	B	B	B	A	B	B	B	B	A	A	B	A	B	A	B	B	B	B	A
PZE-101082553	A	A	A	X	A	B	A	A	A	A	B	B	B	B	B	A	B	B	B	B	B	B	A	A	B	A	A	A	B	A	A	A	B	B	B	B	A	B	A	A	B	B	A	B	A	A	A	A	A	A	A	B	B	B	A	A	A	A	B	B	A	B	B	A	A	A	B	A	A	B	B	A	A	B	B	A	B	B	A	B	A	A	A	B	A	B	A	B	A	B	A	B	B	A	A	B	B	B	B	A	B	A	B	B	A	A	B	A	B	B	A	B	B	B	B	B	B	A	B	A	A	A	A	B	B	A	A	A	A	B	A	B	B	B	A	B	B	A	B	A	A	B	A	A	B	A	B	B	B	H	A	B	B	B	B	A	A	B	A	B	A	B	B	B	B	A
PZE-101083000	A	A	A	B	A	B	A	A	A	A	B	B	B	B	B	A	B	B	B	B	B	B	A	A	B	A	A	A	B	A	A	A	B	B	B	B	A	B	A	A	B	B	A	B	A	A	A	A	A	A	A	B	B	B	A	A	A	A	B	B	A	B	B	A	A	A	B	A	A	B	B	A	A	B	B	A	B	B	A	B	A	B	A	B	A	B	A	B	A	B	A	B	B	A	A	B	B	B	B	A	B	A	B	B	A	A	B	A	B	B	A	B	B	B	B	B	B	A	B	A	A	A	A	B	B	A	A	A	A	B	A	B	B	B	A	B	B	A	B	A	A	B	A	A	B	A	B	B	B	B	A	B	B	B	B	A	A	B	A	B	A	B	B	B	B	A
PZE-101083051	A	A	A	A	A	B	A	A	A	A	B	B	X	B	B	A	B	B	B	X	B	B	A	A	B	A	A	X	B	A	A	A	B	B	B	B	A	B	A	A	B	B	A	X	A	A	A	A	A	A	A	B	B	B	A	A	A	A	B	B	A	B	B	A	A	A	B	A	A	B	B	A	A	B	B	A	B	B	A	B	A	B	A	B	A	B	A	B	A	B	A	B	B	A	A	B	B	B	B	A	B	X	B	B	A	A	B	A	B	B	A	B	B	B	B	B	B	A	B	A	A	A	A	B	B	A	A	A	A	B	A	B	B	B	A	B	B	A	B	A	A	B	A	A	B	A	B	B	B	B	A	B	B	B	B	A	A	B	A	B	A	B	B	B	B	A
PZE-101083295	A	A	A	A	A	B	A	A	A	A	B	B	B	B	B	A	B	B	B	B	B	B	A	A	B	A	A	A	B	A	A	A	B	B	B	B	A	B	A	A	B	B	A	B	A	A	A	A	A	A	A	B	B	B	A	A	A	A	B	B	A	B	B	A	A	A	B	A	A	B	B	A	A	B	B	A	B	B	A	B	A	B	A	B	A	B	A	B	A	B	A	B	B	A	A	B	B	B	B	A	B	A	B	B	A	A	B	A	B	B	A	B	B	B	B	A	B	A	B	A	A	A	A	B	B	A	A	A	A	B	A	B	B	B	B	B	B	A	B	A	A	B	A	A	B	A	B	B	B	X	A	B	B	B	B	A	A	B	A	B	A	B	B	B	B	A
PZE-101083578	A	A	A	A	A	B	A	A	A	A	B	B	B	B	B	A	B	B	B	B	B	B	A	A	B	A	A	A	B	A	A	A	B	B	B	B	A	B	A	A	B	B	A	B	A	A	A	A	A	A	A	B	B	B	A	A	A	A	B	B	A	B	B	A	A	A	B	A	A	B	B	A	A	B	B	A	B	B	A	B	A	B	A	B	A	B	A	B	A	B	A	B	B	A	A	B	B	B	B	A	B	A	B	B	A	A	B	A	B	B	A	B	B	B	B	A	B	A	B	A	A	A	A	B	B	A	A	A	A	B	A	B	B	B	B	B	B	A	B	A	A	B	A	A	A	A	B	B	B	B	A	B	B	B	B	A	A	B	A	B	A	B	B	B	B	A
SYN38509	A	A	A	A	A	B	A	A	A	A	B	B	B	B	B	A	B	B	B	B	B	B	A	A	A	A	A	A	B	A	A	A	B	B	B	B	A	B	A	A	B	B	A	B	A	A	A	A	A	A	A	B	B	B	A	A	A	A	B	B	A	B	B	A	A	A	B	A	A	B	B	A	A	B	B	A	B	A	A	B	A	B	A	B	A	B	A	B	A	B	A	B	B	A	A	A	B	B	B	A	B	A	B	B	A	A	B	A	B	B	A	B	B	B	B	A	B	A	B	A	A	A	A	B	B	A	A	B	A	B	A	B	B	B	B	B	B	A	B	A	A	B	A	A	A	A	B	B	B	B	A	B	B	B	B	A	A	B	A	A	A	B	B	B	B	A
PZE-101084259	A	A	A	A	A	B	A	A	A	A	B	B	B	B	B	A	B	B	B	B	B	B	A	A	A	A	A	A	B	B	A	A	B	B	B	B	A	B	A	A	B	B	A	B	A	A	A	A	A	A	A	B	B	B	A	A	A	A	B	B	A	B	B	A	A	A	B	A	A	B	B	A	A	B	B	A	B	A	A	B	A	B	A	B	A	B	A	B	A	B	A	B	B	A	A	A	B	B	B	A	B	A	B	B	A	A	B	A	B	B	A	B	B	B	B	A	B	A	B	A	A	A	A	B	B	A	A	B	A	B	A	B	B	B	B	B	B	A	B	A	A	B	A	A	A	A	B	B	B	X	A	B	B	B	B	A	A	B	A	A	A	B	B	B	B	A
PZE-101084367	A	A	A	A	A	B	A	A	A	A	B	B	B	B	B	A	B	B	B	B	B	B	A	A	A	A	A	A	B	B	A	A	B	B	B	B	A	B	A	A	B	B	A	B	A	A	A	A	A	A	A	B	B	B	A	A	A	A	B	B	A	B	B	A	A	A	B	A	A	B	B	A	A	B	B	A	B	A	A	B	A	B	A	B	A	B	A	B	A	B	A	B	B	A	A	A	B	B	B	A	B	A	B	B	A	A	B	A	B	B	A	B	B	B	A	A	B	A	B	A	A	A	A	B	B	A	A	B	A	B	A	B	B	B	B	B	B	A	B	A	A	B	A	A	A	A	B	B	B	X	A	B	B	B	B	A	A	B	A	A	A	B	B	B	B	A
PZE-101084617	A	A	A	A	A	B	A	A	A	A	B	B	B	B	B	A	B	B	B	B	B	B	A	A	A	A	A	A	B	B	A	A	B	B	B	B	A	B	A	A	B	B	A	B	A	A	A	A	A	A	A	B	B	B	A	A	A	A	B	B	A	B	B	A	A	A	B	A	A	B	A	A	A	B	B	A	B	A	A	B	A	B	A	A	A	B	A	B	A	B	A	B	B	A	A	A	B	B	B	A	B	A	B	B	A	A	B	A	B	B	A	B	B	B	A	A	B	A	B	A	A	A	A	B	B	A	A	B	A	B	A	B	B	B	B	B	B	A	B	A	A	B	A	A	A	A	B	B	B	B	A	B	B	B	B	A	A	B	A	A	A	B	B	B	B	A
PZE-101085077	A	A	A	A	A	B	A	A	A	A	B	B	B	B	B	A	B	B	B	B	B	B	A	A	A	A	A	A	B	B	A	A	B	B	B	B	A	B	A	A	B	B	A	B	A	A	A	A	A	A	A	B	B	B	A	A	A	A	B	B	A	B	B	A	A	A	B	A	A	B	A	A	A	B	B	A	B	A	A	B	A	B	A	A	A	B	A	B	A	B	A	B	B	A	A	A	B	B	B	A	B	A	B	B	A	A	B	A	B	B	A	B	B	B	A	B	B	A	B	A	A	A	A	B	B	A	A	B	A	B	A	B	B	B	B	B	B	A	B	A	B	B	A	A	A	A	B	B	B	B	A	B	B	B	B	A	A	B	A	A	A	B	B	B	B	A
PZE-101085136	A	A	A	A	A	B	A	A	A	A	B	B	B	B	B	A	B	B	B	B	B	B	A	A	A	A	A	A	B	B	A	A	B	B	B	B	A	B	A	A	B	B	A	B	A	A	A	A	A	A	A	B	B	B	A	A	A	A	B	B	A	B	B	A	A	A	B	A	A	B	A	A	A	B	B	A	B	A	A	B	A	B	A	A	A	B	A	B	A	B	A	B	B	A	A	A	B	B	B	A	B	A	B	B	A	A	B	A	B	B	A	B	B	B	A	B	B	A	B	A	A	A	A	B	B	A	A	B	A	B	A	B	B	B	B	B	B	A	B	A	B	B	A	A	A	A	B	B	B	B	A	B	B	B	B	A	A	A	A	A	A	B	B	B	B	A
PZE-101085779	A	A	A	A	A	B	A	A	A	A	B	B	B	B	B	A	B	B	B	B	A	B	A	A	A	A	A	A	B	B	A	A	B	B	B	B	A	B	A	A	B	B	A	B	A	A	A	A	A	A	A	B	B	B	A	A	A	A	B	B	A	B	B	A	A	A	B	A	A	B	A	A	A	B	B	A	B	A	A	B	A	B	A	A	A	B	A	B	A	B	A	B	B	A	A	A	B	B	B	A	B	A	B	B	A	A	B	A	B	B	A	B	B	B	A	B	B	A	B	A	A	A	A	B	B	A	A	B	A	B	A	B	B	B	B	B	B	A	B	A	B	B	A	A	A	A	B	B	B	B	A	B	B	B	B	A	A	A	A	A	A	B	A	H	B	A
PZE-101085771	A	A	A	A	A	B	A	A	A	A	B	B	B	B	B	A	B	B	B	B	A	B	A	A	A	A	A	A	B	B	A	A	B	B	B	B	A	B	A	A	B	B	A	B	A	A	A	A	A	A	A	B	B	B	A	A	A	A	B	B	B	B	B	A	A	A	B	A	A	B	A	A	A	B	B	A	B	A	A	B	A	B	A	A	A	B	A	B	A	B	A	B	B	A	A	A	B	B	B	A	B	A	B	B	A	A	B	A	B	B	A	B	B	B	A	B	B	A	B	A	A	A	A	B	B	A	A	B	A	B	A	B	B	B	B	B	B	A	B	A	B	B	A	A	A	A	B	B	B	B	A	B	B	B	B	A	A	A	A	A	A	B	A	H	B	A
PZE-101085909	A	A	A	A	A	B	A	A	A	A	B	B	B	B	B	A	B	B	B	B	A	B	A	A	A	A	A	A	B	B	A	A	B	B	B	B	A	B	A	A	B	B	A	B	A	A	A	A	A	A	A	B	B	B	A	A	A	A	B	B	B	B	A	A	A	A	B	A	A	B	A	A	A	B	B	A	B	A	A	B	A	B	A	A	A	B	A	B	A	B	A	B	B	A	A	A	B	B	B	A	B	A	B	B	A	A	B	A	B	B	A	B	B	B	A	B	B	A	B	A	A	A	A	B	B	A	A	B	A	B	A	B	B	B	B	B	B	A	B	A	B	B	A	A	A	A	B	B	B	B	A	B	B	B	B	A	A	A	A	A	A	B	A	H	B	A
PZE-101086586	A	A	A	A	A	B	A	A	A	A	B	B	B	B	B	A	B	B	B	B	A	B	A	A	A	A	A	A	B	B	A	A	B	B	B	B	A	B	A	A	B	B	A	B	A	A	A	A	A	A	A	B	B	B	A	A	A	A	B	B	B	B	A	A	A	A	B	A	A	B	A	A	A	B	B	A	B	A	A	A	A	B	A	A	A	B	A	B	A	B	A	B	B	A	A	A	B	B	B	A	B	A	B	B	A	A	B	A	B	B	A	B	B	B	A	B	B	A	B	A	A	A	A	B	B	A	A	B	A	B	A	B	B	B	B	B	B	A	B	A	B	B	A	A	A	A	B	B	B	B	A	B	B	B	B	A	A	A	A	A	A	B	H	H	A	A
PZA01267.3	A	A	A	A	A	B	A	A	A	A	B	B	B	B	B	A	B	B	B	B	A	B	A	A	A	A	A	A	B	B	A	A	A	B	B	B	A	B	A	A	B	B	A	B	A	A	A	A	A	A	A	B	B	B	A	A	A	A	B	B	B	B	A	A	A	A	B	A	A	B	A	A	A	B	B	A	B	A	A	A	A	B	A	A	A	B	A	B	A	B	A	B	B	A	A	A	B	B	B	A	B	A	B	B	A	A	B	A	B	B	A	B	B	B	A	B	B	A	B	A	A	A	A	B	B	A	A	B	A	B	A	B	B	B	B	B	B	A	B	A	B	B	A	A	A	A	B	B	B	B	A	B	B	B	B	A	A	A	A	A	A	B	B	H	A	A
PZE-101087156	A	A	A	A	A	B	A	A	A	A	B	B	B	B	B	A	B	B	B	B	A	B	A	A	A	A	A	A	B	B	A	A	A	B	B	B	A	B	A	A	B	B	A	B	A	A	A	A	A	A	A	B	B	B	A	A	A	A	B	B	B	B	A	A	A	A	B	A	A	B	B	A	A	B	B	A	B	A	A	A	A	B	A	B	A	B	A	B	A	B	A	B	B	A	A	A	B	B	B	A	B	A	B	B	A	A	B	A	B	B	A	B	B	B	A	B	B	A	B	A	A	A	A	B	B	A	A	B	A	B	A	B	B	B	B	B	B	A	B	A	B	B	A	A	A	B	B	B	B	X	A	B	B	B	B	A	A	A	A	A	A	B	B	H	A	A
PZE-101087443	A	A	A	A	A	B	A	A	A	A	B	B	B	B	B	A	B	B	B	B	A	B	A	A	A	A	A	A	B	B	A	A	A	B	B	B	A	B	A	A	B	B	A	B	A	A	A	A	A	A	A	B	B	B	A	A	A	A	B	B	B	B	A	A	A	A	B	A	A	B	B	A	A	B	B	A	B	A	A	A	A	B	A	B	A	B	A	B	A	B	A	B	B	A	A	A	B	B	B	A	B	A	B	B	A	A	B	A	B	B	A	B	B	B	A	B	B	A	B	A	A	A	A	B	B	A	A	B	A	B	A	B	B	B	B	B	B	A	B	A	B	B	A	A	A	A	B	B	B	B	A	B	B	B	B	A	A	A	A	A	A	B	B	H	A	A
PZE-101087969	A	A	A	A	A	B	A	A	A	A	B	B	B	B	B	A	B	B	B	B	A	B	A	A	A	A	A	A	B	B	A	A	A	B	B	B	A	B	A	A	B	B	A	B	A	A	A	A	A	A	A	B	B	B	A	A	A	A	B	B	B	B	A	A	A	A	B	A	A	B	B	A	A	B	B	A	B	A	A	A	A	B	A	B	A	B	A	B	A	B	A	B	B	A	A	A	B	B	B	A	B	A	B	B	A	A	B	A	B	B	A	B	B	B	A	B	B	A	B	A	A	A	A	B	B	A	A	B	A	B	A	B	B	B	B	B	B	A	B	A	B	B	A	A	A	B	B	B	B	B	A	B	B	B	B	A	A	A	A	A	A	B	B	H	A	A
SYN3778	A	A	A	A	A	B	A	A	A	A	B	B	B	B	B	A	B	B	B	B	A	B	A	A	A	A	A	A	B	B	A	A	A	B	B	B	A	B	A	A	B	B	A	B	A	A	A	A	A	A	A	B	B	B	A	A	A	A	B	B	B	B	A	A	A	A	B	A	A	B	B	A	A	B	B	A	B	A	A	A	A	B	A	B	A	B	A	B	A	B	A	B	B	A	A	A	B	B	B	A	B	A	B	B	A	A	B	A	A	B	A	B	B	B	A	B	B	A	B	A	A	A	A	B	B	A	A	B	A	B	A	B	B	B	B	B	B	A	B	A	B	B	A	A	A	B	B	B	B	B	A	B	B	B	B	A	A	A	A	A	A	B	B	X	A	A
PZE-101088153	A	A	A	A	A	B	A	A	A	A	B	B	B	B	B	A	B	B	B	B	A	B	A	A	A	A	A	A	B	B	A	A	A	B	B	B	A	B	A	A	B	B	A	B	A	A	A	A	A	A	A	B	B	B	A	A	A	A	B	B	B	B	A	A	A	A	B	A	A	B	B	A	A	B	B	A	B	A	A	B	A	B	A	B	A	B	A	B	A	B	A	B	B	A	A	A	B	B	B	A	B	A	B	B	A	A	B	A	A	B	A	B	B	B	A	B	B	A	B	A	A	A	A	B	B	A	A	B	A	B	A	B	B	B	B	B	B	A	B	A	B	B	A	A	A	B	B	B	B	B	A	B	B	B	B	A	A	A	A	A	A	B	B	H	A	A
SYN11175	A	A	A	A	A	B	A	A	A	A	B	B	B	B	B	A	B	B	B	B	A	B	A	A	A	A	A	A	B	B	A	A	A	B	B	B	A	B	A	A	B	B	A	B	A	A	A	A	A	A	A	B	B	B	A	A	A	A	B	B	B	B	A	A	A	A	B	A	A	B	B	A	A	B	B	A	B	A	A	B	A	B	A	B	A	B	A	A	A	B	A	B	B	A	A	A	B	B	B	A	B	A	B	B	A	A	B	A	A	B	A	B	B	B	A	B	B	A	B	A	A	A	A	B	B	A	A	B	A	B	A	B	B	B	B	B	B	A	B	A	B	B	A	A	A	B	B	B	B	B	A	B	B	B	B	A	A	A	A	A	A	B	B	H	A	A
PZE-101088646	A	A	A	A	A	B	A	A	A	A	B	B	B	B	B	A	B	B	B	B	A	B	A	A	A	A	A	A	B	B	A	A	A	B	B	B	A	B	A	A	B	B	A	B	A	A	A	A	A	A	A	B	B	B	A	A	A	A	B	B	B	B	A	A	A	A	B	A	A	B	B	A	A	B	B	A	B	A	A	B	A	B	A	B	A	B	A	A	A	B	A	B	B	A	A	A	B	B	B	A	B	A	B	B	A	A	B	A	A	B	A	B	B	B	A	B	B	A	B	A	A	A	A	B	B	A	A	B	A	B	A	B	B	B	B	B	B	A	B	A	B	B	A	A	A	B	B	B	B	B	B	B	B	B	B	A	A	A	A	A	A	B	B	H	A	A
SYN7009	A	A	A	A	A	B	A	A	A	A	B	B	B	B	B	A	B	B	B	B	A	B	A	A	A	A	A	A	B	B	A	A	A	B	B	B	A	B	A	A	B	B	A	B	A	A	A	A	A	A	A	B	B	B	A	A	A	A	B	B	B	B	A	A	A	A	B	A	A	B	B	A	A	B	B	A	B	A	A	B	A	B	A	B	A	B	A	A	A	B	A	B	B	A	A	A	B	B	B	A	B	A	B	B	A	A	B	A	A	B	B	B	B	B	A	B	B	A	B	A	A	A	A	B	B	A	A	B	A	B	A	B	B	B	B	B	B	A	B	A	B	B	A	A	A	B	B	B	B	X	B	B	B	B	B	A	A	A	A	A	A	B	B	H	A	A
PZE-101089322	A	A	A	A	A	B	A	A	A	A	B	B	B	B	B	A	B	B	B	B	A	B	A	A	A	A	A	A	B	B	A	A	A	B	B	B	A	B	A	A	B	B	A	B	A	A	A	A	A	A	A	B	B	B	A	A	A	A	B	B	B	B	A	A	A	A	B	A	A	B	B	A	A	B	B	A	B	A	A	B	A	B	A	B	A	B	A	A	A	B	A	B	B	A	A	A	B	B	B	A	B	A	B	B	A	A	B	A	A	B	B	B	B	B	A	B	B	A	B	A	A	A	A	B	B	A	A	B	A	B	A	B	B	B	X	B	B	A	B	A	B	B	A	A	A	B	B	B	B	B	B	B	A	B	B	A	A	A	A	A	A	B	A	A	A	A
PZE-101089457	A	A	A	A	A	B	A	A	A	A	B	B	B	B	B	A	B	B	B	B	A	B	A	A	A	A	A	A	B	B	A	A	A	B	B	B	A	B	A	A	B	B	A	B	A	A	A	A	A	A	A	B	B	B	A	A	A	A	B	B	B	B	A	A	A	B	B	A	A	B	B	A	A	B	B	A	B	A	A	B	A	B	A	B	A	B	A	A	A	B	A	B	B	A	A	A	B	B	B	A	B	A	B	B	A	A	B	A	A	B	B	B	B	B	A	B	B	A	B	A	A	A	A	B	B	A	A	B	A	B	A	B	B	B	B	B	B	A	B	A	B	B	A	A	A	B	B	B	B	B	B	B	A	B	B	A	A	A	A	A	A	B	A	A	A	A
PZE-101090870	A	A	A	A	A	B	A	A	A	A	B	B	B	B	B	A	B	B	B	B	A	B	A	A	A	A	A	A	B	B	A	A	A	B	B	B	A	B	A	A	B	B	A	B	A	A	A	A	A	A	A	B	B	B	A	A	A	A	B	B	B	B	A	A	A	B	B	A	A	B	B	A	A	B	B	A	B	A	A	B	A	B	A	B	A	B	A	A	A	B	A	B	B	A	A	A	B	B	B	A	B	A	B	B	A	A	B	A	A	B	B	B	B	B	A	B	B	A	B	A	A	A	A	B	B	A	A	B	A	B	A	B	B	B	B	B	B	A	B	A	B	B	A	A	A	B	B	B	B	B	B	B	A	B	B	A	A	A	A	A	A	B	A	A	B	A
PZE-101092274	A	A	A	A	A	B	A	A	A	A	B	B	B	B	B	A	B	B	B	B	A	B	A	A	A	A	A	A	B	B	A	A	A	B	B	B	A	B	A	A	B	B	A	B	A	A	A	A	A	A	A	B	B	B	A	A	A	A	B	B	B	B	A	A	A	B	B	A	A	B	B	A	A	B	B	A	B	A	A	B	A	B	A	B	A	B	A	A	A	B	A	B	B	A	A	A	B	B	B	A	B	A	B	B	A	A	B	A	A	B	B	B	B	B	A	B	B	A	B	A	A	A	A	B	B	A	A	B	A	B	A	B	B	A	B	B	B	A	B	A	B	B	A	A	A	B	B	B	B	B	B	B	A	B	B	A	A	A	A	A	A	B	A	A	B	A
PZE-101092737	A	A	A	A	A	B	A	A	A	A	B	B	B	B	B	A	B	A	B	A	A	B	A	A	A	A	A	A	A	B	A	A	A	B	B	B	A	B	A	A	B	B	A	B	A	A	A	A	A	A	A	B	B	B	A	A	A	A	B	B	B	B	A	A	B	B	B	A	A	B	B	A	A	B	B	A	B	A	A	B	A	B	A	B	A	B	A	A	A	B	A	B	B	A	A	A	B	B	B	A	B	A	B	B	A	A	B	A	A	B	B	B	B	B	A	B	B	A	B	A	A	A	A	B	B	A	A	B	A	B	A	B	B	A	B	B	B	A	B	A	B	B	A	A	A	B	B	B	B	B	B	B	A	B	B	A	A	A	A	A	A	B	A	A	B	A
PZE-101093639	A	A	A	A	A	B	A	A	A	A	B	B	B	B	B	A	B	A	B	A	A	B	A	A	A	A	A	A	A	B	A	A	A	B	B	B	A	B	A	A	B	B	A	B	A	A	A	A	A	A	A	B	B	B	A	A	A	A	B	B	A	B	A	A	B	B	B	A	A	B	B	A	A	B	B	A	B	A	A	B	A	B	A	B	A	B	A	A	A	B	A	B	B	A	A	A	B	B	B	A	B	A	B	B	A	A	B	A	A	B	B	B	B	B	A	B	B	A	B	A	A	A	A	B	B	A	A	B	A	B	A	B	B	A	B	B	B	A	B	A	B	B	A	A	A	B	B	B	B	X	B	B	A	B	B	A	A	A	A	A	A	B	A	A	B	A
PZE-101097093	A	A	A	A	A	B	A	A	A	A	B	B	B	B	B	A	B	A	B	A	A	B	A	A	A	A	A	A	A	B	A	A	A	B	B	B	A	B	A	A	B	B	A	B	A	A	A	A	A	A	A	B	B	B	A	A	A	A	B	B	A	B	A	A	A	B	B	A	A	B	B	A	A	B	B	A	B	A	A	B	A	B	A	B	A	B	A	A	A	B	A	B	B	A	A	A	B	B	B	A	B	A	B	B	A	A	B	A	A	B	B	B	B	A	A	B	B	A	B	A	A	A	A	B	B	A	A	B	A	B	A	B	B	A	B	B	B	A	B	A	B	B	A	A	A	B	B	B	B	B	B	B	A	B	B	A	A	A	A	A	A	B	A	A	B	A
PZE-101097271	A	A	A	A	A	B	A	A	A	A	B	B	B	B	B	A	B	A	B	A	A	B	A	A	A	A	A	A	A	B	A	A	A	B	B	B	A	B	A	A	B	B	A	B	A	A	A	A	A	A	A	A	B	B	A	A	A	A	B	B	A	B	A	A	A	B	B	A	A	B	B	A	A	B	B	A	B	A	A	B	A	B	A	B	A	B	A	A	A	B	A	B	B	A	A	A	B	B	B	A	B	A	B	B	A	A	B	A	A	B	B	B	B	A	A	B	B	A	B	A	A	A	A	B	B	A	A	B	A	B	A	B	B	A	B	B	B	A	B	A	B	B	A	A	A	B	B	B	B	B	B	B	A	B	B	A	A	A	A	A	A	B	A	A	B	A
SYN25479	A	A	A	A	A	B	A	A	A	A	B	B	B	B	B	A	B	A	B	A	A	B	A	A	A	A	A	A	A	B	A	A	A	B	B	B	A	B	A	A	B	B	A	B	A	A	A	A	A	A	A	A	B	B	A	A	A	A	B	B	A	B	A	A	A	B	B	A	A	B	B	A	A	B	B	A	B	A	A	B	A	B	A	B	A	B	A	A	A	B	A	B	B	A	A	A	B	B	A	A	B	A	B	B	A	A	B	A	A	B	B	B	B	B	A	B	B	B	B	A	A	A	A	B	B	A	A	B	A	B	A	B	B	A	B	B	B	A	B	A	B	B	A	A	A	B	B	B	B	B	B	B	A	B	B	A	A	A	A	A	A	B	A	A	B	A
SYN309	A	A	A	A	A	B	A	A	A	A	B	B	B	B	B	A	B	A	A	A	A	B	A	A	A	A	A	A	A	B	A	A	A	B	A	B	A	B	A	A	B	B	A	B	A	A	A	A	A	A	A	A	B	B	A	A	A	A	B	B	A	B	A	A	A	B	B	A	A	B	B	A	A	B	B	A	B	A	A	B	A	B	A	B	A	B	A	A	A	B	A	B	B	A	A	A	B	B	A	A	B	A	B	B	A	A	B	A	A	B	B	B	B	B	A	B	B	B	B	A	A	A	A	B	B	A	A	B	A	B	A	B	B	A	B	A	B	A	B	A	B	B	A	A	A	B	B	B	B	B	B	B	A	B	B	A	A	A	A	A	A	B	A	A	B	A
PZE-101099597	A	A	A	A	A	B	A	A	A	A	B	B	B	B	B	A	B	A	A	A	A	B	A	A	A	A	A	A	A	B	A	A	A	B	A	B	A	B	A	A	B	B	A	B	A	A	A	A	A	B	A	A	B	B	A	A	A	A	B	B	A	B	A	A	A	B	B	A	A	B	B	A	A	B	B	A	B	A	A	B	A	B	A	B	A	B	A	A	A	B	A	B	B	A	A	A	B	B	A	A	B	A	B	B	A	A	B	B	A	B	B	B	B	B	A	B	B	B	B	A	A	A	A	B	B	A	A	B	A	B	A	B	B	A	B	A	B	A	B	A	B	B	A	A	A	B	B	B	B	B	B	B	A	B	B	A	A	A	A	A	A	B	A	A	B	A
PZE-101094974	A	A	A	A	A	B	A	A	A	A	B	B	B	B	B	A	B	A	A	A	A	B	A	A	A	A	A	A	A	B	A	A	A	B	A	B	A	B	A	A	B	B	A	B	A	A	A	A	A	B	A	A	B	B	A	A	A	A	B	B	A	B	A	A	A	B	B	A	A	B	B	A	A	B	B	A	B	A	A	B	A	B	A	B	A	B	A	A	A	B	A	B	B	A	A	A	B	B	A	A	B	A	B	B	A	A	B	B	A	B	B	B	B	B	A	B	B	B	B	A	A	A	A	B	B	A	A	B	A	B	A	B	B	A	B	A	B	A	B	A	B	B	A	A	A	A	B	B	B	X	B	B	A	B	B	A	A	A	A	A	A	B	A	A	B	A
PZE-101095712	A	A	A	A	A	B	A	A	A	A	B	B	B	B	A	A	B	A	A	A	A	B	A	A	A	A	A	A	A	B	A	A	A	B	A	B	A	B	A	A	B	B	A	B	A	A	A	A	A	B	A	A	B	B	A	A	A	A	B	B	A	B	A	A	A	B	B	A	A	B	B	A	A	B	B	A	B	A	A	B	A	B	A	B	A	B	A	A	A	B	A	B	B	A	A	A	B	B	A	A	B	A	B	B	A	A	B	B	A	B	B	B	B	B	A	B	B	B	B	A	A	A	A	B	B	A	A	B	A	B	A	B	B	A	B	A	B	A	B	A	B	B	A	A	A	A	B	B	B	B	B	B	A	B	B	A	A	A	A	A	A	B	A	A	B	A
PZE-101096356	A	A	B	A	A	B	A	A	A	A	B	B	B	B	A	A	B	A	A	A	A	B	A	A	A	A	A	A	A	B	A	A	A	B	A	B	A	B	A	A	B	B	A	B	A	A	A	A	A	B	A	A	B	B	A	A	A	A	B	B	A	B	A	A	A	B	B	A	A	B	B	A	A	B	B	A	B	A	A	B	A	A	A	B	A	B	A	A	A	B	A	B	B	A	A	A	B	B	A	A	B	A	B	B	A	A	B	B	A	B	B	B	B	B	A	B	B	B	B	A	A	A	A	B	B	A	A	B	A	B	A	B	B	A	B	A	B	A	B	A	B	B	A	A	A	A	B	B	B	X	B	B	A	B	B	A	A	A	A	A	A	B	A	A	B	A
PZE-101096416	A	A	B	A	A	B	B	A	A	A	B	B	B	B	A	A	B	A	A	A	A	B	A	A	A	A	A	A	X	B	A	A	A	B	A	B	A	B	A	A	B	B	A	B	A	A	A	X	A	B	A	A	B	B	A	A	A	A	B	B	A	B	A	A	A	B	B	A	A	B	B	A	A	B	B	A	B	A	A	B	A	A	A	B	A	B	A	A	A	B	A	B	B	A	A	A	B	B	A	A	B	A	B	B	A	A	B	B	A	B	B	B	B	B	A	B	B	B	B	A	A	A	A	B	B	A	A	B	A	B	A	B	B	A	B	A	B	A	B	A	B	B	A	A	A	A	B	B	B	B	B	B	A	B	B	A	A	A	A	A	A	B	A	A	B	A
PZE-101096835	A	A	B	A	A	B	B	A	A	A	B	B	B	B	A	A	B	A	A	A	A	A	A	A	A	A	A	A	A	B	A	A	A	B	A	B	A	B	A	A	B	B	A	B	A	A	A	A	A	B	A	A	B	B	A	A	A	A	B	B	A	B	A	A	A	B	B	A	A	B	B	A	A	B	B	A	B	A	A	B	A	A	A	B	A	B	A	A	A	B	A	B	B	A	A	A	B	B	A	A	B	A	B	B	A	A	B	B	A	B	B	B	B	B	A	B	B	B	B	A	A	A	A	B	B	A	A	B	A	B	A	B	B	A	B	A	B	A	B	A	B	B	A	A	A	A	B	B	B	X	B	B	A	B	B	A	A	A	A	A	A	B	A	A	B	A
PZE-101100007	A	A	B	A	A	B	A	A	A	A	B	B	B	B	A	A	B	A	A	A	A	A	A	A	A	A	A	A	A	B	A	A	A	B	A	B	A	B	A	A	B	B	A	B	A	A	A	A	A	B	A	A	B	B	A	A	A	A	B	B	A	B	A	A	A	B	B	A	A	B	B	A	A	B	B	A	B	A	A	B	A	A	A	B	A	B	A	A	A	B	A	B	B	A	A	A	B	B	A	A	B	A	B	B	A	A	B	B	A	B	B	B	B	B	A	B	B	B	B	A	A	A	A	B	B	A	A	B	A	B	A	B	B	A	B	A	B	A	B	A	B	B	A	A	A	A	B	B	B	B	B	B	A	B	B	A	A	A	A	A	A	B	A	A	B	A
PZE-101101153	A	A	B	A	A	B	A	A	A	A	B	B	B	B	A	A	B	A	A	A	A	A	A	A	A	A	A	A	A	B	A	A	A	B	A	B	A	B	A	A	B	B	A	B	A	A	A	A	A	B	A	A	B	B	A	A	A	A	B	B	A	B	A	A	A	B	B	A	A	B	B	A	A	B	B	A	B	A	A	B	A	A	A	B	A	B	A	A	A	B	A	B	B	A	A	A	B	B	A	A	B	A	B	B	A	A	B	B	A	B	B	B	B	B	A	B	B	B	B	A	A	A	A	B	B	A	A	B	A	B	A	X	B	A	B	A	B	A	B	A	B	A	A	A	A	A	B	A	B	X	B	B	A	B	B	A	A	A	A	A	A	B	A	A	B	A
PZE-101101408	A	A	B	A	A	A	A	A	A	A	B	B	B	B	A	A	B	A	A	A	A	A	A	A	A	A	A	A	A	B	A	A	A	B	A	B	A	B	A	A	B	B	A	B	A	A	A	A	A	B	A	A	B	B	A	A	A	A	B	B	A	B	A	A	A	B	B	A	A	B	B	A	A	B	B	A	B	A	A	B	A	A	A	B	A	B	A	A	A	B	A	B	B	A	A	A	B	B	A	A	B	A	B	B	A	A	B	B	A	B	B	B	B	B	A	B	B	B	B	A	A	A	A	B	B	A	A	B	A	B	A	B	B	A	B	A	B	A	B	A	B	A	A	A	A	A	B	A	B	B	B	B	A	B	B	A	A	A	A	A	A	B	A	A	B	A
SYN12040	A	A	B	A	A	A	A	A	A	A	B	B	B	B	A	A	B	A	A	A	A	A	A	A	A	A	A	A	A	B	A	A	A	B	A	B	A	B	A	A	B	B	A	B	A	A	A	A	A	B	A	A	B	B	A	A	A	A	B	B	A	B	A	A	A	B	B	A	A	B	B	A	A	B	B	A	B	A	A	B	A	A	A	B	A	B	A	A	A	B	A	B	B	A	A	A	B	B	A	A	B	A	B	B	A	A	B	B	A	B	B	B	B	B	A	B	B	B	B	A	A	A	A	B	B	A	A	H	A	B	A	B	B	A	B	A	B	A	B	A	B	A	A	A	A	A	B	A	B	B	B	B	A	B	B	A	A	B	A	A	A	B	A	A	B	A
PZE-101101991	A	A	B	A	A	A	A	A	A	A	B	B	B	B	A	A	B	B	A	A	A	A	A	A	A	A	A	A	A	B	A	A	A	B	A	B	A	B	A	A	B	B	A	B	A	A	A	A	A	B	A	A	B	B	A	A	A	A	B	B	A	B	A	A	A	B	B	A	A	B	B	A	A	B	B	A	B	A	A	B	A	A	A	B	A	B	A	A	A	B	A	B	B	A	A	A	B	B	A	A	B	A	B	B	A	A	B	B	A	B	B	B	B	B	A	B	B	B	B	A	A	A	A	B	B	A	A	H	A	B	A	X	B	A	B	A	B	A	B	A	B	A	A	A	A	A	B	A	B	B	B	B	A	B	B	A	A	B	A	A	A	B	A	A	B	A
PZE-101104690	A	A	B	A	A	A	A	A	A	A	B	B	B	B	A	A	B	B	A	A	A	A	A	A	A	A	A	A	A	B	A	A	A	B	A	B	A	B	A	A	B	B	A	B	A	A	A	A	A	B	A	B	B	B	A	A	A	A	B	B	A	B	A	A	A	B	B	A	A	B	B	A	A	B	B	A	B	A	A	B	A	A	A	B	A	B	A	A	A	B	A	B	B	A	A	A	B	B	A	A	B	A	B	B	A	A	B	B	A	B	B	B	B	B	A	B	B	B	B	A	A	A	A	B	B	A	A	A	A	B	A	B	B	A	B	A	B	A	B	A	B	A	A	A	A	A	B	A	B	B	B	B	A	B	B	A	A	B	A	A	A	B	A	A	B	A
PZE-101105436	A	A	B	A	A	A	A	A	A	A	B	B	B	B	A	A	B	B	A	A	A	A	A	A	A	A	A	A	A	B	A	A	A	B	A	B	A	B	A	A	B	B	A	B	A	A	A	A	A	B	A	B	B	B	A	A	A	A	B	B	A	B	A	A	A	B	B	A	A	B	B	A	A	B	B	A	B	A	A	B	A	A	A	B	A	B	A	A	A	B	A	B	B	A	A	A	B	B	A	A	B	A	B	B	A	A	B	B	A	B	B	B	B	B	A	B	B	B	B	A	A	A	A	B	B	A	A	A	A	B	A	B	B	A	B	A	B	A	B	A	B	A	A	A	A	A	B	A	B	B	B	B	A	A	B	A	A	B	A	A	A	B	A	A	B	A
PZE-101106680	A	A	B	A	A	A	A	A	A	A	B	B	B	B	A	A	B	B	A	A	A	A	A	A	A	A	A	A	A	B	A	A	A	B	A	B	A	B	A	A	B	B	A	B	A	A	A	A	A	B	A	B	B	B	A	A	A	A	B	B	A	B	A	A	A	B	B	A	A	B	B	A	A	B	B	A	B	A	A	B	A	A	A	B	A	B	A	A	A	B	A	B	B	A	A	A	B	B	A	A	B	A	B	B	A	A	B	B	A	B	B	B	B	B	A	B	B	B	B	A	A	A	A	B	B	A	A	A	A	B	A	B	B	A	B	A	B	B	B	A	B	A	A	A	A	A	B	A	B	B	B	B	A	A	B	A	A	B	A	A	A	B	A	A	B	A
SYN31332	A	A	B	A	A	A	A	A	A	A	B	B	B	B	A	A	B	A	A	A	A	A	A	A	A	A	A	A	A	B	A	A	A	B	A	B	A	B	A	A	B	B	A	B	A	A	A	A	A	B	A	B	B	B	A	A	A	A	B	B	A	B	A	A	A	B	B	A	A	B	B	A	A	B	B	A	B	A	A	B	A	A	A	B	A	B	A	A	A	B	A	B	B	A	A	A	B	B	A	A	B	A	B	B	A	A	B	B	A	B	B	B	B	B	A	B	B	B	B	A	A	A	A	B	B	A	A	A	A	B	A	B	B	A	B	A	B	B	B	A	B	A	A	A	A	A	B	A	B	B	B	B	A	A	B	A	A	B	A	A	A	B	A	A	B	A
PZE-101107658	A	A	B	A	A	A	A	A	A	A	B	B	B	B	A	A	B	A	A	A	A	A	A	A	A	A	A	A	A	B	A	A	A	B	A	B	A	B	A	A	B	B	A	B	A	A	A	A	A	B	A	B	B	B	A	A	A	A	B	B	A	B	A	A	A	B	B	A	A	B	B	A	A	B	B	A	B	A	A	B	A	A	A	B	A	B	A	B	A	B	A	B	B	A	A	A	B	B	A	A	B	A	B	B	A	A	B	B	A	B	B	B	B	B	A	B	B	B	B	A	A	A	A	B	B	A	A	A	A	B	A	B	B	A	B	A	B	B	B	A	B	A	A	A	A	A	B	A	B	B	B	B	A	A	B	A	A	B	A	A	A	B	A	A	B	A
PZE-101108994	A	A	B	A	A	A	A	A	A	A	B	B	B	B	A	A	B	A	A	A	A	A	A	A	A	A	A	A	A	B	A	A	A	B	A	B	A	B	A	A	B	B	A	B	A	A	A	A	A	B	A	A	B	B	A	A	A	A	B	B	A	B	A	A	A	B	B	A	A	B	B	A	A	B	B	A	B	A	A	B	A	A	A	B	A	B	A	B	A	B	A	B	B	A	A	A	B	B	A	A	B	A	B	B	A	A	B	B	A	B	B	B	B	B	A	B	B	B	B	A	A	A	A	B	B	A	A	A	A	B	A	B	B	A	B	A	B	B	B	A	B	A	A	A	A	A	B	A	B	X	B	B	A	A	B	A	A	B	A	A	A	B	A	A	B	A
PZE-101110348	A	A	B	A	A	A	A	A	A	A	B	B	B	B	A	A	B	A	A	A	A	A	A	A	A	A	A	A	A	B	A	A	A	B	A	B	A	B	A	A	B	B	A	B	A	A	A	A	A	B	A	A	B	B	A	A	A	A	B	B	A	B	A	A	A	B	B	A	A	B	B	A	A	B	B	A	B	A	A	B	A	A	A	B	A	B	A	B	A	B	A	B	B	A	A	A	B	B	A	A	B	A	B	B	A	A	B	B	A	B	B	B	B	B	A	B	B	B	B	A	A	A	A	B	B	A	A	A	A	B	A	X	B	A	B	B	B	B	B	A	B	A	A	A	A	A	B	A	B	X	B	B	A	A	B	A	A	B	A	A	A	B	A	A	B	A
PZE-101111994	A	A	B	A	A	A	A	A	A	A	B	B	B	B	A	A	B	A	A	A	A	A	A	A	A	A	A	A	A	B	A	A	A	B	A	B	A	B	A	A	B	B	A	B	A	A	A	A	A	B	A	A	B	B	A	A	A	A	B	B	A	B	A	A	A	B	B	A	A	B	B	A	A	B	B	A	B	A	A	B	A	A	A	B	A	B	A	B	A	B	A	B	B	A	A	A	B	B	A	A	B	A	B	B	A	A	B	B	A	B	B	B	B	B	A	B	B	A	B	A	A	A	A	B	B	A	A	A	A	B	A	B	B	A	B	B	B	B	B	A	B	A	A	A	A	A	B	A	B	B	B	B	A	A	B	A	A	B	A	A	A	B	A	A	B	A
PZE-101117011	A	A	B	A	A	A	A	A	A	A	B	B	B	B	A	A	B	A	A	A	A	A	A	A	A	A	A	A	A	B	A	A	A	B	A	B	A	B	A	A	B	B	A	B	A	A	A	A	A	B	A	A	B	B	A	A	A	A	B	B	A	B	A	A	A	B	B	A	A	B	B	A	A	B	B	A	B	A	A	B	A	A	A	B	A	B	A	B	A	B	B	B	B	A	A	A	B	B	A	A	B	A	B	B	A	A	B	B	A	B	B	B	B	B	A	B	B	A	B	A	A	A	A	B	B	A	A	A	A	B	A	B	B	A	B	B	B	B	B	A	B	A	A	A	A	A	B	A	B	B	B	B	A	A	B	A	A	B	A	A	A	B	A	A	B	A
SYN28965	A	A	B	A	A	A	A	A	A	A	B	B	B	B	A	A	B	A	A	A	A	A	A	A	A	A	A	A	A	B	A	B	A	B	A	B	A	B	A	A	B	B	A	B	A	A	A	A	A	B	A	A	B	B	A	A	A	A	B	B	A	B	A	A	A	B	B	A	A	B	B	A	A	B	B	A	B	A	A	B	A	A	A	B	A	B	A	B	A	B	B	B	B	A	A	A	B	B	A	A	B	A	B	B	A	A	B	B	A	B	B	B	B	B	A	B	B	A	B	A	A	A	A	B	B	A	A	A	A	B	A	B	B	A	B	B	B	B	B	A	B	A	A	A	A	A	B	A	B	B	B	B	A	A	B	A	A	B	A	A	A	B	A	A	B	A
PZE-101126959	A	A	B	A	A	A	A	A	A	A	B	B	B	B	A	A	B	A	A	A	A	A	A	A	A	A	A	A	A	B	A	B	A	B	A	B	A	B	X	A	B	B	A	B	A	A	A	A	A	B	A	A	B	B	A	A	A	A	B	B	A	B	A	A	A	B	B	A	A	B	B	A	A	B	B	A	B	A	A	B	A	A	A	B	A	B	A	B	A	B	B	B	B	A	A	A	B	B	A	A	B	A	B	B	A	A	B	B	A	B	B	B	B	B	A	B	B	A	B	A	A	A	A	B	B	A	A	A	A	B	A	X	B	A	B	A	B	B	B	A	B	A	A	A	A	A	B	A	B	B	B	B	A	A	B	A	A	B	A	A	A	B	A	A	B	A
PZE-101127225	A	A	B	A	A	A	A	A	A	A	B	B	B	B	A	A	B	A	A	A	A	A	A	A	A	A	A	A	A	B	A	B	A	B	A	B	A	B	A	A	B	B	A	B	A	A	A	A	A	B	A	A	B	B	A	A	A	A	B	B	A	B	A	A	A	B	B	A	A	B	B	A	A	B	A	A	B	A	A	B	A	A	A	B	A	B	A	B	A	B	B	B	B	A	A	A	B	B	A	A	B	A	B	B	A	A	B	B	A	B	B	B	B	B	A	B	B	A	B	A	A	A	A	B	B	A	A	A	A	B	A	B	B	A	B	A	B	B	B	A	B	A	A	A	A	A	B	A	B	B	B	B	A	A	B	A	A	B	A	A	A	B	A	A	B	A
PZE-101127872	A	A	B	A	A	A	A	A	A	A	B	B	B	B	A	A	B	A	A	A	A	B	A	A	A	A	A	A	A	B	A	B	A	B	A	B	A	B	A	A	B	B	A	B	A	A	A	A	A	B	A	A	B	B	A	A	A	A	B	B	A	B	A	A	A	B	B	A	A	B	B	A	A	B	A	A	B	A	A	B	A	A	A	B	A	B	A	B	A	B	B	B	B	A	A	A	B	B	A	A	B	A	B	B	A	A	B	B	A	B	B	B	B	B	A	B	B	A	B	A	A	A	A	B	B	A	A	A	A	B	A	X	B	A	B	A	B	B	B	A	B	A	A	A	A	A	B	A	B	X	B	B	A	A	B	A	A	B	A	A	A	B	A	A	B	A
PZE-101128051	A	A	B	A	A	A	A	A	A	A	B	B	B	B	B	A	B	A	A	A	A	B	A	A	A	A	A	A	A	B	A	B	A	B	A	B	A	B	A	A	B	B	A	B	A	A	A	A	A	A	A	A	B	B	A	A	A	A	B	B	A	B	A	A	A	B	B	A	A	B	B	A	A	B	A	A	B	A	A	B	A	A	A	B	A	B	A	B	A	B	B	B	B	A	A	A	B	B	A	A	B	A	B	B	A	A	B	A	A	B	B	B	B	A	A	B	B	A	B	A	A	A	A	B	B	A	A	A	A	B	A	B	B	A	B	A	B	B	B	A	B	A	A	A	A	A	B	A	B	B	B	B	A	A	B	A	A	B	A	A	A	B	A	A	B	A
PZE-101128139	A	A	B	A	A	A	A	A	A	A	B	B	B	B	B	A	B	A	A	A	A	B	B	A	A	A	A	A	A	B	A	B	A	B	A	B	A	B	A	A	B	B	A	B	A	A	A	A	A	A	A	A	B	B	A	A	A	A	B	B	A	B	A	A	A	B	B	A	A	B	B	A	A	B	A	A	B	A	A	B	A	A	A	B	A	B	A	B	A	B	B	B	B	A	A	A	B	B	A	A	B	A	B	B	A	A	B	A	A	B	B	B	B	A	A	B	B	A	B	A	A	A	A	B	B	A	A	A	A	B	A	B	B	A	B	A	B	B	B	A	B	A	A	A	A	A	B	A	B	B	B	B	A	A	B	A	A	B	A	A	A	B	A	A	B	A
SYN26403	A	A	B	A	A	A	A	A	A	A	B	B	B	B	B	A	B	A	A	A	A	B	B	A	A	A	A	A	A	B	A	B	A	B	A	B	A	B	A	A	B	B	A	B	A	A	A	A	A	A	A	A	B	B	A	A	A	A	B	B	A	B	A	A	A	B	B	A	A	B	B	A	A	B	A	A	B	A	A	B	A	A	A	B	A	B	A	B	A	B	B	B	B	A	A	A	B	B	A	A	B	A	B	B	A	A	B	A	A	B	B	B	B	A	A	B	B	A	B	A	A	A	A	B	B	A	A	A	A	B	A	B	B	A	B	A	B	B	B	A	B	A	A	A	B	A	B	A	B	B	B	B	A	A	B	A	A	B	A	A	A	B	A	A	B	A
PZE-101130395	A	A	B	A	A	A	H	A	A	A	B	B	B	B	B	A	B	A	A	A	A	B	B	A	A	A	A	A	A	B	A	B	A	B	A	B	A	B	A	A	B	B	A	B	A	A	A	A	A	A	A	A	B	B	A	A	A	A	B	B	A	B	A	A	A	B	B	A	A	B	B	A	A	B	A	A	B	A	A	B	A	A	A	B	A	B	A	B	A	B	B	B	B	A	A	A	B	B	A	A	B	A	B	B	A	A	B	B	A	B	B	B	B	A	A	B	A	A	A	A	A	A	A	B	B	B	A	A	A	B	A	B	B	A	B	A	B	B	B	A	B	A	A	A	B	A	B	A	B	B	B	B	A	A	B	A	A	B	A	A	A	B	A	A	B	A
PZE-101131742	A	A	B	A	A	A	H	A	A	A	B	B	B	B	B	A	B	A	A	A	A	B	B	A	A	A	A	A	A	B	A	B	A	B	A	B	A	B	A	A	B	B	A	B	A	A	A	H	A	A	A	A	B	B	A	A	A	A	B	B	A	B	A	A	A	B	B	A	A	B	B	A	A	B	A	A	B	A	A	B	A	A	A	B	A	B	A	B	A	B	B	B	B	A	A	A	B	B	A	A	B	A	B	B	A	A	B	B	A	B	B	B	B	A	A	B	A	A	A	A	A	A	A	B	B	B	A	A	A	B	A	B	B	A	B	A	B	B	B	A	A	A	A	A	B	A	B	A	B	B	B	B	A	A	B	A	A	B	A	A	A	B	A	A	B	A
PZE-101132833	A	A	B	A	A	A	H	A	A	A	B	B	B	B	B	A	B	A	A	A	A	B	B	A	A	A	A	A	A	B	A	B	A	B	A	B	A	B	A	A	B	B	A	B	A	A	A	A	A	A	A	A	B	B	A	A	A	A	B	B	A	B	A	A	A	B	B	A	A	B	B	A	A	B	A	A	B	A	A	B	A	A	A	B	A	B	A	B	A	B	B	B	B	A	A	A	B	B	A	A	B	A	B	B	A	A	B	B	A	B	B	B	B	A	A	B	A	A	A	A	A	A	A	B	B	B	A	A	A	B	A	X	B	A	B	A	B	B	B	A	A	A	A	A	B	A	B	A	B	X	B	B	A	A	B	B	A	B	A	A	A	B	A	A	B	A
PZE-101133488	A	A	B	A	A	A	A	A	A	A	B	B	B	B	B	A	B	A	A	A	A	B	B	A	A	A	A	A	A	B	A	B	A	B	A	B	A	B	A	A	B	B	A	B	A	A	A	A	A	A	A	A	B	B	A	A	A	A	B	B	A	B	A	A	A	B	B	A	A	B	B	A	A	B	A	A	B	A	A	B	A	A	A	B	A	B	A	B	A	B	B	B	B	A	A	A	B	B	A	A	B	A	B	B	A	A	B	B	A	B	B	B	B	A	A	B	A	A	A	A	A	A	A	B	B	B	A	A	A	B	A	X	B	A	B	A	B	B	B	A	A	A	A	A	B	A	B	A	B	B	B	B	A	A	B	B	A	B	B	A	A	B	A	A	B	A
PZE-101134093	A	A	B	A	A	A	A	A	A	A	B	B	B	B	B	A	B	A	A	A	A	B	B	A	A	A	A	A	A	B	A	B	A	B	A	B	A	B	X	A	B	B	A	B	A	A	A	A	A	A	A	A	B	B	A	A	A	A	B	B	A	B	A	A	A	B	B	A	A	B	B	A	A	B	A	A	B	A	A	B	A	A	A	B	A	B	A	B	A	B	B	B	B	A	A	A	B	B	A	A	B	A	B	B	A	A	B	A	A	B	B	B	B	A	A	B	A	A	A	A	A	A	A	B	B	B	A	A	A	B	A	B	B	A	B	A	B	B	B	A	A	A	A	A	B	A	B	A	B	B	B	B	A	A	B	B	A	B	B	A	A	B	A	A	B	A
PZE-101134461	A	A	B	A	A	A	A	A	A	A	B	B	B	B	B	A	B	A	A	A	A	B	B	A	A	A	A	A	A	B	A	B	A	B	A	B	A	B	A	A	B	B	A	B	A	A	A	A	A	A	A	A	B	B	A	A	A	A	B	B	A	B	A	A	A	B	B	A	A	B	B	A	A	B	A	A	B	A	A	B	A	A	A	B	A	B	A	B	A	B	B	B	B	A	A	A	B	B	A	A	B	A	B	B	A	A	B	A	A	B	B	B	B	A	A	B	A	A	A	A	A	A	A	B	B	B	A	A	A	B	H	B	B	A	B	A	B	B	B	A	A	A	A	A	B	A	B	A	A	B	B	B	A	A	B	B	A	B	B	A	A	B	A	A	B	A
PZE-101134693	A	A	B	A	A	A	A	A	A	A	B	B	B	B	B	A	B	A	A	A	A	B	B	A	A	A	A	A	A	B	A	B	A	A	A	B	A	B	A	A	B	B	A	B	A	A	A	A	A	A	A	A	B	B	A	A	A	X	B	B	A	B	A	A	A	B	B	A	A	B	B	A	A	B	A	A	B	A	A	B	A	A	A	B	A	B	A	B	X	B	B	B	B	A	A	A	B	B	A	A	B	X	B	B	X	A	B	X	A	B	B	B	B	A	A	B	A	A	A	A	A	X	A	B	B	B	A	A	A	B	H	B	B	A	X	A	B	A	B	X	A	A	A	A	B	A	B	A	A	B	B	B	A	A	B	B	X	B	B	A	A	B	A	A	B	A
SYN38678	A	A	B	A	A	A	A	A	A	A	B	B	B	B	B	A	B	A	A	A	A	B	B	A	A	A	A	A	A	B	A	B	A	A	A	B	A	B	A	A	B	B	B	B	A	A	A	A	A	A	A	A	B	B	A	A	A	A	B	B	A	B	A	A	A	B	B	A	A	B	B	A	A	B	A	A	B	A	A	B	A	A	A	B	A	B	A	B	A	B	B	B	B	A	A	A	B	B	A	A	B	A	B	A	A	A	B	A	A	B	A	B	B	A	A	B	A	A	A	A	A	A	A	B	B	B	A	A	A	B	A	B	B	A	A	A	B	A	B	A	A	A	A	A	B	A	B	A	A	X	B	B	A	A	B	A	A	B	B	A	A	A	A	A	B	A
SYN2408	A	A	B	A	A	A	A	A	A	A	B	B	B	B	B	A	B	A	A	A	A	B	B	A	A	A	A	A	A	B	A	B	A	A	A	B	A	B	A	A	B	B	B	B	A	A	A	A	A	A	A	A	B	B	A	A	A	A	B	B	A	B	A	A	A	B	B	A	A	B	B	A	A	B	A	A	B	A	A	B	A	A	A	B	A	B	A	B	B	B	B	B	B	A	A	A	B	B	A	A	B	A	B	A	A	A	B	A	A	B	A	B	B	A	A	B	A	A	A	A	A	A	A	B	B	B	A	A	A	B	H	X	B	A	A	A	B	A	B	A	A	A	A	A	B	A	B	A	A	X	B	B	A	A	B	A	A	B	B	A	A	A	A	A	B	A
SYN15594	A	A	B	A	A	A	A	A	A	A	B	B	B	B	B	A	B	A	A	A	A	B	B	A	A	A	A	A	A	B	A	B	A	A	A	B	A	B	A	A	B	B	B	B	A	A	A	X	A	A	A	A	B	B	A	A	A	A	B	B	A	B	A	A	A	B	B	A	A	B	B	A	A	B	A	A	B	A	A	B	A	A	A	B	A	B	A	B	B	B	B	B	B	A	A	A	B	B	A	A	B	A	B	A	A	A	B	A	A	B	A	B	B	A	A	B	A	A	A	A	A	A	A	B	B	B	A	A	A	B	H	B	B	A	A	A	B	A	B	A	A	A	A	A	B	A	B	A	A	B	B	B	A	A	B	A	A	B	B	A	A	A	A	A	B	A
PZE-101136735	A	A	B	A	A	A	A	A	A	A	B	B	B	B	B	A	B	A	A	A	A	B	B	A	A	A	A	A	A	B	A	B	A	X	A	B	A	B	A	A	B	B	B	B	A	A	A	A	A	A	A	A	B	B	A	A	A	A	B	B	A	B	A	A	A	B	B	A	A	B	B	A	A	B	A	A	B	A	A	B	A	A	A	B	A	B	A	B	B	B	B	B	B	A	A	A	B	B	A	A	B	A	B	A	A	A	B	A	A	B	A	B	B	A	A	B	A	A	A	A	A	A	A	B	B	B	A	A	A	B	B	B	B	A	B	A	B	A	B	A	A	A	A	A	B	A	B	A	A	B	B	B	A	A	B	A	X	B	B	A	A	A	A	A	B	A
PZE-101137111	A	A	B	A	A	A	A	A	A	A	B	B	B	B	B	A	B	A	A	A	A	B	B	A	A	A	A	A	A	B	A	B	A	A	A	B	A	B	A	A	B	B	B	B	A	A	A	A	A	A	A	A	B	B	A	A	A	A	B	B	A	B	A	A	A	B	B	A	A	B	B	A	A	B	A	A	B	A	A	B	A	A	A	B	A	B	A	B	B	B	B	B	B	A	A	A	B	B	A	A	B	A	B	A	A	A	B	A	A	B	A	B	B	A	A	B	A	A	A	A	A	A	A	B	B	B	A	A	A	B	H	B	B	B	B	A	B	A	B	A	A	A	A	A	B	A	B	A	A	X	B	B	A	A	B	A	A	B	B	A	A	A	A	A	B	A
PZE-101137700	A	A	B	A	A	A	A	A	A	A	B	B	B	B	B	A	B	A	A	A	A	B	B	A	A	A	A	A	A	B	A	B	A	A	A	B	A	B	A	A	B	B	B	B	A	A	A	A	A	A	A	A	B	B	A	A	A	A	B	B	A	B	A	A	A	A	B	A	A	B	B	A	A	B	A	A	B	A	A	B	A	A	A	B	A	B	A	B	B	B	B	B	B	A	A	A	B	B	A	A	B	A	B	A	A	A	B	A	A	B	A	B	B	A	A	B	A	A	A	A	A	A	A	B	B	B	A	A	A	B	X	B	B	B	B	A	B	A	B	A	A	A	A	A	B	A	B	A	A	B	B	B	A	A	B	A	A	B	B	A	A	A	A	A	B	A
PZE-101138198	A	A	B	A	A	A	A	A	A	A	B	B	B	B	B	A	B	A	A	A	A	A	B	A	A	A	A	A	A	B	A	B	A	A	A	B	A	B	A	A	B	B	B	B	A	A	A	A	A	A	A	A	B	B	A	A	A	A	B	B	A	B	A	A	A	A	B	A	A	B	B	A	A	B	A	A	B	A	A	B	A	A	A	B	A	B	A	B	B	B	B	B	B	A	A	A	B	B	A	A	B	A	B	A	A	A	B	A	A	B	A	B	B	A	A	B	A	A	A	A	A	A	A	B	B	B	A	A	A	B	H	B	B	B	B	A	B	A	B	A	A	A	A	A	B	A	B	A	A	B	B	B	A	A	B	A	A	B	A	A	A	A	A	A	B	A
SYN24128	A	A	B	A	A	A	A	A	A	A	B	B	B	B	B	A	B	A	A	A	A	A	B	A	A	A	A	A	A	B	A	B	A	A	A	B	A	B	A	A	B	B	B	B	A	A	A	A	A	A	A	B	B	B	A	A	A	A	B	B	A	B	A	A	A	A	B	A	A	B	B	A	A	B	A	A	B	A	A	B	A	A	A	B	A	B	A	A	B	B	B	B	B	A	A	A	B	B	A	A	B	A	B	A	A	A	B	A	A	B	A	B	B	A	A	B	A	A	A	A	A	A	A	B	B	B	A	A	A	B	B	B	B	B	B	A	B	A	B	A	A	A	A	A	B	A	B	A	A	X	B	B	A	A	B	A	B	B	A	A	A	A	A	A	B	A
PZE-101138729	A	A	B	A	A	A	A	A	A	A	B	B	B	B	B	A	B	A	A	A	A	B	B	A	A	A	A	A	A	B	A	B	A	A	A	B	A	B	A	A	B	B	B	B	A	A	A	X	A	A	A	B	B	B	A	A	A	A	B	B	A	B	A	A	A	A	B	A	A	B	B	A	A	B	A	A	B	A	A	B	A	A	A	B	A	B	A	A	B	B	B	B	B	A	A	A	B	B	A	A	B	A	B	A	A	A	B	A	A	B	A	B	B	A	A	B	A	A	A	A	A	A	A	B	B	B	A	A	A	B	B	B	B	B	B	A	B	A	B	A	A	A	A	A	B	A	B	A	A	B	B	B	A	A	B	A	B	B	A	A	A	A	A	A	B	A
PZE-101138790	A	A	B	A	A	A	A	A	A	A	B	B	A	B	B	A	B	A	A	A	A	B	B	A	A	A	A	A	A	B	A	B	A	A	A	B	A	B	A	A	B	B	B	B	A	A	A	A	A	A	A	B	B	B	A	A	A	A	B	B	A	B	A	A	A	A	B	A	A	B	B	A	A	B	A	A	B	A	A	B	A	A	A	B	A	B	A	A	B	B	B	B	B	A	A	A	B	B	A	A	B	A	B	A	A	A	B	A	A	B	A	B	B	A	A	B	A	A	A	A	A	A	A	B	B	B	A	A	A	B	B	B	B	B	B	A	B	A	B	A	A	A	A	A	B	A	B	A	A	B	B	B	A	A	B	A	B	B	A	A	A	A	A	A	B	A
PZE-101139064	A	A	B	A	A	A	A	A	A	A	B	B	A	B	B	A	B	A	A	A	A	B	B	A	A	A	A	A	A	B	A	B	A	A	A	B	A	B	A	A	B	B	B	B	A	A	A	A	A	B	A	B	B	B	A	A	A	A	B	B	A	B	A	A	A	A	B	A	A	B	B	A	A	B	B	A	B	A	A	B	A	A	A	B	A	B	A	A	B	B	B	B	B	A	A	A	B	B	A	A	B	A	B	A	A	A	B	A	A	B	A	B	B	A	A	B	A	A	A	A	A	A	A	B	B	B	A	A	A	B	B	B	B	B	B	A	B	A	B	A	A	A	A	A	B	A	B	A	A	B	B	B	A	A	B	A	B	B	A	A	A	A	A	A	B	A
SYNGENTA16618	A	A	B	A	A	A	A	A	A	A	B	B	A	B	B	A	B	A	A	A	A	B	B	A	A	A	A	A	A	B	A	B	A	A	A	B	A	B	A	A	B	B	B	B	A	A	A	A	A	B	A	B	B	B	A	A	A	A	B	B	A	B	A	A	A	A	B	A	A	B	B	A	A	B	B	A	B	A	A	B	A	A	A	B	A	A	A	A	B	B	B	B	B	A	A	A	B	B	A	A	B	A	B	A	A	A	B	A	A	B	A	B	B	A	A	B	A	A	A	A	A	A	A	B	B	B	A	A	A	B	B	B	B	B	B	A	B	A	B	A	A	A	A	A	B	A	B	A	A	B	B	B	A	A	B	A	B	B	A	A	A	A	A	A	B	A
PZE-101139847	A	A	B	A	A	A	A	A	A	A	B	B	A	B	B	A	B	A	A	A	A	B	B	A	A	A	A	A	A	B	A	B	A	A	A	B	A	B	A	A	B	B	B	B	A	A	A	A	A	A	A	B	B	B	A	A	A	A	B	B	A	B	A	A	A	A	B	A	A	B	B	A	A	B	B	A	B	A	A	B	A	A	A	B	A	A	A	A	B	B	B	B	B	A	A	A	B	B	A	A	B	A	B	A	A	A	B	A	A	B	A	B	B	A	A	B	A	A	A	A	A	A	B	B	B	B	A	A	A	B	B	X	B	B	B	A	B	A	B	A	A	A	A	A	B	A	B	A	A	B	B	B	A	A	B	A	B	B	A	A	A	A	A	A	B	A
PZE-101140149	B	A	B	A	A	A	A	A	A	A	B	B	A	B	B	A	B	A	A	A	A	B	B	A	A	A	A	A	A	B	A	B	A	A	A	B	A	B	A	A	B	B	B	B	A	A	A	A	A	A	A	B	B	B	A	A	A	A	B	B	A	B	A	A	A	A	B	A	A	B	B	A	A	B	B	A	B	A	A	B	A	A	A	B	A	A	A	A	B	B	B	B	B	A	A	A	B	B	A	A	B	A	B	A	A	A	B	A	A	B	A	B	B	A	A	B	A	A	A	A	A	A	B	B	B	B	A	A	A	B	B	B	B	B	B	A	B	A	B	A	A	A	A	A	B	A	B	A	A	B	B	B	A	A	B	A	B	B	A	A	A	A	A	A	B	A
PZE-101141173	B	A	B	A	A	A	A	A	A	A	B	B	A	B	B	A	B	A	A	A	A	B	B	A	A	A	A	A	A	B	A	B	A	A	A	B	A	B	A	A	B	B	B	B	A	A	A	A	A	A	A	B	B	B	A	A	A	A	B	B	A	B	A	A	A	A	B	A	A	B	B	A	A	B	B	A	B	A	A	B	A	A	A	B	A	A	A	A	B	B	B	B	B	A	A	A	B	B	A	A	B	A	B	A	A	A	B	A	A	B	A	B	B	A	A	B	A	A	A	A	A	A	B	B	B	B	A	A	A	B	B	A	B	B	B	A	B	A	B	A	A	A	A	A	B	A	B	A	A	B	B	B	A	A	B	A	B	B	A	A	A	A	A	A	B	A
SYN2976	B	A	B	A	A	A	A	A	A	A	B	B	A	B	A	A	B	A	A	A	A	B	B	A	A	A	A	A	A	B	A	B	A	A	A	B	A	B	A	A	B	B	B	B	A	A	A	A	A	A	A	B	B	B	A	A	A	A	B	B	A	B	A	A	A	A	B	A	A	B	B	A	A	B	B	A	B	A	A	B	A	A	A	B	A	A	A	A	B	B	B	B	A	A	A	A	B	B	A	A	B	A	B	A	A	A	B	A	A	B	A	B	B	A	A	B	A	A	A	A	A	A	B	B	B	B	A	A	A	B	B	A	B	B	B	A	B	A	B	A	A	A	A	A	B	A	B	A	A	B	B	B	A	B	B	A	B	B	A	A	A	A	A	A	B	A
PZE-101141698	B	A	B	A	A	A	A	A	A	A	B	B	A	B	A	A	B	A	A	A	A	B	B	A	A	A	A	A	A	B	A	B	A	A	A	B	A	B	A	A	B	B	B	B	A	A	A	A	A	A	A	B	B	B	A	A	A	A	B	B	A	B	A	A	A	A	B	A	A	B	B	A	A	B	B	A	B	A	A	B	A	A	A	B	A	A	A	A	B	B	B	B	A	A	A	A	B	B	A	A	B	A	B	A	A	A	B	A	A	B	A	B	B	A	A	B	A	A	A	A	A	A	B	B	B	B	A	H	A	B	B	A	B	B	B	A	B	A	B	A	A	A	A	A	B	A	B	A	A	A	B	B	A	B	B	A	B	B	A	A	A	A	A	A	B	A
PZE-101141819	B	A	B	A	A	A	A	A	A	A	B	B	A	B	A	A	B	A	A	A	A	B	B	A	A	A	A	A	A	B	A	B	A	A	A	B	A	B	A	A	B	B	B	B	A	A	A	A	A	A	A	B	B	B	A	A	A	A	B	B	A	B	A	A	A	A	B	A	A	B	B	A	A	B	B	A	B	A	A	B	A	A	A	B	A	A	A	A	B	B	B	B	A	A	A	A	B	B	A	A	B	A	B	A	A	A	B	A	A	B	A	B	B	A	A	B	A	A	A	A	A	A	B	B	B	B	A	H	A	B	B	A	B	B	B	A	B	A	B	A	A	A	A	A	B	A	B	A	A	A	B	B	A	B	B	A	B	B	A	A	A	A	A	A	B	A
SYN1740	B	A	B	A	A	A	A	A	A	A	B	B	A	B	A	A	B	A	A	A	A	B	B	A	A	A	A	A	A	B	A	B	A	A	A	B	A	B	A	A	B	B	B	B	A	A	A	A	A	A	A	B	B	B	A	A	A	A	B	B	A	B	A	A	A	A	B	A	A	B	B	A	A	B	B	A	B	A	A	B	A	A	A	B	A	A	A	A	B	B	B	B	A	A	A	A	B	B	A	A	B	A	B	A	A	A	B	A	A	B	A	B	B	A	A	B	A	A	A	A	A	A	B	A	B	B	A	B	A	B	B	A	B	B	B	A	B	A	B	A	A	A	A	A	B	A	B	A	A	X	B	B	A	B	B	B	B	B	A	A	A	A	A	A	B	A
PZE-101143310	B	A	B	A	A	A	A	A	A	A	B	B	A	B	A	A	B	A	A	A	A	B	B	A	A	A	A	A	A	B	A	B	A	A	A	B	A	B	A	A	B	B	B	B	A	A	A	A	A	A	A	B	B	A	A	A	A	A	B	B	A	B	A	A	A	A	B	A	A	B	B	A	A	B	B	A	B	A	A	B	A	A	A	B	A	A	A	A	B	B	B	B	A	A	A	A	B	B	A	A	B	A	B	A	A	A	B	A	A	A	A	B	B	A	A	B	A	A	A	A	A	A	B	A	B	B	A	B	A	B	B	A	B	B	B	A	B	A	B	A	A	A	A	A	B	A	B	A	A	A	B	B	A	B	B	B	B	B	A	A	A	A	A	A	B	A
SYN36102	B	A	B	A	A	A	A	A	A	A	B	B	A	B	A	A	B	A	A	A	A	B	B	A	A	A	A	A	A	B	A	B	A	A	A	B	A	B	A	A	B	B	B	B	A	A	A	A	A	A	A	B	B	A	A	A	A	A	B	B	A	B	A	A	A	A	B	A	A	B	B	A	A	B	B	A	B	A	A	B	A	A	A	B	A	A	A	A	B	B	B	B	B	A	A	A	B	B	A	A	B	A	B	A	A	A	B	A	A	A	A	B	B	A	A	B	A	A	A	A	A	A	B	A	B	B	A	B	A	B	B	A	B	B	B	A	B	A	B	A	A	A	A	A	B	A	B	A	A	A	B	B	A	B	B	B	B	A	A	A	A	A	A	A	B	A
SYN36281	B	A	B	A	A	A	A	A	A	A	B	B	A	B	A	A	B	A	A	A	A	B	B	A	A	A	A	A	A	B	A	B	A	A	A	B	A	B	A	A	B	B	B	B	A	A	A	A	A	A	A	B	B	A	A	A	A	A	B	B	A	B	A	A	A	A	B	A	A	B	B	A	A	B	B	A	B	A	A	B	A	A	A	B	A	A	A	A	B	B	B	B	B	A	A	A	B	B	A	A	B	A	B	A	A	A	B	A	A	A	A	B	B	A	A	B	A	A	A	A	A	A	B	A	B	B	A	A	A	B	B	A	B	B	B	A	B	A	B	A	A	A	A	A	B	A	B	A	A	A	B	B	A	B	B	B	B	A	A	A	A	A	A	A	B	A
PZE-101145417	B	A	B	A	A	A	A	A	A	A	B	B	A	B	A	A	B	A	A	A	A	B	B	A	A	A	A	A	A	B	A	B	A	A	B	B	A	B	A	A	B	B	B	B	A	A	A	A	A	A	A	B	B	A	A	A	A	A	B	B	A	B	A	A	A	A	B	A	A	B	B	A	A	B	B	A	B	A	A	B	A	A	A	B	A	A	A	A	B	B	B	B	A	A	A	A	B	B	A	A	B	A	B	A	A	A	B	A	A	A	A	B	B	A	A	B	A	A	A	A	A	A	B	A	B	B	A	A	A	B	B	A	B	B	B	A	B	A	B	A	A	A	A	A	B	A	B	A	A	A	B	B	A	B	B	B	B	A	A	A	A	A	A	A	B	A
PZE-101145571	B	A	B	A	A	A	A	A	A	A	B	B	A	B	A	A	B	A	A	A	A	B	B	A	A	A	A	A	A	B	A	B	A	B	B	B	A	B	A	A	B	B	B	B	A	A	A	A	A	A	A	B	B	A	A	A	A	A	B	B	A	B	A	A	A	A	B	A	A	B	B	A	A	B	B	A	B	A	A	B	A	A	A	B	A	A	A	A	B	B	B	B	A	A	A	A	B	B	A	A	B	A	B	A	A	A	B	A	A	A	A	B	B	A	A	B	A	A	A	A	A	A	B	A	B	B	A	A	A	B	B	A	B	B	B	A	B	A	B	A	A	A	A	A	B	A	B	A	A	A	B	B	A	B	B	B	B	A	A	A	A	A	A	A	B	A
SYN37120	B	A	B	A	A	A	A	A	A	A	B	B	A	B	A	A	B	A	A	A	A	B	B	A	A	A	A	A	A	B	A	B	A	B	B	B	A	B	A	A	B	B	B	B	A	A	A	A	A	A	A	B	B	A	A	A	A	A	B	B	A	B	A	A	A	A	A	A	A	B	B	A	A	B	B	A	B	A	A	B	A	A	A	B	A	A	A	A	B	B	B	B	A	A	A	A	B	B	A	A	B	A	B	A	A	A	B	A	A	A	A	B	B	A	A	B	A	A	A	A	A	A	B	A	B	B	A	A	A	B	B	A	B	B	B	A	B	A	B	A	A	A	A	A	B	A	B	A	A	A	B	B	A	B	B	B	B	A	A	A	A	A	A	A	B	A
PZE-101146294	B	A	B	A	A	A	A	A	A	A	B	B	A	B	A	A	B	A	A	A	A	B	B	A	A	A	A	A	A	B	A	B	B	B	B	B	A	B	A	A	B	B	B	B	A	A	A	A	A	A	A	B	B	A	A	A	A	A	B	B	A	B	A	A	A	A	A	A	A	B	B	A	A	B	B	A	B	A	A	B	A	A	A	B	A	A	A	A	B	B	B	B	A	A	A	A	B	B	A	A	B	A	B	A	A	A	B	A	A	A	A	B	B	A	A	B	A	A	A	A	A	A	B	A	B	B	A	A	A	B	B	A	B	B	B	A	B	A	B	A	A	A	A	A	B	A	B	A	A	A	B	B	A	B	B	B	B	A	A	A	A	A	A	A	B	A
PZE-101146521	B	A	B	A	A	A	B	A	A	A	B	B	A	B	A	A	B	A	A	A	A	B	B	A	A	A	A	A	A	B	A	B	B	B	B	B	A	B	A	A	B	B	B	B	A	A	A	A	A	A	A	B	B	A	A	A	A	A	B	B	A	B	A	A	A	A	A	A	A	B	B	A	A	B	B	A	B	A	A	B	A	A	A	B	A	A	A	A	B	B	B	B	A	A	A	A	B	B	A	A	B	A	B	A	A	A	B	A	A	A	A	B	B	A	A	B	A	A	A	A	A	A	B	A	B	B	A	A	A	B	B	A	B	B	B	A	B	A	B	A	A	A	A	A	B	A	B	A	A	A	B	B	A	A	B	B	B	A	A	A	A	A	A	A	B	A
PZE-101146834	B	A	B	A	A	A	B	A	A	A	B	B	A	B	A	A	B	A	A	A	A	B	B	A	A	A	A	A	A	B	A	B	B	B	B	B	A	B	A	A	B	B	B	B	A	A	A	A	A	A	A	B	B	A	A	A	A	A	B	B	A	B	A	A	A	A	A	A	A	B	B	A	A	B	B	A	B	A	A	B	A	A	A	B	A	A	A	A	B	B	B	B	A	A	A	A	B	B	A	A	B	A	B	A	A	A	B	A	A	A	A	B	B	A	A	B	A	A	A	A	A	A	B	A	B	B	A	A	A	B	B	A	B	B	B	A	B	A	B	A	A	A	A	A	A	A	B	A	A	A	B	B	A	A	B	B	B	A	A	A	A	A	A	A	B	A
PZE-101147579	B	A	B	A	A	A	B	A	A	A	B	B	A	B	A	A	B	A	A	A	A	B	B	A	A	A	A	A	A	B	A	B	B	B	B	B	A	B	A	A	B	B	B	B	A	A	A	A	A	B	A	B	B	A	A	A	A	A	B	B	A	B	A	A	A	A	A	A	A	B	B	A	A	B	B	A	B	A	A	B	A	A	A	B	A	A	A	A	B	B	B	B	A	A	A	A	B	B	A	A	B	A	A	A	A	A	B	A	A	A	A	B	B	A	A	B	A	A	A	A	A	A	B	A	B	B	A	A	A	B	B	A	B	B	B	A	B	A	B	A	A	A	A	A	A	A	B	A	A	A	B	B	A	A	B	B	B	A	A	A	A	A	A	A	B	A
PZE-101148240	B	A	B	A	A	A	B	A	B	A	B	B	A	B	A	A	B	A	A	A	B	B	B	A	A	A	A	A	A	B	B	B	B	B	B	B	A	B	A	A	B	B	B	B	A	A	A	A	A	B	A	B	B	A	A	A	A	A	B	B	A	B	A	A	A	B	A	A	A	B	B	A	A	B	B	A	B	A	A	A	A	A	A	B	A	A	A	A	B	B	B	B	B	A	A	A	B	B	A	A	B	A	A	A	A	A	B	A	A	A	A	B	B	A	A	B	A	A	A	A	A	A	B	A	B	B	A	A	A	B	B	A	B	B	B	A	B	A	B	A	H	A	A	A	A	A	B	A	A	A	B	B	A	A	B	B	A	A	A	A	A	A	A	A	B	A
SYN15356	B	A	B	A	A	A	B	A	B	A	B	B	A	B	A	A	B	A	A	A	B	B	B	A	A	A	A	A	A	B	B	B	B	B	B	B	A	B	A	A	B	B	B	B	A	A	A	A	A	B	A	B	B	A	A	A	A	A	B	B	A	B	A	A	A	B	A	A	A	B	B	A	A	B	B	A	B	A	A	A	A	A	A	B	A	A	A	A	B	B	B	B	B	A	A	A	B	B	A	A	B	A	A	A	A	A	B	A	A	A	A	B	B	A	A	B	A	A	A	A	A	A	B	A	B	B	A	A	B	B	B	A	B	B	B	A	B	A	B	A	H	A	A	A	A	A	B	A	A	A	B	B	A	A	B	B	A	A	A	A	A	A	A	A	B	A
SYN35986	B	A	B	A	A	A	B	A	B	A	B	B	A	B	A	A	B	A	B	A	A	B	B	A	A	A	A	A	A	B	B	B	B	B	B	B	A	B	A	A	B	B	B	B	A	A	A	A	A	B	A	B	B	A	A	A	A	A	B	B	A	B	A	A	A	B	A	A	A	A	B	A	A	B	B	A	B	A	A	A	A	A	A	B	A	A	A	A	B	B	B	B	B	A	A	A	B	B	A	A	B	A	A	A	A	A	B	A	A	A	A	B	B	A	A	B	A	A	A	A	A	A	B	A	A	B	A	A	B	B	B	A	B	B	B	A	B	A	B	A	H	A	A	A	A	A	B	A	A	A	B	B	A	A	B	B	A	A	A	A	A	A	A	A	B	A
PZE-101150128	B	A	B	A	A	A	B	A	B	A	B	B	A	B	A	A	B	A	B	A	A	B	B	A	A	A	A	A	A	B	B	B	B	B	B	B	A	B	A	A	B	B	B	B	A	A	A	A	A	B	A	B	B	A	A	A	A	A	B	B	A	B	A	A	A	B	A	A	A	A	B	A	A	B	B	A	B	A	A	A	A	A	A	B	A	A	A	A	B	B	B	B	B	A	A	A	B	B	A	A	B	A	A	A	A	A	B	A	A	A	A	B	B	A	A	B	A	A	A	A	A	A	B	A	A	B	A	A	B	B	B	X	B	B	B	A	B	A	B	A	H	B	A	A	A	A	B	B	A	A	B	B	A	A	B	B	A	A	A	A	A	A	A	A	B	A
SYN38769	B	A	B	A	A	A	B	A	B	A	B	B	A	B	A	A	B	A	B	A	A	B	B	A	A	A	A	A	A	B	B	B	B	B	B	B	A	B	A	A	B	A	B	B	A	A	A	A	A	B	A	B	B	A	A	A	A	A	B	B	A	B	A	A	A	B	A	A	A	A	B	A	A	B	B	A	B	A	A	A	A	A	A	B	A	A	A	A	B	B	B	B	B	A	A	A	B	B	A	A	B	A	A	A	A	A	B	A	A	A	A	B	B	A	A	B	A	A	A	A	A	A	B	A	A	B	A	A	B	B	B	A	B	B	B	A	B	A	B	A	H	B	A	A	A	A	B	B	A	A	B	B	A	A	B	B	A	A	A	A	A	A	A	A	B	A
PZE-101151082	B	A	B	A	A	A	B	B	B	A	B	B	A	B	A	A	B	A	B	A	A	B	B	A	A	A	A	A	A	B	B	B	B	B	B	B	A	B	A	A	B	A	B	B	A	A	A	A	A	B	A	B	B	A	A	A	A	A	B	B	A	A	A	A	A	B	A	A	A	A	B	A	A	B	B	A	B	A	A	A	A	A	A	B	A	A	A	A	B	B	B	B	B	A	A	A	B	B	A	A	B	A	A	A	A	A	B	A	A	A	A	B	B	A	A	B	A	A	A	A	A	A	B	A	A	B	A	A	B	B	B	A	B	B	B	A	B	A	B	A	A	B	A	A	A	A	B	B	A	A	B	B	A	A	B	B	B	A	A	A	A	A	A	A	B	A
ZM007294-0411	B	A	B	A	A	A	B	B	B	A	B	B	A	B	A	A	B	A	B	A	A	B	B	A	A	A	A	A	A	B	B	B	B	B	B	B	A	B	A	A	B	A	B	B	A	A	A	A	A	B	A	B	B	A	A	A	A	A	B	B	A	A	A	A	A	B	A	A	A	A	B	A	A	B	B	A	B	A	A	A	A	A	A	B	A	A	A	A	B	B	B	B	A	A	A	A	B	B	A	A	B	A	A	A	A	A	B	A	A	A	A	B	B	A	A	B	A	A	A	A	A	A	B	A	A	B	A	A	B	B	B	A	B	B	B	A	B	A	B	A	A	B	A	A	A	A	B	B	A	A	B	B	A	A	B	B	B	A	A	A	A	A	A	A	B	A
PZE-101151991	B	A	B	A	A	A	B	B	B	A	B	B	A	B	A	A	B	A	B	A	A	B	B	A	A	A	A	A	A	B	B	B	B	B	B	B	A	A	A	A	B	A	B	B	A	A	A	A	A	B	A	B	B	A	A	A	A	A	B	B	A	A	A	A	A	B	A	A	A	A	B	A	A	B	B	A	B	A	A	A	A	A	A	B	A	A	A	A	B	B	B	B	A	A	H	A	B	B	A	A	B	A	A	A	A	A	B	A	A	A	A	B	B	A	A	B	A	A	A	B	A	A	A	A	A	B	A	B	B	B	B	A	B	B	B	A	B	A	B	A	A	B	A	A	A	A	B	B	A	A	B	B	A	A	A	B	B	A	A	A	A	A	A	A	B	A
PZE-101152241	B	A	B	A	A	A	B	B	B	A	B	B	A	B	A	A	B	A	B	A	A	B	B	A	A	A	A	A	A	B	B	B	B	B	B	B	A	A	A	A	B	A	B	B	A	A	A	A	A	B	A	B	B	A	A	A	A	A	B	B	A	A	A	A	A	B	A	A	A	A	B	A	A	B	B	A	B	A	A	A	A	A	A	B	A	A	A	A	B	B	B	B	A	A	H	A	B	B	A	A	B	A	A	A	A	A	A	A	A	A	A	B	A	A	A	B	A	A	A	B	A	A	B	A	A	B	A	B	B	B	B	A	B	B	B	A	B	A	B	A	A	B	A	A	A	A	B	B	A	A	B	B	A	A	A	B	B	A	A	A	A	A	A	A	B	A
SYN31541	B	A	B	A	A	A	B	B	B	A	B	B	A	B	A	A	B	A	B	A	A	B	B	A	A	A	A	A	A	B	B	B	B	B	B	B	A	A	A	A	B	A	B	B	A	A	A	A	A	B	A	B	B	A	A	A	A	A	B	B	A	A	A	A	A	B	A	A	A	A	B	A	A	B	B	A	B	A	A	A	A	A	A	B	A	B	A	A	B	B	A	B	A	A	H	A	B	B	A	A	B	A	A	A	A	A	A	A	A	A	A	B	A	A	A	B	A	A	A	B	A	A	B	A	A	B	A	B	B	B	B	A	B	B	B	A	B	A	B	A	A	B	A	A	A	A	B	B	A	A	B	B	A	A	A	B	B	A	A	A	A	A	A	A	B	A
PUT-163a-78107436-4275	B	A	B	A	A	A	B	B	B	A	B	B	A	B	A	A	B	A	B	A	A	B	B	A	A	A	A	A	A	B	B	B	B	B	B	B	A	A	A	A	B	A	B	B	A	A	A	A	A	B	A	B	B	A	A	A	A	A	B	B	A	A	A	A	A	B	A	A	A	A	B	A	A	B	B	A	B	A	A	A	A	A	A	B	A	B	A	A	B	B	A	B	A	A	H	A	B	B	A	A	B	A	A	A	A	A	A	A	A	A	A	B	A	A	A	B	A	A	A	B	A	A	B	A	A	B	A	B	B	B	B	X	B	B	B	A	B	A	B	A	A	B	A	A	A	A	B	B	A	A	B	B	A	A	A	B	B	A	A	A	A	A	A	A	B	A
PZE-101153556	B	A	B	A	A	A	B	B	B	A	B	B	A	B	A	A	B	A	B	A	A	B	B	A	A	A	A	A	A	B	B	B	B	B	B	B	A	A	A	A	B	A	B	B	A	A	A	A	A	B	A	B	B	A	A	A	A	A	B	B	A	A	A	A	A	B	A	A	A	A	B	A	A	B	B	A	B	A	A	A	A	A	A	B	A	B	A	A	B	B	A	B	A	A	H	A	B	B	A	A	B	A	A	A	A	A	A	A	A	A	A	B	A	A	A	B	A	A	A	B	A	A	A	A	A	B	A	B	B	B	B	X	B	B	B	A	B	A	B	A	A	B	A	A	A	A	B	B	A	A	B	B	A	A	A	B	B	A	A	A	A	A	A	A	B	A
PZE-101153771	B	A	B	A	A	A	B	B	B	A	B	B	A	B	A	A	B	A	B	A	A	B	B	A	A	B	A	A	A	B	B	B	B	B	B	B	A	A	A	A	B	A	B	B	A	A	A	A	A	B	A	B	B	A	A	A	A	A	B	B	A	A	A	A	A	B	A	A	A	A	B	A	A	B	B	A	B	A	A	A	A	A	A	B	A	B	A	A	B	B	A	B	A	A	H	A	B	B	A	A	B	A	A	A	A	A	A	A	A	A	A	B	A	A	A	B	A	A	A	B	A	A	A	A	A	B	A	B	B	B	B	A	B	B	B	A	B	A	B	A	A	B	A	A	A	A	B	B	A	A	B	B	A	A	A	B	B	A	A	A	A	A	A	A	B	A
PZE-101154325	B	A	B	A	A	A	B	B	B	A	B	B	A	B	A	A	B	B	B	A	A	B	B	A	A	B	A	A	A	B	B	B	B	B	B	B	A	A	A	A	B	A	B	B	A	A	A	A	A	B	A	B	B	A	A	A	A	A	B	B	A	A	A	A	A	B	A	A	A	A	B	A	A	B	B	A	B	A	A	A	A	A	A	B	A	B	A	A	B	B	A	B	A	A	A	A	B	B	A	A	B	A	A	A	A	A	A	A	A	A	A	B	A	A	A	B	A	A	A	B	A	A	A	A	A	B	A	B	B	B	B	A	B	B	B	A	B	A	B	A	A	B	A	A	A	A	B	B	A	A	B	B	A	A	A	B	B	A	A	A	A	A	A	A	B	A
PZE-101154578	B	A	B	A	A	A	B	B	B	A	B	B	A	B	A	A	B	B	B	A	A	B	B	A	A	B	A	A	A	B	B	B	B	B	B	B	A	A	A	A	B	A	B	B	A	A	A	A	A	B	A	B	B	A	A	A	A	A	B	B	A	A	A	A	A	B	A	A	A	A	B	A	A	B	B	A	B	A	A	A	A	A	A	B	A	B	A	A	B	B	A	B	A	A	A	A	B	B	A	A	B	A	A	A	A	A	A	A	A	A	A	B	A	A	A	B	A	A	A	B	A	A	A	H	A	B	A	B	B	B	B	X	B	B	B	A	B	A	B	A	B	B	A	A	A	A	B	B	A	A	B	B	A	A	A	B	B	A	A	A	A	A	A	A	B	A
PZE-101155376	B	A	B	A	A	A	B	B	B	A	B	B	A	B	A	A	B	B	B	A	A	B	B	A	A	B	A	A	A	B	B	B	B	B	B	B	A	A	A	A	B	A	B	B	A	A	A	A	A	B	A	B	B	A	A	A	A	A	B	B	A	A	A	A	A	A	A	A	A	A	B	A	A	B	B	A	B	A	A	A	A	A	A	B	A	B	A	A	B	B	A	B	A	A	A	A	B	B	A	A	B	A	A	A	B	A	A	A	A	A	A	B	A	A	A	B	A	A	A	B	A	A	A	B	B	B	A	B	B	B	B	X	B	B	B	A	B	A	B	A	B	B	A	A	A	A	B	B	A	A	B	B	A	A	A	B	B	A	A	A	A	A	A	A	B	A
PZE-101155429	B	A	B	A	A	A	B	B	B	A	B	B	A	B	A	A	B	B	B	A	A	B	B	A	A	B	A	A	A	B	B	B	B	B	B	B	A	A	A	A	B	A	A	B	A	A	A	A	A	B	A	B	B	A	A	A	A	A	B	B	A	A	A	A	A	A	A	A	A	A	B	A	A	B	B	A	B	A	A	A	A	A	A	B	A	A	A	A	B	B	A	B	A	A	A	A	B	B	A	A	B	A	A	A	B	A	A	A	A	A	A	B	A	A	A	B	A	A	A	B	A	A	A	B	B	B	A	B	B	B	B	A	B	B	B	A	B	A	B	A	B	B	A	A	A	A	B	B	A	A	B	B	A	A	A	B	B	A	A	A	A	A	A	A	B	A
PZE-101155569	B	A	B	A	A	A	B	B	B	A	B	B	A	B	A	A	B	B	B	A	A	B	B	A	A	B	A	A	A	B	B	B	B	B	B	B	A	A	A	A	B	A	A	B	A	A	A	A	A	B	A	B	B	A	A	A	A	A	B	B	A	A	A	A	A	A	A	A	A	A	B	A	A	B	B	A	B	A	A	A	A	A	A	B	A	A	A	A	B	B	A	B	A	A	A	A	B	B	A	A	B	A	A	A	B	A	A	A	A	A	A	B	A	A	A	B	A	A	A	B	A	A	A	B	B	B	A	B	B	B	B	A	B	B	B	A	B	A	B	A	B	B	A	A	A	A	B	B	A	A	B	B	A	A	A	B	B	A	A	A	A	A	B	B	B	A
PZE-101157214	B	A	B	A	A	A	B	B	B	A	A	B	B	A	A	A	B	B	B	A	A	B	B	A	A	B	A	A	A	B	B	B	B	B	B	B	A	A	A	A	B	A	A	B	A	A	A	A	A	B	A	B	B	A	A	A	A	A	B	B	A	A	A	A	A	A	A	A	A	A	B	A	A	B	B	A	B	A	A	A	A	A	A	B	A	B	A	A	B	A	A	B	A	A	A	A	B	B	A	A	B	A	A	A	A	A	B	A	A	A	A	B	B	A	A	B	A	A	A	B	A	A	A	B	B	B	A	B	B	B	B	X	B	B	B	A	B	A	B	A	B	B	A	A	A	A	B	B	A	A	B	B	A	B	A	B	B	A	A	A	A	A	A	A	B	A
PZE-101157937	B	A	A	A	A	A	B	B	B	A	A	B	B	A	A	A	B	B	B	A	A	B	B	A	A	B	A	A	A	B	B	B	B	B	B	B	A	A	A	A	B	A	A	B	A	A	A	A	A	B	A	B	B	A	A	A	A	A	B	B	A	A	A	A	B	A	A	A	A	A	B	A	A	B	B	A	B	A	A	A	A	A	A	B	A	B	A	A	B	A	A	B	A	A	B	A	B	B	A	A	B	A	A	A	A	A	B	A	A	A	A	B	B	A	A	B	A	A	A	B	A	A	A	B	B	B	A	A	B	B	B	X	B	B	B	A	B	A	B	A	B	B	A	A	A	A	B	B	A	A	B	B	A	B	A	B	B	A	A	A	A	A	A	A	B	A
SYN34481	B	A	A	A	A	A	B	B	B	A	A	B	B	A	A	A	B	B	B	A	A	B	B	A	A	B	A	A	A	B	B	B	B	B	B	B	A	A	A	A	B	A	A	B	A	A	A	A	A	B	A	B	B	B	A	A	A	A	B	B	A	A	A	A	B	A	A	A	A	A	B	A	A	B	B	A	B	A	A	A	A	A	A	B	A	B	A	A	B	A	A	B	A	A	B	A	B	B	A	A	B	A	A	A	A	A	B	A	A	A	A	B	B	A	A	B	A	A	A	B	A	A	A	B	B	B	A	A	B	B	B	X	B	B	B	A	B	A	B	A	B	B	A	A	A	A	B	B	A	A	B	B	A	B	A	B	B	A	A	A	A	A	A	A	B	A
SYN27500	B	A	A	A	A	A	B	B	B	A	A	B	B	A	A	A	B	B	B	A	A	B	B	A	A	B	A	A	A	B	B	B	B	B	B	A	A	A	A	A	B	A	A	B	A	A	A	A	A	A	A	B	B	B	A	A	A	A	B	B	A	A	A	A	B	A	A	A	A	A	B	A	A	B	B	A	B	A	A	A	A	A	A	B	A	B	A	A	B	A	A	B	A	A	B	A	B	B	A	A	B	A	A	A	A	A	B	A	A	A	A	B	B	A	A	B	A	A	A	B	A	A	A	B	B	B	A	A	B	B	B	A	B	B	B	A	B	A	B	A	B	B	A	A	A	A	B	B	A	A	B	B	A	B	A	B	B	A	A	A	A	A	A	A	B	A
PZE-101160089	B	A	A	A	A	A	B	B	B	A	A	B	B	A	A	A	B	B	B	A	A	B	B	A	A	B	A	A	A	B	B	B	B	B	B	A	A	A	A	A	B	A	A	B	A	A	A	A	A	A	A	B	B	B	A	A	A	A	B	B	A	A	A	A	A	A	A	A	A	A	B	A	A	B	B	A	B	A	A	A	A	A	A	B	A	B	A	A	B	A	A	B	A	A	B	A	B	B	A	A	B	A	A	A	A	A	B	A	A	A	A	B	B	A	A	B	A	A	A	B	A	A	A	A	B	B	A	A	B	B	B	A	B	B	B	A	B	A	B	A	B	B	A	A	A	A	B	B	A	B	B	B	A	B	A	B	B	A	A	A	A	A	A	A	B	A
SYN39118	B	A	A	A	A	A	B	B	B	A	A	B	B	A	A	A	B	B	B	A	A	B	B	A	A	B	A	A	A	B	B	B	B	B	B	A	A	A	A	A	B	A	A	B	A	A	A	A	A	A	A	B	B	B	A	A	A	A	B	B	A	A	A	A	B	A	A	A	A	A	B	A	A	B	B	A	B	A	A	A	A	A	A	B	A	B	A	A	B	A	A	B	A	A	B	A	B	B	A	A	B	A	A	A	A	A	B	A	A	A	A	B	B	A	A	B	A	A	A	B	A	A	A	A	B	B	A	A	B	B	B	A	B	B	B	A	B	A	B	A	B	B	A	A	A	A	B	B	A	B	B	B	A	B	A	B	B	A	A	A	A	A	A	A	B	A
PZE0005896632	B	A	A	A	A	A	B	B	B	A	A	B	B	A	A	A	B	B	B	A	A	B	B	A	A	B	A	A	A	B	B	B	B	B	B	A	A	A	A	A	B	A	A	B	A	A	A	A	A	A	A	B	B	B	A	A	A	A	B	B	A	A	A	A	A	A	A	A	A	A	B	A	A	B	B	A	B	A	A	A	A	A	A	B	A	A	A	A	B	A	A	B	A	A	B	A	A	B	A	A	B	A	A	A	A	A	B	A	A	A	A	B	B	A	A	B	A	A	A	B	A	A	A	A	B	B	A	A	B	B	B	X	B	B	B	A	B	A	B	H	B	B	A	A	A	A	B	B	A	B	B	B	A	B	A	B	B	A	A	A	A	A	A	A	B	A
SYN55	B	A	A	A	A	A	B	B	B	A	A	B	B	A	A	A	B	B	B	A	A	B	B	A	A	B	A	A	A	B	B	B	B	B	B	A	A	A	A	A	B	A	A	B	A	A	A	A	A	A	A	B	B	B	A	A	A	A	B	B	A	A	A	A	A	A	A	A	A	A	B	A	A	B	B	A	B	A	A	A	A	A	A	B	A	A	A	A	B	A	A	B	A	A	B	A	A	B	A	A	B	A	A	A	A	A	B	A	A	A	A	B	B	A	A	B	A	A	A	B	A	A	A	A	B	A	A	A	B	B	B	A	B	B	B	A	B	A	B	H	B	B	A	A	A	A	B	B	A	A	B	B	A	B	A	B	B	A	A	A	A	A	A	A	B	A
PZE-101161566	B	A	A	A	A	A	B	B	B	A	A	B	B	A	A	A	B	B	B	A	A	B	B	A	A	B	A	A	A	B	B	B	B	B	B	A	A	A	A	A	B	A	A	B	A	A	A	A	A	B	A	B	B	B	A	A	A	A	B	B	A	A	A	A	A	A	A	A	A	A	B	A	A	B	B	A	B	A	A	A	A	A	A	B	A	A	A	A	A	A	A	B	A	A	B	A	A	B	A	A	B	A	A	A	A	A	B	A	A	A	A	B	B	A	A	B	A	A	A	B	A	A	A	A	B	A	A	A	B	B	B	X	B	B	A	A	B	A	B	H	B	B	A	A	A	A	B	B	A	A	B	B	A	B	A	A	B	A	A	A	A	A	A	A	B	A
SYNGENTA12849	B	A	A	A	A	A	B	B	B	A	A	B	B	A	A	A	B	B	B	A	A	B	B	A	A	B	A	A	A	B	B	B	B	B	B	A	A	A	A	A	B	A	A	B	A	A	A	A	A	B	A	B	B	B	A	A	A	A	B	B	A	A	A	A	A	A	A	A	A	A	B	A	A	B	B	A	B	A	A	A	A	A	A	B	A	A	A	A	A	A	A	B	A	A	B	A	A	B	A	A	B	A	A	A	A	A	B	A	A	A	A	B	B	A	A	B	A	A	A	B	A	A	A	A	B	A	A	A	B	B	B	X	B	B	A	A	B	A	B	H	B	B	A	A	A	A	B	B	A	A	B	A	A	B	A	A	B	A	A	A	A	A	A	A	B	A
SYN2078	B	A	A	A	A	A	B	B	B	A	A	B	B	A	A	A	B	B	B	A	A	B	X	A	A	B	A	A	A	B	B	B	B	B	B	A	A	A	A	A	B	A	A	B	A	A	A	A	A	B	A	B	B	X	A	A	A	A	B	B	A	A	A	A	A	A	A	A	A	A	B	A	A	B	B	A	B	A	A	A	A	A	A	X	A	A	A	A	A	A	A	A	A	A	B	A	B	B	A	A	X	A	A	A	B	A	B	A	A	B	A	B	B	A	A	B	A	A	A	B	A	A	A	X	B	A	A	A	B	X	B	A	B	B	A	A	B	A	B	X	B	B	A	A	A	A	B	X	A	A	X	A	A	B	A	A	B	A	A	A	A	A	A	A	B	A
SYN21492	B	A	A	A	A	A	B	B	B	A	A	B	B	A	A	A	B	B	B	A	A	B	B	A	A	B	A	A	A	B	B	B	B	B	B	A	A	A	A	A	B	A	A	B	A	A	A	A	A	B	A	B	B	B	A	A	A	A	B	B	A	A	A	A	A	A	A	A	A	A	B	A	A	B	B	A	B	A	A	A	A	A	A	B	A	A	A	A	A	A	A	A	A	A	B	A	B	B	A	A	B	A	A	B	B	A	B	A	A	B	A	B	B	A	A	B	A	A	A	B	A	A	A	B	B	A	A	A	B	B	B	A	B	B	A	A	B	A	B	H	B	B	A	A	A	A	B	B	A	A	B	A	A	B	A	A	B	A	A	A	A	A	A	A	B	A
PZA03218.2	B	A	A	A	A	A	B	B	B	A	A	B	B	A	A	A	B	B	B	A	A	B	B	A	A	B	A	A	A	B	B	B	B	B	B	A	A	A	A	A	B	A	A	B	A	A	A	A	A	B	A	B	B	B	A	A	A	A	B	B	A	A	A	A	A	A	A	A	A	A	B	A	A	B	B	A	A	A	A	A	A	A	A	B	A	A	A	A	A	A	A	A	A	A	B	A	B	B	A	A	B	A	A	B	B	A	B	A	A	B	A	B	B	A	A	B	A	A	A	B	A	A	A	B	B	A	A	A	B	B	B	A	B	B	A	A	B	A	B	H	B	B	A	A	A	A	B	B	A	A	B	A	A	B	A	A	B	A	A	A	A	A	A	A	B	A
PZE-101164205	B	A	A	A	A	A	B	B	B	A	A	B	B	A	A	A	B	B	B	A	A	B	B	A	A	B	A	A	A	B	B	B	B	B	B	A	A	A	A	A	B	A	A	B	A	A	A	A	A	B	A	B	B	B	A	A	A	A	B	B	A	A	A	A	A	A	A	A	A	A	B	A	A	B	B	A	A	A	A	A	A	A	A	B	A	A	A	A	A	A	A	A	A	A	B	A	B	B	A	B	B	A	A	B	B	A	B	A	A	B	A	B	B	A	A	B	A	A	A	B	A	A	A	B	B	A	A	A	B	B	B	A	B	B	A	A	B	A	B	H	B	B	A	A	A	A	B	B	A	A	B	A	A	B	A	A	B	A	A	A	A	A	A	A	B	A
PZE-101164389	B	A	A	A	A	A	B	B	B	A	A	B	B	A	A	A	B	B	B	A	A	B	B	A	A	B	A	A	A	B	B	B	B	B	B	A	A	A	A	A	B	A	A	B	A	A	A	A	A	B	A	B	B	B	A	A	A	A	B	B	A	A	A	A	A	A	A	A	A	A	B	A	A	B	B	A	A	A	A	A	A	A	A	B	A	A	A	A	A	A	A	A	A	A	B	A	B	B	A	B	B	A	A	B	B	A	B	A	A	B	A	B	B	A	A	B	A	A	A	B	A	A	A	B	B	A	A	A	B	B	B	A	B	B	A	A	B	A	B	H	B	B	A	A	A	A	B	B	A	B	B	A	A	B	A	A	B	A	A	A	A	A	A	A	B	A
SYN15309	B	A	A	A	A	A	B	B	B	A	A	B	B	A	A	A	B	B	B	A	A	B	B	A	A	B	A	A	A	B	B	B	B	B	B	A	A	A	A	A	B	A	A	B	A	A	A	A	A	B	A	B	B	B	A	A	A	A	B	B	A	A	A	A	A	A	A	A	A	A	B	A	A	B	B	A	A	A	A	A	A	A	A	B	A	A	A	A	A	A	A	A	A	A	B	A	B	B	A	B	B	A	A	B	B	A	B	B	A	B	A	B	B	A	A	B	A	A	A	B	A	A	A	B	B	A	A	A	B	B	B	A	B	B	A	A	B	A	B	H	B	B	A	A	A	A	B	B	A	B	B	A	A	B	A	A	B	A	A	A	A	A	A	A	B	A
PZE-101164750	B	A	A	A	A	A	B	B	B	A	A	B	B	A	A	A	B	B	B	A	A	B	B	A	A	B	A	A	A	B	B	B	B	B	B	A	A	A	A	A	B	A	A	B	A	A	A	A	A	B	A	B	B	B	A	A	A	A	B	B	A	A	A	A	A	A	A	A	A	A	B	A	A	B	B	A	A	A	A	A	A	A	A	B	A	A	A	A	A	A	A	A	A	A	A	A	B	B	A	B	B	A	A	B	B	A	B	B	A	B	A	B	B	A	A	B	A	A	A	B	A	A	A	B	B	A	A	A	B	B	B	A	B	B	A	A	B	A	B	H	B	B	A	A	A	A	B	B	A	B	B	A	A	B	A	A	B	A	A	A	A	A	A	A	B	A
SYN25384	B	A	A	A	A	A	B	B	B	A	A	B	B	A	A	A	B	B	B	A	A	B	B	A	A	B	A	A	A	A	B	B	B	B	B	A	A	A	A	A	B	A	A	B	A	A	A	A	A	B	A	B	B	B	A	A	A	A	B	B	A	A	A	A	A	A	A	A	A	A	B	A	A	B	B	A	A	A	A	A	A	A	A	B	A	A	A	A	A	A	A	A	A	A	A	A	B	B	A	B	B	A	A	B	B	A	B	B	A	B	A	B	B	A	A	B	A	A	A	B	A	A	A	B	B	A	A	A	B	B	B	A	B	B	A	A	B	A	B	H	B	B	A	A	A	A	B	B	A	B	B	A	A	B	A	A	B	A	A	A	A	A	A	A	B	A
PZE-101165143	B	A	A	A	A	A	B	B	B	A	A	B	B	A	A	A	B	B	B	A	A	B	B	A	A	B	A	A	A	A	B	B	B	B	B	A	A	A	A	A	B	A	A	B	A	A	A	A	A	B	A	B	B	B	A	A	A	A	B	B	A	A	A	A	B	A	A	A	A	A	B	A	A	B	B	A	A	A	A	A	A	A	A	B	A	A	A	A	A	A	A	A	A	A	A	A	A	B	A	A	B	A	A	B	A	A	B	B	A	B	A	B	B	A	A	B	A	A	A	B	A	A	B	B	B	A	A	A	B	B	B	A	B	B	B	A	B	A	B	H	B	B	A	A	A	A	B	A	A	B	B	A	A	B	A	A	B	A	A	A	A	A	A	A	B	A
SYN39232	B	A	A	A	A	A	B	B	B	A	A	B	B	B	A	A	B	B	B	A	A	B	B	A	A	B	A	A	X	A	B	B	B	B	B	A	A	A	A	A	B	A	A	B	A	A	X	H	A	B	A	B	B	B	A	A	A	A	B	B	A	A	X	A	B	B	A	X	A	X	B	A	A	B	B	A	A	A	A	X	A	X	A	B	A	A	A	X	A	A	X	A	A	A	A	X	A	B	A	A	B	A	A	B	A	A	B	B	A	B	X	B	B	A	A	B	A	X	A	B	A	A	B	B	B	A	A	A	B	X	B	X	B	B	B	A	B	X	B	B	B	B	A	A	A	A	B	A	A	B	B	A	X	B	A	A	B	A	A	A	A	A	A	A	B	A
PZE-101166565	B	A	A	A	A	A	B	B	B	A	A	B	B	B	A	A	B	B	B	A	A	B	B	A	A	B	A	A	A	A	B	B	B	B	B	A	A	A	A	A	B	A	A	B	A	A	A	A	A	B	A	B	B	B	A	A	A	A	B	B	A	A	A	A	B	B	A	A	A	A	B	A	A	B	B	A	A	A	A	A	A	A	A	B	A	A	A	A	A	A	A	A	A	A	A	A	A	B	A	A	B	A	A	B	A	A	B	B	A	B	A	B	B	A	A	B	A	A	A	B	A	A	B	B	B	B	A	A	B	A	B	A	B	B	B	A	B	A	B	B	B	B	A	A	A	A	B	A	A	B	B	A	A	B	A	A	B	A	A	A	A	A	A	A	B	A
PZE-101167694	B	B	A	A	A	A	B	B	B	A	A	B	B	B	A	A	B	B	B	A	A	B	B	A	A	B	A	B	A	A	B	B	B	B	X	A	A	A	A	B	B	A	A	B	A	A	A	A	A	B	A	B	B	B	A	A	A	A	B	B	A	A	A	A	B	B	A	A	A	A	B	A	A	B	B	A	A	A	A	A	A	A	A	B	A	A	A	A	A	A	A	A	A	A	A	A	B	B	A	H	B	A	A	B	A	A	B	B	A	B	A	B	B	A	A	B	A	A	A	B	A	A	B	B	B	B	A	A	B	A	B	X	B	B	B	A	B	A	B	B	B	B	A	A	A	A	X	A	A	B	B	A	A	B	A	A	B	A	A	A	A	B	A	A	B	A
PZE-101168020	B	B	A	A	A	A	B	B	B	A	A	B	B	B	A	A	B	B	B	A	A	B	B	A	A	B	A	B	A	B	B	B	B	B	B	A	A	A	A	B	B	A	A	B	A	A	A	A	A	B	A	B	B	B	A	A	A	A	B	B	A	A	A	A	B	B	A	A	A	A	B	A	A	B	B	A	A	A	A	A	A	A	A	B	A	A	A	A	A	A	A	A	A	A	A	A	B	B	A	X	B	A	A	B	A	A	B	B	A	B	A	B	B	A	A	B	A	A	A	B	A	A	B	B	B	B	A	X	B	A	B	X	B	B	B	A	B	A	B	B	B	B	A	A	A	A	B	A	A	B	B	A	A	B	A	A	B	A	A	A	A	B	A	A	B	A
SYN9060	B	B	A	A	A	A	B	B	B	A	A	A	B	B	A	A	B	B	B	A	A	B	B	A	A	B	A	B	A	B	B	B	B	B	B	A	A	A	A	B	B	A	A	B	A	A	A	A	A	B	A	B	B	B	A	A	A	A	B	B	A	A	A	A	B	B	A	A	A	A	B	A	A	B	B	A	A	A	A	A	A	A	A	B	A	A	A	A	A	A	A	A	A	A	A	A	B	B	A	H	B	A	A	B	A	A	B	B	A	A	A	B	B	A	A	B	A	A	A	A	A	A	B	B	B	A	A	A	B	A	B	A	B	B	B	A	B	A	B	B	B	B	A	A	A	A	B	B	A	B	B	A	A	B	A	A	B	A	A	A	A	B	A	A	B	A
SYN9054	B	B	A	A	A	A	B	B	B	A	A	A	B	B	A	A	B	B	B	A	A	B	B	A	A	B	A	B	A	B	B	B	B	B	B	A	A	A	A	B	B	A	A	B	A	A	A	A	A	B	A	B	B	B	A	A	A	A	B	B	A	A	A	A	B	B	A	A	A	A	B	A	A	B	B	A	A	A	A	A	A	A	A	B	A	A	A	A	A	A	A	A	A	A	A	A	B	B	A	H	B	A	A	B	A	A	B	B	A	A	A	B	B	A	A	B	A	A	A	A	A	A	B	B	B	A	A	A	B	A	B	X	B	B	B	A	B	A	B	B	B	B	A	A	A	A	B	B	A	X	B	A	A	B	A	A	B	A	A	B	A	B	A	A	B	A
PZE-101169204	B	B	A	A	A	A	B	B	B	A	A	B	B	B	A	A	B	B	B	A	A	B	B	A	A	B	A	B	A	B	B	B	B	B	B	A	A	A	A	B	B	A	A	B	A	A	A	A	A	B	A	B	B	B	A	A	A	A	B	B	A	A	A	A	B	B	A	A	A	A	B	A	A	B	B	A	B	A	A	A	A	A	A	B	A	A	A	A	A	A	A	A	A	A	A	A	B	B	A	H	B	A	A	B	A	A	B	B	A	B	A	B	B	A	A	B	A	A	A	B	A	A	B	B	B	A	A	A	B	A	B	A	B	B	B	A	B	A	B	B	B	B	A	A	A	A	B	B	A	B	B	A	A	B	A	A	B	A	A	B	A	B	A	A	B	A
PZE-101169317	B	B	A	A	A	A	B	B	B	A	A	B	B	B	A	A	B	B	B	A	A	B	B	A	A	B	A	B	A	B	B	B	B	B	B	A	A	A	A	B	B	A	A	B	A	A	A	A	A	B	A	B	B	B	A	A	A	A	B	B	A	A	A	A	B	B	A	A	A	A	B	A	A	B	B	A	B	A	A	A	A	A	A	B	A	A	A	A	A	A	A	A	A	A	A	A	B	B	A	H	B	A	A	B	A	A	B	B	A	A	A	B	B	A	A	B	A	A	A	B	A	A	B	B	B	A	A	A	B	A	B	A	B	B	B	A	B	A	B	B	B	B	A	A	A	A	B	B	A	B	B	A	A	B	A	A	B	A	A	A	A	B	A	A	B	A
SYN38571	B	B	A	A	A	A	B	B	B	A	A	B	B	B	A	A	B	B	B	A	A	B	B	A	A	B	A	B	A	B	B	B	B	B	B	A	A	A	A	B	B	A	A	B	A	A	A	A	A	B	A	B	B	B	A	A	A	A	B	B	A	A	A	A	B	B	A	A	A	A	B	A	A	B	B	A	B	A	A	A	A	A	A	B	A	A	A	A	A	A	A	A	A	A	A	A	B	B	A	H	B	A	A	B	A	A	B	B	A	A	A	B	B	A	A	B	A	A	A	B	B	A	B	B	B	A	A	A	B	A	B	A	B	B	B	A	B	A	B	B	B	B	A	A	A	A	B	B	A	B	B	A	A	B	A	A	B	A	A	A	A	B	A	A	B	A
PZE-101169867	B	B	A	A	A	A	B	B	B	A	A	B	B	B	A	A	B	B	B	A	A	B	B	A	A	B	A	B	A	B	B	B	B	B	B	A	A	A	A	B	B	A	A	B	A	A	A	A	A	B	A	B	B	B	A	A	A	A	B	B	A	A	A	A	B	B	A	A	A	A	B	A	A	B	B	A	B	A	A	A	A	A	A	B	A	A	A	A	A	A	A	A	A	A	A	A	B	B	A	X	B	A	A	B	A	A	B	B	A	A	A	B	B	A	A	B	A	A	A	B	B	A	B	B	B	A	A	A	B	A	B	A	A	B	B	A	B	A	B	B	B	B	A	A	A	A	B	B	A	B	B	A	A	B	A	A	B	A	A	B	A	B	A	A	B	A
PUT-163a-13178596-180	B	B	A	A	A	A	B	B	B	A	A	B	B	B	A	A	B	B	B	A	A	B	B	A	A	B	A	B	A	B	B	B	B	B	B	A	A	A	A	B	B	A	A	B	A	A	A	A	A	B	A	B	B	B	A	A	A	A	B	B	A	A	A	A	B	B	A	A	A	A	B	A	A	A	B	A	B	A	A	A	A	A	A	B	A	A	A	A	A	H	A	A	A	A	A	A	B	B	A	H	B	A	A	B	A	A	B	B	A	A	A	B	B	A	A	B	A	A	A	B	B	A	B	B	B	A	A	A	B	A	B	A	A	B	B	A	B	A	B	B	B	B	A	A	A	A	B	B	A	B	B	A	A	B	A	A	B	A	A	B	A	B	A	A	B	A
SYN8993	B	B	A	A	A	A	B	B	B	A	A	B	B	B	A	A	B	B	B	A	A	B	B	A	A	B	A	B	A	B	B	B	B	B	B	A	A	A	A	B	B	A	A	B	A	A	A	A	A	B	A	B	B	B	A	A	A	A	B	B	A	A	A	A	B	B	A	A	A	A	B	A	A	A	B	A	B	A	A	A	A	A	A	B	A	A	A	A	A	B	A	A	A	A	A	A	B	B	A	H	B	A	A	A	A	A	B	B	A	A	A	B	B	A	A	B	A	A	A	B	B	A	B	B	B	A	A	A	B	A	B	A	A	B	B	A	B	A	B	B	B	B	A	A	A	A	B	B	A	B	B	A	A	B	A	A	B	A	A	B	A	B	A	A	B	A
SYN38722	B	B	A	A	A	A	B	B	B	A	A	A	B	B	A	A	B	B	B	A	A	B	B	A	A	B	A	B	A	B	B	B	B	B	B	A	A	A	A	B	B	A	A	B	A	A	A	A	A	B	A	B	B	B	A	A	A	A	B	B	A	A	A	A	B	B	A	A	A	A	B	A	A	A	B	A	A	A	A	A	A	A	A	B	A	A	A	A	A	B	A	A	A	A	A	A	B	B	A	H	B	A	A	A	A	A	B	B	A	A	A	B	B	A	A	B	A	A	A	B	B	A	B	B	B	A	A	A	B	A	B	A	A	B	B	A	B	A	B	B	B	B	A	A	A	A	B	B	A	X	B	A	A	B	A	A	B	A	A	B	A	B	A	A	B	A
SYN21837	B	B	A	A	A	A	B	B	B	A	A	A	B	B	A	A	B	B	B	A	A	B	B	A	A	B	A	B	A	B	B	B	B	B	B	A	A	A	A	B	B	A	A	B	A	A	A	A	A	B	A	B	B	B	A	A	A	A	B	B	A	A	A	A	B	B	A	A	A	A	B	A	A	A	B	A	A	A	A	A	A	A	A	B	A	A	A	A	A	B	A	A	B	A	A	A	B	B	A	H	B	A	A	A	A	A	B	B	A	A	A	B	B	A	A	B	A	A	A	B	B	A	B	B	B	A	A	A	B	A	B	X	A	B	B	A	B	A	B	B	B	B	A	A	A	A	B	B	A	B	B	A	A	B	A	A	B	A	A	B	A	B	A	A	B	A
PZE-101171655	B	B	A	A	A	A	B	B	B	A	A	A	B	B	A	A	B	B	B	A	A	B	B	A	A	B	A	B	A	B	B	B	B	B	B	A	A	A	A	B	B	A	A	B	A	A	A	A	A	B	A	B	B	B	A	A	A	A	B	A	A	A	A	A	B	B	A	A	A	A	B	A	A	A	B	A	A	A	A	A	A	A	A	B	A	A	A	A	A	B	A	A	B	A	A	A	B	B	A	H	B	A	A	A	A	A	B	B	A	A	A	B	B	A	A	B	A	A	A	B	B	A	B	B	B	A	A	A	B	A	B	X	A	B	B	A	B	A	B	B	B	B	A	A	A	A	B	B	A	B	B	A	A	B	A	A	B	A	A	B	A	B	A	A	B	A
PZE-101171899	B	B	A	A	A	A	B	B	B	A	A	A	B	B	A	A	B	B	B	A	A	B	B	A	A	B	A	B	A	B	B	B	B	B	B	A	A	A	A	B	B	A	A	B	A	A	A	A	A	B	A	B	B	B	A	A	A	A	B	A	A	A	A	A	B	B	A	A	A	A	B	A	A	A	B	A	A	A	A	A	A	A	A	B	A	A	A	A	A	B	A	A	B	A	A	A	B	B	A	A	B	A	A	A	A	A	B	B	A	A	A	A	B	A	A	B	A	A	A	B	B	A	B	B	B	A	A	A	B	A	B	A	A	B	B	A	B	A	B	B	B	B	A	A	A	A	B	B	A	B	B	A	A	B	A	A	B	A	A	B	A	B	A	A	B	A
SYN28641	B	B	A	A	A	A	B	B	B	A	A	A	B	B	A	A	B	B	B	A	A	B	B	A	A	B	A	B	A	B	B	B	B	B	B	A	A	A	A	B	B	A	A	B	A	A	A	A	A	B	A	B	B	B	A	A	A	A	B	A	A	A	A	A	B	B	A	A	A	A	B	A	A	A	B	A	A	A	A	A	A	A	A	B	B	A	A	A	A	B	A	A	B	A	A	A	B	B	A	A	B	A	A	A	A	A	B	B	A	A	A	A	B	A	A	B	A	A	A	B	B	A	B	B	B	A	A	B	B	A	B	X	A	B	B	A	B	A	B	B	B	B	A	A	A	A	B	B	A	B	B	A	A	B	A	A	B	A	A	B	A	B	A	A	B	A
SYN28640	B	B	A	A	A	A	B	B	B	A	A	A	B	B	A	A	B	B	B	A	A	B	B	A	A	B	A	B	A	B	B	B	B	B	B	A	A	A	A	B	B	A	A	B	A	A	A	A	A	B	A	B	B	B	A	A	A	A	B	A	A	A	A	A	B	B	A	A	A	A	B	A	A	A	B	A	A	A	A	A	A	A	A	B	B	A	A	A	A	B	A	A	B	A	A	A	B	B	A	A	B	A	A	A	A	A	B	B	A	A	A	A	B	A	A	B	A	A	A	B	B	A	B	B	B	A	A	B	B	A	B	X	A	B	B	A	B	A	B	B	B	B	A	A	A	A	B	B	A	B	B	A	A	B	A	A	B	A	A	A	A	B	A	A	B	A
PZE-101172999	B	B	A	A	A	A	B	B	B	A	A	A	B	B	A	A	B	B	B	A	A	B	B	A	A	B	A	B	A	B	B	B	B	B	B	A	A	A	A	B	B	A	A	B	A	A	A	A	A	B	A	B	B	B	A	A	A	A	B	A	A	A	A	A	B	B	A	A	A	A	B	A	A	A	B	A	A	A	A	A	A	A	A	B	B	A	A	A	A	B	A	A	B	A	A	A	B	B	A	A	B	A	A	A	A	A	B	B	A	A	A	A	B	A	A	B	A	A	A	B	B	A	B	B	B	A	A	B	B	A	B	A	A	B	B	A	B	A	B	B	B	B	A	A	A	A	B	B	A	B	B	A	A	B	A	A	B	A	A	A	A	B	A	A	A	A
SYN17606	B	B	A	A	A	A	B	B	B	A	A	A	B	B	A	A	B	B	B	A	A	B	B	A	A	B	A	B	A	B	B	B	B	B	B	A	A	A	A	B	B	A	A	B	A	A	A	A	A	B	A	B	B	B	A	A	A	A	B	A	A	A	A	A	B	B	A	A	A	A	B	A	A	A	B	A	A	A	A	A	A	A	A	B	B	A	A	A	A	B	A	A	B	A	A	A	B	B	A	A	B	A	A	A	A	A	B	B	A	A	A	A	B	A	A	B	A	A	A	B	B	A	B	B	B	A	A	B	B	A	B	X	A	B	B	A	B	A	B	B	A	B	A	A	A	A	B	B	A	X	B	A	A	B	A	A	B	A	A	A	A	B	A	A	A	A
SYN39240	B	B	A	A	A	A	B	B	B	A	A	A	B	B	A	A	B	B	B	A	A	B	A	A	A	B	A	B	A	B	B	B	B	B	B	A	A	A	A	B	B	A	A	B	A	A	A	A	A	B	A	B	B	B	A	A	A	A	B	A	A	A	A	A	B	B	A	A	A	A	B	A	A	A	B	A	A	A	A	A	A	A	A	B	B	A	A	A	A	B	A	A	B	A	A	A	B	B	A	A	B	A	A	A	A	A	A	B	A	A	A	A	A	A	A	B	A	A	A	B	B	A	B	B	B	A	A	B	B	A	B	X	A	B	B	A	B	A	B	B	A	B	A	A	A	A	B	B	A	B	B	A	A	B	A	A	B	A	A	A	A	B	A	A	A	A
PZE-101173784	B	B	A	A	A	A	B	A	B	A	A	A	B	B	A	A	B	B	B	A	A	B	A	A	A	B	A	B	A	B	B	B	B	B	B	A	A	A	A	B	B	A	A	B	A	A	A	A	A	B	A	B	B	B	A	A	A	A	B	A	A	A	A	A	B	B	A	A	A	A	B	A	A	A	A	A	A	A	A	A	A	A	A	B	B	A	A	A	A	B	A	A	B	A	A	A	B	B	A	A	B	A	A	A	A	A	A	B	A	A	A	A	A	A	A	B	A	A	A	B	B	A	B	B	B	A	A	B	B	A	B	A	A	B	B	A	B	A	B	B	A	B	A	A	A	A	B	B	A	B	B	A	A	B	A	A	B	A	A	A	A	B	A	A	A	A
PZE-101174158	B	B	A	A	A	A	B	A	B	A	A	A	B	B	A	A	B	B	B	A	A	B	A	A	A	B	A	B	A	B	B	B	B	B	B	A	A	A	A	B	B	A	A	B	A	A	A	A	A	B	A	B	B	B	A	A	A	A	B	A	A	A	A	A	B	B	A	A	A	A	B	A	A	A	A	A	A	A	A	A	A	A	A	B	B	A	A	A	A	B	A	A	B	A	A	A	B	B	A	A	B	A	A	A	A	A	A	B	A	A	A	A	A	A	A	B	A	A	A	B	B	A	B	B	B	A	A	B	B	A	B	X	A	B	B	A	B	A	B	B	A	B	A	A	A	A	B	B	A	B	B	A	A	B	A	A	B	A	A	A	A	B	A	A	X	A
SYN31725	B	B	A	A	A	A	B	B	B	A	A	A	B	B	A	A	B	B	B	A	A	B	A	A	A	B	A	B	A	B	B	B	B	B	B	A	A	A	A	B	B	A	A	B	A	A	A	A	A	B	A	B	B	B	A	A	A	A	B	A	A	A	A	A	B	B	A	A	A	A	B	A	A	A	A	A	A	A	A	A	A	A	A	B	B	A	A	A	A	B	A	A	B	A	A	A	B	B	A	A	B	A	A	A	A	A	A	B	A	A	A	A	A	A	A	B	A	A	A	B	B	A	B	B	B	A	A	B	B	A	B	A	A	B	B	A	B	A	B	B	A	B	A	A	A	A	B	B	A	B	B	A	A	B	A	A	B	A	A	A	A	B	A	A	A	A
SYN12264	B	B	A	A	A	A	B	B	B	A	A	A	B	B	A	A	B	A	B	A	A	B	A	A	A	B	A	B	A	B	B	B	B	B	B	A	A	A	A	B	B	A	A	B	A	A	A	A	A	B	A	B	B	A	A	A	A	A	B	A	A	A	A	A	B	B	A	A	A	A	A	A	A	A	A	A	A	A	A	A	A	A	A	A	B	A	A	A	A	B	A	A	B	A	A	A	B	B	A	A	B	A	A	A	A	A	A	B	A	A	A	A	A	A	A	B	A	A	A	B	B	A	B	B	B	A	A	B	B	A	B	X	A	B	B	A	B	A	B	B	A	B	A	A	A	A	B	B	A	B	B	A	A	B	A	A	B	A	A	A	A	B	A	A	A	A
SYN2411	B	B	A	A	A	A	B	B	B	A	A	A	B	B	A	A	B	A	B	A	A	B	A	A	A	B	A	B	A	B	B	B	B	B	B	A	A	A	A	B	B	A	A	B	A	A	A	A	A	B	A	B	B	A	A	A	A	A	B	A	A	A	A	A	B	B	A	A	A	A	A	A	A	A	A	A	A	A	A	A	A	A	A	A	B	A	A	A	A	B	A	A	B	A	A	A	B	B	A	A	B	A	A	A	A	A	A	B	A	A	A	A	A	A	A	B	A	A	A	B	B	A	B	B	B	A	A	B	B	A	B	A	A	B	B	A	B	A	B	B	A	B	A	A	A	A	B	B	A	B	B	A	A	B	A	A	B	A	B	A	A	B	A	A	A	A
SYN29186	B	B	A	A	B	A	B	B	B	A	A	A	B	B	A	A	B	A	B	A	A	B	A	A	A	B	A	B	A	B	B	B	B	B	B	A	A	A	A	B	B	A	A	B	A	A	A	A	A	B	A	B	B	A	A	A	A	A	B	A	A	A	A	A	B	B	A	A	A	A	A	A	A	A	A	A	A	A	A	A	A	A	A	A	B	A	A	A	A	B	A	A	B	A	A	A	B	B	A	A	B	A	A	A	A	A	A	B	B	A	A	A	A	A	A	B	A	A	A	B	B	A	B	B	B	A	A	B	B	A	B	A	A	B	B	A	A	A	B	B	A	B	A	A	A	A	B	B	A	X	B	A	A	B	A	A	B	A	B	A	A	B	A	A	A	A
PZE-101178267	B	B	A	A	B	A	B	B	B	A	A	A	B	B	A	A	A	A	B	A	A	B	B	A	A	B	A	B	A	B	B	B	B	B	B	A	A	A	A	B	B	A	A	B	A	A	A	A	A	B	A	B	B	A	A	A	A	A	B	A	A	A	A	A	B	B	A	A	A	A	A	A	A	A	A	A	A	A	A	A	A	A	A	A	B	A	A	A	A	B	A	B	B	A	A	A	B	B	A	B	B	A	A	A	A	A	A	B	B	A	A	A	A	A	A	B	A	A	A	B	B	A	B	B	B	A	B	B	B	A	B	A	A	B	B	A	A	A	B	B	A	B	A	A	A	A	B	B	A	B	B	A	A	B	A	A	B	A	A	A	A	B	A	A	A	A
SYN22253	B	B	A	A	B	A	B	A	B	A	A	A	B	B	A	A	A	A	B	A	A	B	A	A	A	B	A	A	A	B	B	B	B	B	A	A	A	A	A	B	B	A	B	B	A	A	A	A	A	B	A	B	B	A	A	A	A	A	B	A	A	A	A	A	B	B	A	A	A	A	A	A	A	A	A	A	A	A	A	A	A	A	A	A	B	A	A	A	A	B	A	A	B	A	A	A	B	B	A	B	B	A	A	A	A	A	A	B	B	A	A	A	A	A	A	B	A	A	A	B	B	A	B	B	B	A	B	A	B	A	B	A	A	A	B	A	A	A	B	B	A	B	A	A	A	A	B	B	A	B	B	A	A	B	A	A	B	A	A	A	A	B	B	B	A	A
PUT-163a-148980630-665	B	B	A	A	B	A	B	A	B	A	A	A	B	B	A	A	A	A	B	A	A	B	A	A	A	B	A	A	A	B	B	B	B	B	A	A	A	A	A	B	B	A	B	B	A	A	A	A	A	B	A	B	B	A	A	A	A	A	B	A	A	A	A	A	B	B	A	A	A	A	A	A	A	A	A	A	A	A	A	A	A	A	A	A	B	A	A	A	A	B	A	A	B	A	B	A	B	B	A	B	B	A	A	A	A	A	A	B	B	A	A	A	A	A	A	B	A	A	A	B	B	A	B	B	B	A	B	A	B	A	B	A	A	A	B	A	A	A	B	B	A	B	A	A	A	A	B	B	A	B	B	A	A	B	B	A	B	A	A	A	A	B	B	B	A	A
PZE-101179918	B	A	A	A	B	A	B	A	B	A	A	A	B	B	A	A	A	A	B	A	A	B	A	A	A	B	A	A	A	B	B	A	B	B	A	A	A	A	A	B	B	A	B	B	A	A	A	A	A	B	A	B	B	A	A	A	A	A	B	A	A	A	A	A	B	B	A	A	A	A	A	A	A	A	A	A	A	A	A	A	A	A	A	A	B	A	A	A	A	B	A	A	B	A	B	A	B	B	A	B	B	A	A	A	A	A	A	B	B	A	A	A	A	A	A	B	A	A	A	B	B	A	B	B	B	A	B	A	B	A	B	A	A	A	B	A	A	A	B	B	A	B	A	A	A	A	B	B	A	B	B	B	A	A	B	A	B	A	A	A	A	B	B	B	A	A
SYN13055	B	A	A	A	B	A	B	A	B	A	A	A	B	B	A	A	A	A	B	A	A	B	A	A	A	B	A	A	A	B	B	A	B	B	A	A	A	A	A	B	B	A	B	B	A	A	A	A	A	B	A	B	B	A	A	A	A	A	B	A	A	A	A	A	B	B	A	A	A	A	A	A	A	A	A	A	A	A	A	A	A	A	A	A	B	A	A	A	A	B	A	A	A	A	B	A	B	B	A	B	B	A	A	A	A	A	A	B	B	A	A	A	A	A	A	B	A	A	A	B	B	A	B	B	B	A	B	A	B	A	B	A	A	A	B	A	A	A	B	B	A	B	A	A	A	A	B	B	A	B	B	B	A	A	B	A	B	A	A	A	A	B	B	B	A	A
PZE-101180308	B	A	A	A	B	A	B	A	B	A	A	A	B	B	A	A	A	A	B	A	A	B	A	A	A	B	A	A	A	B	B	A	B	B	A	A	A	A	A	B	B	A	B	B	A	B	A	A	A	B	A	B	B	A	A	A	A	A	B	A	A	A	A	A	B	B	A	A	A	A	A	A	A	A	A	A	A	A	A	A	A	A	A	A	B	A	A	A	A	B	A	A	A	A	B	A	B	B	A	B	B	A	A	A	A	A	A	B	B	A	A	A	A	A	A	B	A	A	A	B	B	A	B	B	B	A	B	A	B	A	B	A	A	A	B	A	A	A	B	B	A	B	A	A	A	A	B	B	A	B	B	B	A	A	B	A	B	A	A	A	A	B	B	B	A	A
PZB01979.2	B	A	A	A	B	A	B	A	B	A	A	A	B	B	A	A	A	A	B	A	A	B	A	A	A	B	A	A	A	B	B	A	B	B	A	A	A	A	A	B	B	A	B	B	A	B	A	A	A	B	A	B	B	A	A	A	A	A	B	A	A	A	A	A	B	B	A	A	A	A	A	A	A	A	A	A	A	A	A	A	A	A	A	A	B	A	A	A	A	B	B	A	A	A	B	A	B	B	A	B	B	A	A	A	A	A	A	B	B	A	A	A	A	A	A	B	A	A	A	B	B	A	B	B	B	A	B	A	B	A	B	A	A	A	B	A	A	B	B	B	A	B	A	A	A	A	B	B	A	B	B	B	A	A	B	A	B	A	A	A	A	B	A	A	A	A
SYNGENTA12044	B	A	A	A	B	A	B	A	B	A	A	A	B	B	A	A	A	A	B	A	A	B	A	A	A	B	A	A	A	B	B	A	B	B	A	A	A	A	A	B	B	A	B	B	A	B	A	A	A	B	A	B	B	A	A	A	A	A	B	A	A	A	A	A	B	B	A	A	A	A	A	B	B	A	A	A	A	A	A	A	A	A	A	A	B	A	A	A	A	B	B	A	A	A	B	A	B	B	A	B	B	A	A	A	A	A	A	B	B	A	A	A	A	A	A	B	A	A	A	B	B	A	B	B	B	A	B	A	B	A	B	A	A	A	A	A	A	B	B	B	A	B	A	A	A	A	B	B	A	B	B	B	A	A	B	A	B	A	A	A	A	B	A	A	A	A
PZE-101181333	B	A	A	A	B	A	B	A	B	A	A	A	B	B	A	A	A	A	B	A	A	B	A	A	A	B	A	A	A	B	B	A	B	B	A	A	A	A	A	B	B	A	B	B	A	B	A	A	A	B	A	B	B	A	A	A	A	A	B	B	A	A	A	A	B	B	A	A	A	A	A	B	B	A	A	A	A	A	A	A	A	A	A	A	B	A	A	A	A	B	B	A	A	A	B	A	B	B	A	B	B	A	A	A	A	A	A	B	B	A	A	A	A	A	A	B	A	A	A	B	B	A	B	B	B	A	B	A	B	A	B	A	A	A	A	A	A	B	B	B	A	B	A	A	A	A	B	B	A	B	B	B	A	A	B	A	B	A	A	A	A	B	A	A	A	A
PZE-101181728	B	A	A	A	B	A	B	A	B	A	A	A	B	B	A	A	A	A	B	A	A	B	A	A	A	B	A	A	A	B	B	A	B	B	A	A	A	A	A	B	B	A	B	B	A	B	A	A	A	B	A	B	A	A	A	A	A	A	B	B	A	A	A	A	B	B	A	A	A	A	A	B	B	A	A	A	A	A	A	A	A	A	A	A	B	A	A	A	A	B	B	A	A	A	B	A	B	B	A	B	B	A	A	A	A	A	A	B	B	A	A	A	A	A	A	B	A	A	A	B	B	A	B	B	B	A	B	A	B	A	B	A	A	A	A	A	A	B	B	B	A	B	A	A	A	A	B	B	A	B	B	B	A	A	B	A	B	A	A	A	A	B	A	A	A	A
PZE-101182083	B	A	A	A	B	A	B	A	B	A	A	A	B	B	A	A	A	A	B	A	A	B	A	A	A	B	A	A	A	B	B	A	B	B	A	A	A	A	A	B	B	A	B	B	A	B	A	A	A	B	A	B	A	A	A	A	A	A	B	B	A	A	A	A	B	B	A	A	A	A	A	B	B	A	A	A	A	A	A	A	A	A	A	A	B	A	A	A	A	A	B	A	A	A	B	A	B	B	A	B	B	A	A	A	A	A	A	B	B	A	A	A	A	A	A	B	A	A	A	B	B	A	B	B	B	A	A	A	B	A	B	A	A	A	A	A	A	B	B	B	A	B	A	A	A	A	B	B	A	B	B	B	A	A	B	A	B	A	A	A	A	B	A	A	A	A
SYN11852	B	A	A	A	B	A	B	A	B	A	A	A	B	B	A	A	A	A	B	A	A	B	A	A	A	B	A	A	A	B	B	A	A	B	A	A	A	A	A	B	B	A	B	B	A	B	A	A	A	B	A	B	A	A	A	A	A	A	B	B	A	A	A	A	B	B	A	A	A	A	A	B	B	A	A	A	A	A	A	A	A	A	A	A	B	A	A	A	A	A	B	A	A	A	B	A	B	B	A	B	B	A	A	A	A	A	A	B	B	A	A	A	A	A	A	B	A	A	A	B	B	A	B	B	B	A	A	A	B	A	B	A	A	A	A	A	A	X	B	B	A	B	A	A	A	A	B	B	A	B	B	B	A	A	B	A	B	A	A	A	A	B	A	A	A	A
PZE-101182536	B	A	A	A	B	A	A	A	B	A	A	A	B	B	A	A	A	A	B	A	A	B	A	A	A	B	A	A	A	B	B	A	A	B	A	A	A	A	A	B	B	A	B	B	A	B	A	A	A	B	A	B	A	A	A	A	A	A	B	B	A	A	A	A	B	B	A	A	A	A	A	B	B	A	A	A	A	A	A	A	A	A	A	A	B	A	A	A	A	A	B	A	A	A	B	A	B	B	A	B	B	A	A	A	A	A	A	B	B	A	A	A	A	A	A	B	A	A	A	B	B	A	B	B	B	A	A	A	B	A	B	A	A	A	A	A	A	B	B	B	A	B	A	A	A	A	B	B	A	B	B	B	A	A	B	A	B	A	A	A	A	B	A	A	A	A
SYN29461	B	A	A	A	B	A	A	A	B	A	A	A	B	B	A	A	B	A	B	A	A	B	A	A	A	B	A	A	A	B	B	A	A	B	A	A	A	A	A	B	B	A	B	B	A	B	A	X	A	B	A	B	A	A	A	A	A	A	B	B	A	A	A	A	B	B	A	A	A	A	A	B	B	A	A	A	A	A	A	A	A	A	A	A	B	A	A	A	A	A	B	A	A	A	B	A	B	B	A	B	B	A	A	A	A	A	A	B	B	B	A	A	A	A	A	B	A	A	A	B	B	A	B	B	B	A	A	A	B	B	B	A	A	A	A	A	A	B	B	B	A	A	A	A	A	A	B	A	A	B	B	B	A	A	B	A	B	A	A	A	A	B	A	A	A	A
PZE-101183884	B	A	A	A	B	A	A	A	B	A	A	A	B	B	A	A	B	A	B	A	A	B	A	A	A	B	A	A	A	B	B	A	A	B	A	A	A	A	A	B	B	A	B	B	A	B	A	A	A	B	A	B	A	A	A	A	A	A	B	B	A	A	A	A	B	B	A	A	A	A	A	B	B	A	A	A	A	A	A	A	A	A	A	A	B	A	A	A	A	A	B	A	A	A	B	A	B	B	A	B	B	A	A	A	A	A	A	A	B	B	A	A	A	A	A	X	A	A	A	B	B	A	B	B	B	A	A	A	B	B	B	A	A	A	A	A	A	B	B	B	A	A	A	A	A	A	B	A	A	B	B	B	A	A	B	A	X	A	A	A	A	B	A	A	A	A
PZE-101184087	B	A	A	A	B	A	A	A	B	A	A	A	B	B	A	A	B	A	B	A	A	B	A	A	A	B	A	A	A	B	B	A	A	B	A	A	A	A	A	B	B	A	B	B	A	B	A	A	A	B	A	B	A	A	A	A	A	A	B	B	A	A	A	A	B	B	A	A	A	A	A	B	B	A	A	A	A	A	A	A	A	A	A	A	B	A	A	A	A	A	B	A	A	A	B	A	B	B	A	B	B	A	A	A	A	A	A	A	B	B	A	A	A	A	A	B	A	A	A	B	B	A	A	B	B	A	A	A	B	B	B	A	A	A	A	A	A	B	B	B	A	A	A	A	A	A	B	A	A	B	B	B	A	A	B	A	B	A	A	A	A	B	A	A	A	A
SYN35064	B	A	A	A	B	A	A	A	B	A	A	A	B	B	A	A	B	A	B	A	A	B	A	A	A	B	A	A	A	B	B	A	A	B	A	A	A	A	A	B	B	A	B	B	A	B	A	A	A	B	A	B	A	A	A	A	A	A	B	B	A	A	A	A	B	B	B	A	A	A	A	B	B	A	A	A	A	A	A	A	A	A	A	A	B	A	A	A	A	A	B	A	A	A	B	A	B	B	A	B	B	A	A	A	A	A	A	A	B	B	A	A	A	A	A	B	A	A	A	B	B	A	A	B	B	A	A	A	B	B	B	A	A	A	A	A	A	B	B	B	A	A	A	A	A	A	B	A	A	B	B	B	A	A	B	A	B	A	A	A	A	B	A	A	A	A
SYN9190	B	A	A	A	B	A	A	A	B	A	A	A	B	B	A	A	B	A	B	A	A	B	A	A	A	B	A	A	A	B	B	A	A	B	A	A	A	A	A	B	B	A	B	B	A	B	B	A	A	B	A	B	A	A	A	A	A	A	B	B	A	A	A	A	B	B	B	A	A	A	A	B	B	A	A	A	A	A	A	A	A	A	A	A	B	A	A	A	A	B	B	A	A	A	B	A	A	B	A	B	B	A	A	A	A	A	B	A	B	B	A	A	B	A	A	B	A	A	A	B	B	A	A	B	B	A	A	A	B	B	B	A	A	A	A	A	A	B	B	B	H	A	A	A	A	A	B	A	A	B	B	B	A	A	B	A	B	A	A	A	A	B	A	A	A	A
SYN9073	B	A	A	A	B	A	A	A	B	A	A	A	B	B	A	A	B	A	B	A	A	B	A	A	A	B	A	A	A	B	B	A	A	B	A	A	A	A	A	B	B	A	B	B	A	B	B	A	A	B	A	B	A	A	A	A	A	A	B	B	A	A	A	A	B	B	B	A	A	A	A	B	B	A	A	A	A	A	A	A	A	A	A	A	B	A	A	A	A	B	B	A	A	A	B	A	A	B	A	B	B	A	A	A	A	A	A	A	B	B	A	A	A	A	A	B	A	A	A	B	B	A	A	B	B	A	A	A	B	B	B	A	A	A	A	A	A	B	B	B	H	A	A	A	A	A	B	A	A	B	B	B	A	A	B	A	B	A	A	A	A	B	A	A	A	A
PZE-101185710	B	A	A	A	B	A	A	A	B	A	A	A	B	B	A	A	B	A	B	A	A	B	A	A	A	B	A	A	A	B	B	A	A	B	A	A	A	A	A	B	B	A	B	B	A	B	B	A	A	B	A	B	A	A	A	A	A	A	B	B	A	A	A	A	B	B	B	A	A	A	A	B	B	A	A	A	A	A	A	A	A	A	A	A	B	A	A	A	A	B	B	A	A	A	B	A	A	B	A	B	B	A	A	A	A	A	A	A	B	B	A	A	A	A	A	B	A	A	A	B	B	A	A	B	B	A	A	A	B	B	B	A	A	A	A	A	A	B	B	B	H	B	A	A	A	A	B	B	A	B	B	B	A	A	B	A	B	A	A	A	A	B	A	A	A	A
PZE-101185998	B	A	A	A	B	A	A	A	B	A	A	A	B	B	A	A	B	A	B	A	A	B	A	A	A	B	A	A	A	B	B	A	A	B	A	A	A	A	A	B	B	A	B	B	A	B	B	A	A	B	A	B	A	A	A	A	A	A	B	B	A	A	A	A	B	B	B	A	A	A	A	B	B	A	A	A	A	A	A	A	A	A	A	A	B	A	A	A	A	B	B	A	A	A	B	A	A	B	A	B	B	A	A	A	A	A	A	A	B	B	A	A	A	A	A	B	A	A	A	B	B	A	A	B	B	A	A	A	B	B	B	A	A	A	A	A	A	B	B	A	H	B	A	A	A	A	B	B	A	B	B	B	A	A	B	A	B	A	A	A	A	B	A	A	A	A
PZE-101186140	B	A	A	A	B	A	A	A	B	A	A	A	B	B	A	A	B	A	B	A	A	B	A	A	A	B	A	A	A	A	B	A	A	B	A	A	A	A	A	B	B	A	B	B	A	B	B	A	A	B	A	B	A	A	A	A	A	A	B	B	A	A	A	A	B	B	B	A	A	A	A	B	B	A	A	A	A	A	A	A	A	A	A	A	B	A	A	A	A	B	B	A	A	A	B	A	A	B	A	B	B	A	A	A	A	A	A	A	B	B	A	A	A	A	A	B	A	A	A	A	B	A	A	B	B	A	A	A	B	B	B	X	A	A	A	A	A	B	B	A	A	B	A	A	A	A	B	B	A	B	B	B	A	A	B	A	B	B	A	A	A	B	A	A	A	A
PZE-101186294	B	A	A	A	B	A	A	A	B	A	A	A	B	B	A	A	B	A	B	A	A	B	A	A	A	B	A	A	A	A	B	A	A	B	A	A	A	A	A	B	B	A	B	B	A	B	B	A	A	B	A	B	A	A	A	A	A	A	B	B	A	A	A	A	B	B	B	A	A	A	A	B	B	A	A	A	A	A	A	A	A	A	A	A	B	A	A	A	A	B	B	A	A	A	B	A	A	B	A	A	B	A	A	A	A	A	A	A	B	B	A	A	A	A	A	B	A	A	A	A	B	A	A	B	B	A	A	A	B	B	B	A	A	A	A	A	A	B	B	A	A	B	A	A	A	A	B	B	A	B	B	B	A	A	B	A	B	B	A	A	A	B	A	A	A	A
PZE-101187190	B	A	A	A	B	A	A	A	B	A	A	A	B	B	A	A	B	A	B	A	A	B	A	A	A	B	A	A	A	A	B	A	A	B	A	A	A	A	A	B	B	A	B	B	A	B	A	A	A	B	A	B	A	A	A	A	A	A	B	B	A	A	A	A	B	B	B	A	A	A	A	B	B	A	A	A	A	A	A	A	A	A	A	A	B	A	A	A	A	B	B	A	A	A	B	A	A	B	A	A	B	A	A	A	A	A	A	A	B	B	A	A	A	A	A	B	A	A	A	A	B	A	A	B	B	A	A	A	B	B	B	X	A	A	A	A	A	B	B	A	B	B	A	A	A	A	B	B	A	B	B	B	A	A	B	A	B	B	A	A	A	B	A	A	A	A
PZE-101187822	B	A	A	A	B	A	A	A	B	A	A	A	B	B	A	A	B	A	B	A	A	B	A	A	A	B	A	A	A	A	B	A	A	B	A	A	A	A	A	B	B	A	B	B	A	B	B	A	A	B	A	B	A	A	A	A	A	A	B	B	A	A	A	A	B	B	B	A	A	A	A	B	B	A	A	A	A	A	A	A	A	A	A	A	B	A	A	A	A	B	B	A	A	A	B	A	A	B	A	A	A	A	A	A	A	A	A	A	B	B	A	A	A	A	A	B	A	A	A	A	B	A	A	B	B	A	A	A	B	B	B	X	A	A	A	A	A	B	B	A	B	B	A	A	A	A	B	B	A	B	B	B	A	A	B	A	B	B	A	A	A	B	A	A	A	A
PZE-101188364	B	A	A	A	B	A	A	A	B	A	A	A	B	B	A	A	B	A	B	A	A	B	A	A	A	B	A	A	A	A	B	A	A	B	A	B	A	A	A	B	B	A	B	B	A	B	B	A	A	B	A	B	A	B	A	A	A	A	B	B	A	A	A	A	B	B	B	A	A	A	A	B	B	A	A	A	A	A	A	A	A	A	A	A	B	A	A	A	A	B	B	A	A	A	B	A	A	B	A	A	A	A	A	A	A	A	A	A	B	B	A	A	A	A	A	B	A	A	A	A	B	A	A	B	B	A	A	A	B	B	B	A	A	A	A	A	A	B	B	A	B	B	A	A	A	A	B	B	A	B	B	B	A	A	B	A	B	B	A	A	A	B	A	A	A	A
PZB00011.6	B	A	A	A	B	A	A	A	B	A	A	A	B	B	A	A	B	A	B	A	A	B	A	A	A	B	A	A	A	A	B	A	A	B	A	B	A	A	A	B	B	A	B	B	A	B	B	A	A	B	A	B	A	B	A	A	A	A	B	B	A	A	A	A	B	B	B	A	A	A	A	B	B	A	A	A	A	A	A	B	A	A	A	A	B	A	A	A	A	B	B	A	A	A	B	A	A	B	A	A	A	A	A	A	A	A	A	A	B	B	A	A	A	A	A	B	A	A	A	A	B	A	A	B	B	A	A	A	B	B	B	A	A	A	A	A	A	B	B	A	B	B	A	A	A	A	B	B	A	B	B	B	A	A	B	A	B	B	A	A	A	B	A	A	A	A
SYN14761	B	A	A	A	B	A	A	A	B	A	A	A	B	B	A	A	B	A	B	A	A	B	A	A	A	B	A	A	A	A	B	A	A	B	A	B	A	A	A	B	B	A	B	B	A	B	B	A	A	B	A	B	A	B	A	A	A	A	B	B	A	A	A	A	A	B	B	A	A	A	A	B	B	A	A	A	A	A	A	B	A	A	A	A	B	A	A	A	A	B	B	A	A	A	A	A	A	B	A	A	A	A	A	A	A	A	A	A	B	B	A	A	A	A	A	B	A	A	A	A	B	A	A	B	B	A	A	A	B	B	B	A	A	A	A	A	A	B	B	A	B	B	A	A	A	A	B	B	A	B	B	B	A	A	B	A	B	B	A	A	A	B	A	A	A	A
PZE-101189231	B	A	A	A	B	A	A	A	B	A	A	A	B	B	A	A	B	A	B	A	A	B	A	A	A	B	A	A	A	A	B	A	A	B	A	B	A	A	A	B	B	A	B	B	A	B	B	A	A	B	A	B	A	B	A	A	A	A	B	B	A	A	A	A	A	B	B	A	A	A	A	B	B	A	A	A	A	A	A	B	A	A	A	A	B	A	A	A	A	B	B	A	A	A	A	A	A	B	A	B	A	A	A	A	A	A	A	A	B	B	A	A	A	A	A	B	A	A	A	A	B	A	A	B	B	A	A	A	B	B	B	X	A	A	A	A	A	B	B	A	B	B	A	A	A	A	B	B	A	B	B	B	A	A	B	A	B	B	A	A	A	B	A	A	A	A
PZE-101189338	B	A	A	A	B	A	A	A	B	A	A	A	B	B	A	A	B	A	B	A	A	B	A	A	A	B	A	A	A	A	B	A	A	B	A	B	A	A	A	B	B	A	B	B	A	B	B	A	A	B	A	B	A	B	A	A	A	A	B	B	A	A	A	A	A	B	B	A	A	A	A	B	B	A	A	A	A	A	A	B	A	A	A	A	B	A	A	A	A	B	B	A	A	A	A	A	A	B	A	B	A	A	A	A	A	A	A	A	B	B	A	A	A	A	A	B	A	A	A	A	B	A	A	B	B	A	A	A	B	A	B	A	A	A	A	A	A	B	B	A	B	B	A	A	A	A	B	B	A	B	B	B	A	A	B	A	B	B	A	A	A	B	A	A	A	A
PZE-101190317	B	A	A	A	B	A	A	A	B	A	A	A	B	B	A	A	B	A	B	A	A	B	A	A	A	B	A	A	A	A	B	A	A	B	A	A	A	A	A	B	B	A	B	B	A	B	B	A	A	B	A	B	A	B	A	A	A	A	B	B	A	A	A	A	A	B	B	A	A	A	A	B	B	A	A	A	A	A	A	B	A	A	A	A	B	A	A	A	A	B	B	A	A	A	A	A	A	B	A	B	A	A	A	A	A	A	A	A	B	B	A	A	A	A	A	A	A	A	A	A	B	A	A	B	B	A	A	A	B	A	B	A	A	A	A	A	A	B	B	A	B	B	A	A	A	A	B	B	A	B	B	B	A	A	B	A	B	B	A	A	A	B	A	A	A	A
PZE-101190568	B	A	A	A	B	A	A	A	B	A	A	A	B	B	A	A	B	A	B	A	A	B	A	A	A	B	A	A	A	A	B	A	A	B	A	A	A	A	A	B	B	A	B	B	A	B	B	A	A	B	A	B	A	B	A	A	A	A	B	B	A	A	A	A	A	B	B	A	A	A	A	B	B	A	A	A	A	A	A	B	A	A	A	A	B	A	A	A	A	B	B	A	A	A	A	A	A	B	A	B	A	A	A	A	A	A	A	A	B	B	A	A	A	A	A	A	A	A	A	A	B	A	A	B	B	A	A	A	B	A	B	X	A	A	A	A	A	B	B	A	B	B	A	A	A	A	B	B	A	B	B	B	A	A	B	A	B	B	A	A	A	B	A	A	A	A
PZE-101190826	B	A	A	A	B	A	A	A	B	A	A	A	B	B	A	A	B	A	B	A	A	B	A	A	A	B	A	A	A	A	B	A	A	B	A	A	A	A	A	B	B	A	B	B	A	B	B	A	A	B	A	B	A	B	A	A	A	A	B	B	A	A	A	A	A	B	B	A	A	A	A	B	B	A	A	A	A	A	A	B	A	A	A	A	B	A	A	A	A	B	B	A	A	A	A	A	A	B	A	B	A	A	A	A	A	A	A	A	B	B	A	A	A	A	A	B	A	A	A	A	B	A	A	B	B	A	A	A	B	A	B	A	A	A	A	A	A	B	B	A	B	B	A	A	A	A	B	B	A	B	B	B	A	A	B	A	B	B	A	A	A	B	A	A	A	A
PZE-101191697	B	A	A	A	B	A	A	A	B	A	A	A	B	B	A	A	B	A	B	A	A	B	A	A	A	B	A	A	A	A	B	A	A	B	A	A	A	B	A	B	B	A	B	B	B	B	B	A	A	B	A	B	A	B	A	A	A	A	B	B	A	A	A	A	A	B	B	A	A	A	A	B	B	A	A	A	A	A	A	A	A	A	A	A	B	A	A	A	A	B	B	A	A	A	A	A	A	B	A	B	A	A	A	A	A	A	A	A	B	B	A	B	A	A	A	B	A	A	A	A	B	A	A	A	B	A	A	A	B	A	B	A	A	A	A	A	A	B	B	A	B	B	A	A	A	A	B	B	A	B	B	B	A	A	B	A	B	B	A	A	A	B	A	A	A	A
PZE-101192357	B	A	A	A	B	A	A	A	B	A	A	A	B	B	A	A	B	A	B	A	A	B	A	A	A	B	A	A	A	A	B	A	A	B	A	A	A	B	A	B	B	A	B	B	B	B	B	A	A	B	A	B	A	B	A	A	A	A	B	B	A	A	A	A	A	B	B	A	A	A	A	B	B	A	A	A	A	A	A	A	A	A	A	A	B	A	A	A	A	B	B	A	A	A	A	A	A	B	B	B	A	A	A	A	A	A	A	A	B	B	A	B	A	A	A	B	A	A	A	A	B	A	A	A	B	A	A	A	B	A	B	A	A	A	A	A	A	B	B	A	B	B	A	A	A	A	B	B	A	B	B	B	A	A	B	A	B	B	A	A	A	B	A	A	A	A
SYN19766	B	A	A	A	B	A	A	A	B	A	A	A	B	B	A	A	B	A	B	A	A	B	A	A	A	B	A	A	A	A	B	A	A	B	A	A	A	B	A	B	B	A	B	B	B	B	B	A	A	B	A	B	A	B	A	A	A	A	B	B	A	A	A	A	A	B	B	A	A	A	A	B	A	A	A	A	A	A	A	A	A	A	A	A	B	A	A	A	A	B	B	A	A	A	A	A	A	B	B	B	A	A	A	A	A	A	A	A	B	B	A	B	A	A	A	B	A	A	A	A	B	A	A	A	B	A	A	A	B	A	B	X	A	A	A	A	A	B	B	A	B	B	A	A	A	A	B	B	A	B	B	B	A	A	B	A	B	B	A	A	A	B	A	A	A	A
SYN21026	B	A	A	A	B	A	A	A	B	A	A	A	B	B	A	A	B	A	B	A	A	B	A	A	A	B	A	A	A	A	B	A	A	B	A	A	A	B	A	B	B	A	B	B	B	B	A	A	A	B	A	B	A	B	A	A	A	A	B	B	A	A	A	A	A	B	B	A	A	A	A	B	A	A	A	A	A	A	A	A	A	A	A	A	B	A	A	A	A	B	B	A	A	A	A	A	A	B	B	B	A	A	A	A	A	A	A	A	B	B	A	B	A	A	A	B	A	A	A	A	B	A	A	A	B	A	A	A	B	A	B	A	A	A	A	A	A	B	B	A	B	A	A	A	A	A	B	A	A	B	B	B	A	A	B	A	B	B	A	A	A	B	A	A	A	A
SYN31513	B	A	A	A	B	A	A	A	B	A	A	A	B	B	A	A	B	A	B	A	A	B	A	A	A	B	A	A	A	A	B	A	A	B	A	A	A	B	A	B	B	A	B	B	B	B	A	A	A	B	A	A	A	B	A	A	A	A	B	B	A	A	A	A	A	B	B	A	A	A	A	B	A	A	A	A	A	A	A	A	A	A	A	A	B	A	A	A	A	B	B	A	A	A	A	A	A	B	A	B	A	A	A	A	A	A	A	A	B	B	A	B	A	A	A	A	A	A	A	A	B	A	A	A	B	A	A	A	B	A	B	A	A	A	A	A	A	B	B	A	B	A	A	A	A	A	B	A	A	B	B	B	A	A	B	A	B	B	A	A	A	B	A	A	A	A
PZE-101193795	B	A	A	A	B	A	A	A	B	A	A	A	B	B	A	A	B	A	B	A	A	B	A	A	A	B	A	A	A	A	B	A	A	B	A	A	A	B	A	B	B	A	B	B	B	B	A	A	A	B	A	A	A	B	A	A	A	A	B	B	A	A	A	A	A	B	B	A	A	A	A	B	A	A	A	A	A	A	A	A	A	A	A	A	B	A	A	A	A	B	B	A	A	A	A	A	A	B	A	B	A	A	A	A	A	A	A	A	B	B	A	B	A	A	A	A	A	A	A	A	B	A	A	A	B	A	B	A	B	A	B	A	A	A	A	A	A	B	B	A	B	A	A	A	A	A	B	A	A	B	B	B	A	A	B	A	B	B	A	A	A	B	A	A	A	A
PZE-101194422	B	A	A	A	B	A	A	A	B	A	A	A	B	B	A	A	B	A	B	A	A	B	A	A	A	B	A	A	A	A	B	A	A	B	A	A	A	B	A	B	B	A	B	B	B	B	A	A	A	B	A	A	A	B	A	A	A	A	B	B	A	A	A	A	A	B	B	A	A	A	A	B	A	A	A	A	A	A	A	A	A	A	A	A	B	A	A	A	A	B	B	A	A	A	A	A	A	B	A	B	A	A	A	A	B	A	A	A	B	B	A	B	A	A	A	A	A	A	A	A	B	A	A	A	B	A	B	A	B	A	B	A	A	A	A	A	A	B	B	A	B	A	A	A	A	A	B	A	A	B	B	B	A	A	B	A	B	B	A	A	A	B	A	A	A	A
PZE-101194696	B	B	A	A	B	A	A	A	A	A	A	A	B	B	A	A	B	A	B	A	A	B	A	A	A	B	A	A	A	A	B	A	A	B	A	A	A	B	A	B	B	A	B	B	B	B	A	A	A	B	A	A	A	B	A	A	A	A	B	B	A	A	A	A	A	B	B	A	A	A	A	B	A	A	A	A	A	A	A	A	A	A	A	A	B	A	A	A	A	B	B	A	A	A	A	A	A	B	A	B	A	A	A	A	B	A	A	A	B	B	B	B	A	A	A	A	A	A	A	A	B	A	A	A	B	A	B	A	B	A	B	A	A	A	A	A	A	B	B	A	B	A	A	A	A	A	B	A	A	X	B	B	A	A	B	A	B	B	A	A	A	B	A	A	A	A
SYN9185	B	B	A	A	B	A	A	A	A	A	A	A	B	B	A	A	B	A	B	A	A	B	A	A	A	B	A	A	A	A	B	A	A	B	A	A	A	B	A	B	B	A	B	B	B	A	A	A	A	B	A	A	A	B	A	A	A	A	B	B	A	A	A	A	A	B	B	A	A	A	A	B	A	A	A	A	A	A	A	A	A	A	A	A	B	A	A	A	A	B	B	A	A	A	A	A	A	B	A	B	A	A	A	A	B	A	A	A	B	B	B	B	A	A	A	A	A	A	A	A	B	A	A	A	B	A	B	A	B	A	B	A	A	A	A	A	A	B	B	A	B	A	A	A	A	A	B	A	A	B	B	B	A	A	B	A	B	B	A	A	A	B	A	A	A	A
PZE-101195665	B	B	A	A	B	A	A	A	A	A	A	A	B	B	A	A	B	A	B	A	A	B	A	A	A	B	A	A	A	A	B	A	A	B	A	A	A	B	A	B	B	A	B	B	B	A	A	A	A	B	A	A	A	B	A	A	A	A	B	B	A	A	A	A	A	B	B	A	A	A	A	B	A	A	A	A	A	A	A	A	A	A	A	A	B	A	A	A	A	B	B	A	A	A	A	A	A	B	A	B	A	A	A	A	B	A	A	A	B	B	B	B	A	A	A	A	A	A	A	A	B	A	A	A	B	A	B	A	B	A	B	A	A	A	A	A	B	B	B	A	B	A	A	A	A	A	B	A	A	B	B	B	A	A	B	A	B	B	A	A	A	B	A	A	A	A
PZE-101195850	B	B	A	A	B	A	A	A	A	A	A	A	B	B	A	A	B	A	B	A	A	B	A	A	A	B	A	A	A	A	B	A	A	B	A	A	A	B	A	B	B	A	B	B	B	A	A	A	A	B	A	A	A	B	A	A	A	A	B	B	A	A	A	A	A	B	B	A	A	A	A	B	A	A	A	A	A	A	A	A	A	A	A	A	B	A	A	A	A	B	B	A	A	A	A	A	A	B	A	B	A	A	A	A	B	A	A	A	B	B	B	B	A	A	A	A	A	A	A	A	B	A	A	A	B	A	B	A	B	A	B	A	A	A	A	A	B	B	B	A	B	A	A	A	A	B	B	A	A	B	B	B	A	A	B	A	B	B	A	A	A	B	A	A	A	A
PZE-101196829	B	B	A	A	B	A	A	A	A	A	A	A	B	B	A	A	B	A	B	A	A	B	A	A	A	A	A	A	A	A	B	A	A	B	A	A	A	B	A	B	B	A	B	B	B	A	A	A	A	B	A	A	A	B	A	A	A	A	B	B	A	A	A	A	A	B	B	A	A	A	A	B	A	A	A	A	A	A	A	A	A	A	A	A	B	A	A	A	A	B	B	A	A	A	A	A	A	B	A	B	A	A	A	A	B	A	A	A	B	B	B	B	A	A	A	A	A	A	A	A	B	A	A	A	B	A	B	A	B	A	B	A	A	A	A	A	B	B	B	A	B	A	B	A	A	B	B	A	A	B	B	B	A	A	B	A	B	B	A	A	A	B	A	A	A	A
PZE-101197668	B	B	A	A	B	A	A	A	A	A	A	A	B	B	A	A	B	A	B	A	A	B	A	A	A	A	A	A	A	A	B	B	A	B	A	A	A	B	A	B	B	A	B	B	B	A	A	A	A	B	A	A	A	B	A	A	A	B	B	B	A	A	A	A	A	B	B	A	A	A	A	B	A	A	A	A	A	A	A	A	A	A	A	A	B	A	A	A	A	B	B	A	A	A	A	A	A	B	A	B	A	A	A	A	B	A	A	A	B	B	B	B	A	A	A	A	B	A	B	A	B	A	A	A	B	A	B	X	B	A	B	A	A	A	A	A	B	B	B	A	B	A	B	A	A	B	B	A	A	B	B	B	A	A	B	A	B	B	A	A	A	B	A	A	A	A
PZE-101197938	B	B	A	A	B	A	A	A	A	A	A	A	B	B	A	A	B	A	B	A	A	B	A	A	A	A	A	A	A	A	B	B	A	B	A	A	A	B	A	B	B	A	B	B	B	A	A	A	A	B	A	A	A	B	A	A	A	B	B	B	A	A	A	A	A	B	B	A	A	A	A	B	A	A	A	A	A	A	A	A	A	A	A	A	B	A	A	A	A	B	B	A	A	A	A	A	A	B	A	A	A	A	A	A	B	A	A	A	B	B	B	A	A	A	A	A	B	A	B	A	B	A	A	A	B	A	B	A	B	A	B	A	A	A	A	A	B	B	B	A	B	A	B	A	A	B	B	A	A	B	B	B	A	A	B	A	B	B	A	A	A	B	A	A	A	A
PZE-101198001	B	B	A	A	B	A	A	A	A	A	A	A	B	B	A	A	B	A	B	A	A	B	A	A	A	A	A	A	A	A	B	B	A	B	A	A	A	B	A	B	B	A	B	B	B	A	A	A	A	B	A	A	A	B	A	A	A	B	B	B	A	A	A	A	A	B	B	A	A	A	A	B	A	A	A	A	A	A	A	A	A	A	A	A	B	A	A	A	A	B	B	A	A	A	A	A	A	B	A	A	A	A	A	A	B	A	A	A	B	A	B	A	A	A	A	A	B	A	B	A	B	A	A	A	B	A	B	A	B	A	B	A	A	A	A	A	B	B	B	A	B	A	B	A	A	B	B	A	A	B	B	B	A	A	B	A	B	B	A	A	X	B	A	A	A	A
PZE-101198252	B	B	A	A	B	A	A	A	A	A	A	A	B	B	A	A	B	A	B	A	A	B	A	A	A	A	A	A	A	A	B	B	A	B	A	B	A	B	A	B	B	A	B	B	B	A	A	A	A	B	A	A	A	B	A	A	A	B	B	B	A	A	A	A	A	B	B	A	A	A	A	B	A	A	A	A	A	A	A	A	B	A	A	A	B	A	A	A	A	B	B	A	A	A	A	A	A	B	A	A	A	A	A	A	B	A	A	A	A	A	B	A	A	A	A	A	B	A	B	A	B	A	A	A	B	A	B	A	A	A	B	A	A	A	A	A	B	B	B	A	B	A	B	A	A	B	B	A	A	B	B	B	A	A	A	A	B	B	A	A	A	B	A	A	A	A
SYN20343	B	B	A	A	B	A	A	A	A	A	A	A	B	B	A	A	B	A	B	A	A	B	A	A	A	A	A	A	A	A	B	B	A	B	A	B	A	B	A	B	B	A	B	B	B	A	A	A	A	B	A	B	A	B	A	A	A	B	B	B	A	A	A	A	A	B	B	A	A	A	A	B	A	A	A	A	A	A	A	A	A	A	A	A	B	A	A	A	A	B	B	A	A	A	A	A	A	B	A	A	A	A	A	A	B	A	A	A	A	A	B	A	A	A	A	A	B	A	B	A	B	A	A	A	B	B	B	A	A	A	B	A	A	A	A	A	B	B	B	A	B	A	B	A	A	B	B	A	A	B	B	B	A	A	A	A	B	B	A	A	A	B	A	A	A	A
ZM013915-0289	B	B	A	A	B	A	X	A	A	A	A	A	B	B	A	A	B	A	B	A	A	B	A	A	A	A	A	A	X	A	B	B	A	B	A	B	A	B	A	B	B	A	B	B	B	A	A	A	A	B	A	B	A	B	A	A	A	B	B	B	A	A	A	A	A	B	B	A	A	A	A	B	A	A	A	A	A	A	A	A	A	A	A	A	B	A	A	X	A	B	B	A	A	A	A	A	A	B	A	A	A	A	A	A	B	A	A	A	A	A	B	B	A	A	A	A	B	A	B	A	B	A	A	A	B	B	B	A	A	A	B	A	A	A	A	A	B	B	B	A	B	A	B	X	A	B	B	A	A	B	B	B	A	A	A	A	B	B	A	A	A	B	A	A	A	A
ZM013287-0122	B	B	A	A	B	A	A	A	A	A	A	A	B	B	A	A	B	A	B	A	A	B	A	A	A	A	A	A	A	A	B	B	A	B	A	B	B	B	B	B	B	A	B	B	B	A	A	A	B	B	A	B	A	B	B	B	B	B	B	B	A	A	A	A	A	B	B	A	A	A	A	B	A	A	A	A	A	A	A	A	A	A	A	A	B	A	A	A	A	B	B	A	A	A	B	A	A	B	A	A	A	A	A	A	B	A	A	A	A	A	B	B	A	A	A	A	B	A	B	A	B	A	A	A	B	B	B	A	A	A	B	A	B	A	A	A	B	B	B	A	B	A	B	A	A	A	B	A	A	B	B	B	A	A	A	A	B	B	A	A	X	B	A	A	A	A
PZE-101200126	B	B	A	A	B	A	A	A	A	A	A	A	B	B	A	A	B	A	B	A	A	B	A	A	A	A	A	A	A	A	B	B	A	B	A	B	B	B	B	B	B	A	B	B	B	A	A	A	B	B	A	B	A	B	B	B	B	B	B	B	A	A	A	A	A	B	B	A	A	A	A	B	A	A	A	A	A	A	A	A	A	A	A	A	B	A	A	A	A	B	B	A	A	A	B	A	A	B	A	A	A	A	A	A	B	A	A	A	A	A	B	B	A	A	A	A	B	A	B	A	B	B	A	A	B	B	B	A	A	A	B	A	B	A	A	A	B	B	B	A	B	A	B	A	A	A	B	A	A	B	B	B	A	A	A	A	B	B	A	A	A	B	A	A	A	A
PZE-101200311	B	B	A	A	B	A	A	A	A	A	A	A	B	B	A	A	B	A	B	A	A	B	A	A	A	A	A	A	A	A	B	B	A	B	A	B	B	B	B	B	B	A	B	B	B	A	A	A	B	B	A	B	A	B	B	B	B	B	B	B	A	A	A	A	A	B	B	A	A	A	A	B	A	A	A	A	A	A	A	A	A	A	A	A	B	A	A	A	A	B	B	A	A	A	B	A	A	B	A	A	A	A	A	A	B	A	A	A	A	A	B	B	A	A	A	A	B	A	B	A	B	B	A	A	B	B	B	A	A	A	B	A	B	A	A	A	B	B	B	A	B	A	B	A	A	A	B	A	A	B	B	B	A	A	A	A	B	B	A	A	A	B	A	A	A	A
PZE-101203291	B	B	A	A	B	A	A	A	A	B	A	A	B	B	A	A	B	A	B	A	A	B	A	A	A	A	A	A	A	A	B	B	A	B	A	B	B	B	B	B	B	A	B	B	B	A	A	A	B	B	B	B	A	B	B	B	B	B	B	B	A	A	A	A	A	B	B	A	A	A	A	B	A	A	A	A	A	A	A	A	A	A	A	A	B	B	A	A	A	B	B	A	A	A	B	A	A	B	A	A	A	A	A	A	B	A	A	B	A	A	B	B	A	A	A	A	B	A	B	A	B	B	A	A	B	B	B	A	A	A	B	A	B	A	A	A	B	B	B	A	B	A	B	A	A	A	B	A	A	X	B	B	A	A	A	A	B	B	A	A	A	B	A	A	A	A
PZE-101202355	B	B	A	A	B	A	A	A	A	B	A	A	B	B	A	A	B	A	B	A	A	B	A	A	A	A	A	A	A	A	B	B	A	B	A	B	B	B	B	B	B	A	B	B	B	A	A	A	B	B	B	B	A	B	B	B	B	B	B	B	A	A	A	A	A	B	B	A	A	A	A	B	A	A	A	A	A	B	A	A	A	A	A	A	B	B	A	A	A	B	B	A	A	A	B	A	A	B	A	A	A	A	A	A	B	A	A	B	A	A	B	B	A	A	A	A	B	A	B	A	B	B	A	B	B	B	B	A	A	A	B	A	B	A	A	A	B	B	B	A	B	A	B	A	A	A	B	A	A	B	B	B	A	A	A	A	B	B	B	A	A	B	A	A	A	A
PZE-101201972	B	B	A	A	B	A	A	A	A	B	A	A	B	B	A	A	B	A	B	A	A	B	A	A	A	A	A	A	A	A	B	B	A	B	A	B	B	B	B	B	B	A	B	B	B	A	A	A	B	B	B	B	A	B	B	B	B	B	B	B	A	A	A	A	A	B	B	A	A	A	A	B	A	A	A	A	A	B	A	A	A	A	A	A	B	B	A	A	A	B	B	A	A	A	B	A	A	B	A	A	A	A	A	A	B	A	A	B	A	A	B	B	A	A	A	A	B	A	B	A	B	B	A	B	B	A	B	A	A	A	B	A	B	A	A	A	B	B	B	A	B	A	B	A	A	A	B	A	A	B	B	B	A	A	A	A	B	B	B	A	X	B	A	A	A	A
PZE-101201218	B	B	A	A	B	A	A	A	A	A	A	A	B	B	A	A	B	A	B	A	A	B	A	A	A	A	A	A	A	A	B	B	A	B	A	B	B	B	B	B	B	A	B	B	B	A	A	A	B	B	B	B	A	B	B	B	B	B	B	B	A	A	A	A	A	B	B	A	A	A	A	B	A	A	A	A	A	B	A	A	A	A	A	A	B	B	A	A	A	B	B	A	A	A	B	A	A	B	A	A	A	A	A	A	B	A	A	B	A	A	B	B	A	A	A	A	B	A	B	A	B	B	A	B	B	A	B	A	A	A	B	A	B	A	A	A	B	B	B	A	B	A	B	A	A	A	B	A	A	X	B	B	A	A	A	A	B	B	B	A	A	B	A	A	A	A
SYN6278	B	B	A	A	B	A	A	B	A	A	A	A	B	B	A	A	B	A	B	A	A	B	A	A	A	A	A	A	A	A	B	B	A	A	A	B	B	B	B	B	B	A	B	B	A	A	A	A	B	B	B	B	A	B	B	B	B	B	B	B	A	A	A	A	A	B	B	A	A	A	A	B	B	A	B	A	A	B	A	A	A	A	A	A	B	B	A	A	A	B	B	A	A	A	B	A	A	B	A	A	A	A	A	A	B	A	A	B	A	B	B	B	A	A	A	A	B	A	B	A	B	B	A	B	B	A	B	A	A	A	B	A	B	A	A	A	B	B	A	A	B	A	B	A	A	A	B	A	A	X	B	B	A	A	A	A	B	B	B	A	A	B	A	A	A	A
PZE-101204487	B	B	A	A	B	A	A	B	A	A	A	A	B	B	A	A	B	A	B	A	A	B	A	A	A	A	A	A	A	A	B	B	A	A	A	B	B	B	B	B	B	A	B	B	A	A	A	A	B	B	B	B	A	B	B	B	B	B	B	B	A	A	A	A	A	B	B	A	A	A	A	B	B	A	B	A	A	B	A	A	A	A	A	A	B	B	A	A	A	B	B	A	A	A	B	A	A	B	A	A	A	A	A	A	B	A	A	B	A	B	B	B	A	A	A	A	B	A	B	A	B	B	A	B	B	A	B	A	A	A	B	A	B	A	A	A	B	B	A	A	B	A	B	A	A	B	B	A	A	X	B	B	A	A	A	A	B	B	B	A	A	B	A	A	A	A
PZE-101204999	A	B	A	A	B	A	A	B	A	A	A	A	B	B	A	A	B	A	B	A	A	B	A	A	A	A	A	A	A	A	B	B	A	A	A	B	B	B	B	B	B	A	B	B	A	A	A	A	B	B	B	B	A	B	B	B	B	B	B	B	A	A	A	A	A	B	B	A	A	A	A	B	A	A	A	A	A	B	A	A	A	A	A	A	B	B	A	A	A	B	B	A	A	A	B	A	A	B	A	A	A	A	A	A	B	A	A	B	A	B	B	B	A	A	A	A	B	A	B	A	B	B	A	B	B	A	B	A	A	A	B	A	B	A	A	A	B	B	A	A	B	A	B	A	A	B	B	A	A	B	B	B	A	A	A	A	B	B	B	A	A	B	A	A	A	A
SYN34256	A	B	A	A	B	A	A	B	A	A	A	A	B	B	A	A	X	A	B	A	A	B	A	A	A	A	A	A	A	A	B	B	A	A	A	X	X	B	B	B	B	A	B	X	A	A	A	A	A	X	B	B	A	B	X	X	B	B	X	X	A	A	A	A	A	X	X	A	A	A	A	B	A	A	A	A	A	X	A	A	A	A	A	A	B	X	A	A	A	B	B	A	A	A	B	A	A	B	A	A	A	A	A	A	B	A	A	B	A	B	B	B	A	A	A	A	B	A	B	A	B	B	A	B	B	A	B	A	A	A	B	A	B	A	A	A	B	B	A	A	B	A	B	A	A	B	B	A	A	X	B	B	A	A	A	A	B	B	B	A	A	B	A	A	A	A
PZE-101205432	A	B	A	A	B	A	A	B	A	A	A	A	B	B	A	A	B	A	B	A	B	B	A	A	A	A	A	A	A	A	B	B	A	A	A	B	B	B	B	B	B	A	B	B	A	A	A	A	A	B	B	B	A	B	B	B	B	B	B	B	A	A	A	A	A	B	B	A	A	A	A	B	A	A	A	A	A	B	A	A	A	A	A	A	B	B	A	A	A	B	B	A	A	A	B	A	A	B	A	A	A	A	A	A	B	A	A	B	A	B	B	B	A	A	A	A	B	A	B	A	B	B	A	B	B	A	B	A	A	A	B	A	B	A	A	A	B	B	A	A	B	A	B	A	A	B	B	A	A	X	B	B	A	A	A	A	B	B	B	A	A	B	A	A	A	A
PZE-101205523	A	B	A	A	B	A	A	B	A	A	A	A	B	B	A	A	B	A	B	A	B	B	A	A	A	A	A	A	A	A	B	B	A	A	A	B	B	B	B	B	B	A	B	B	A	A	A	A	A	B	B	B	A	B	B	B	B	B	B	B	A	A	A	A	A	B	B	A	A	A	A	B	A	A	A	A	A	B	A	A	A	A	A	A	B	B	A	A	A	B	B	A	A	A	B	A	A	B	A	A	A	A	A	A	B	A	A	B	A	B	B	B	A	A	A	A	B	A	B	B	B	B	A	B	B	A	B	A	A	A	B	A	B	A	A	A	B	B	A	A	B	A	B	A	A	B	B	A	A	B	B	B	A	A	A	A	B	B	B	A	A	B	A	A	A	A
PZE-101205964	A	B	A	A	B	A	A	A	A	A	A	A	B	B	A	A	B	A	B	A	B	B	A	A	A	A	A	A	A	A	B	B	A	A	A	B	B	B	X	B	B	A	B	B	A	A	A	A	A	B	B	B	A	B	B	B	B	B	B	B	A	A	A	A	A	B	B	A	A	A	A	B	A	A	A	A	A	B	A	A	A	A	A	A	B	B	A	A	A	B	B	A	A	A	B	A	A	B	A	A	A	A	B	A	B	A	A	B	A	B	B	B	A	A	A	A	B	A	B	B	B	B	A	B	B	A	B	A	A	A	B	A	B	A	A	A	B	B	A	A	B	A	B	A	A	B	B	A	A	B	B	B	A	A	A	A	B	B	B	A	A	B	A	A	A	A
PZE-101206740	A	B	A	A	B	A	A	B	A	A	A	A	B	B	A	A	B	A	B	A	B	B	A	A	A	A	A	A	A	A	B	B	A	A	A	B	B	B	B	B	B	A	B	B	A	A	A	A	A	B	B	B	A	B	B	B	B	B	B	B	A	A	A	A	A	B	B	A	A	A	A	B	A	A	A	A	A	B	A	A	A	A	A	A	B	B	A	A	A	B	B	A	A	A	B	A	A	B	A	B	A	A	B	A	B	A	A	B	A	B	B	B	A	A	A	A	B	A	B	B	B	B	A	B	B	A	B	A	A	A	B	A	B	A	A	A	B	B	A	A	B	A	B	A	A	B	B	A	A	X	B	B	A	A	A	A	B	B	B	A	A	B	A	A	A	A
PZA00318.2	A	B	A	A	B	A	A	B	A	A	A	A	B	B	A	A	B	A	B	A	B	B	A	A	A	A	A	A	A	A	B	B	A	A	A	B	B	B	B	B	B	A	B	B	A	A	A	A	B	B	B	B	A	B	B	B	B	B	B	B	A	A	A	A	A	B	B	A	A	A	A	B	A	A	A	A	A	B	A	A	A	A	A	A	B	B	A	A	A	B	B	A	A	A	B	A	A	B	A	B	A	A	B	A	B	A	A	B	A	B	B	B	A	A	A	A	B	A	B	B	B	B	A	B	B	A	B	A	A	A	B	A	B	A	A	A	B	B	A	A	B	A	B	A	A	B	B	A	A	B	B	B	A	A	A	A	B	B	B	A	X	B	A	A	A	A
SYN34770	A	B	A	A	B	A	A	B	A	A	A	A	B	B	A	A	B	A	B	A	B	B	A	A	A	A	A	A	A	A	A	B	A	A	A	B	B	B	B	B	B	A	B	B	A	A	A	A	B	B	B	B	A	B	B	B	B	B	B	B	A	A	A	A	A	B	B	A	A	A	A	B	A	A	A	A	A	A	A	A	A	A	A	A	B	B	A	A	A	B	B	A	A	A	B	A	A	B	A	B	A	A	A	A	B	A	A	B	A	B	B	B	A	A	A	A	B	A	B	A	B	B	A	B	B	A	B	A	A	A	B	A	B	A	A	A	B	B	A	A	B	A	B	A	A	B	B	A	A	B	B	B	A	A	B	A	B	B	B	A	A	B	A	A	A	A
SYN24492	A	B	A	A	B	A	A	A	A	A	A	A	B	B	A	A	B	A	B	A	B	B	A	A	A	A	A	A	A	A	A	B	A	A	A	B	B	B	B	B	B	A	B	B	A	A	A	X	B	B	B	B	A	B	B	B	B	B	B	B	A	A	A	A	A	B	B	A	A	A	A	B	A	A	A	A	A	A	A	A	A	A	A	A	B	B	A	A	A	B	B	A	A	A	B	A	A	B	A	B	A	A	A	A	B	A	A	B	A	B	B	B	A	A	A	B	B	A	B	A	B	B	A	B	B	A	B	A	A	A	B	A	B	A	A	A	B	B	A	A	B	A	B	A	A	B	B	A	A	B	B	B	A	A	B	A	B	B	B	A	A	B	A	A	A	A
PZE-101208709	A	B	B	A	B	A	A	A	A	A	A	A	B	B	A	A	B	A	B	A	B	B	A	A	A	A	B	A	A	A	A	B	A	A	A	B	B	B	B	B	B	A	B	B	A	A	A	A	B	B	B	B	A	B	B	B	B	B	B	B	A	A	A	A	B	B	B	A	A	A	A	B	A	A	A	A	A	A	A	A	A	A	A	A	B	B	A	A	A	B	B	A	A	A	B	A	A	B	A	B	A	A	A	A	B	A	B	B	A	B	B	B	B	A	A	B	B	A	B	A	B	B	A	B	B	A	B	A	A	A	B	A	B	A	A	A	B	B	A	A	B	A	B	A	A	B	B	A	B	B	B	B	A	A	A	A	B	B	B	A	A	B	A	A	A	A
PZE-101209438	A	B	B	A	B	A	B	B	A	A	A	A	B	B	A	A	B	A	B	A	B	B	A	B	A	A	A	A	A	A	A	B	A	A	A	B	B	B	B	B	B	A	B	B	A	A	A	B	B	B	B	B	A	B	B	B	B	B	B	B	A	A	A	A	B	B	B	A	A	A	A	B	A	A	A	A	A	B	A	A	A	A	A	A	B	B	A	A	A	B	B	A	A	A	B	A	A	B	A	B	A	B	A	A	B	A	B	B	A	B	B	B	A	A	A	B	B	A	B	A	B	B	A	A	B	A	B	A	A	A	B	A	B	A	A	A	B	B	A	A	B	A	B	A	A	B	B	A	B	B	B	B	A	A	A	A	B	B	B	A	A	B	A	A	A	A
PZE-101209844	A	B	B	A	B	A	B	B	A	A	A	A	B	B	A	A	B	A	B	A	B	B	B	B	A	A	A	A	A	A	A	B	A	A	A	B	B	B	B	B	B	A	B	B	A	A	A	B	B	B	B	B	A	B	B	B	B	B	B	B	A	A	A	A	B	B	B	A	A	A	A	B	A	A	A	A	A	B	A	A	A	A	A	A	B	B	A	A	A	B	B	A	A	A	B	A	A	B	A	B	B	B	A	A	B	A	B	B	A	B	B	B	A	A	A	B	B	A	B	B	B	B	A	A	B	A	B	A	A	A	B	A	B	A	A	A	B	B	A	A	B	A	B	A	A	B	B	A	B	B	B	B	A	A	A	A	B	B	B	A	A	B	A	A	A	A
PZE-101209983	A	B	B	A	B	A	B	B	A	A	A	A	B	B	A	A	B	A	B	A	B	B	B	B	A	A	A	A	A	A	A	B	A	A	A	B	B	B	B	B	B	A	B	B	A	A	A	B	B	B	B	B	A	B	B	B	B	B	B	A	A	A	A	A	B	B	B	A	A	A	A	B	A	A	A	A	A	A	A	A	A	A	A	A	B	B	A	A	A	B	B	A	A	A	B	A	A	B	A	B	B	B	A	A	B	A	A	B	A	B	B	B	A	A	A	B	B	A	B	B	B	B	A	A	B	A	B	A	A	A	B	A	B	A	A	A	B	B	A	A	B	A	B	A	A	B	A	A	B	B	B	B	A	A	A	A	B	B	B	A	A	B	A	A	A	A
SYN271	A	B	B	A	B	B	B	B	A	A	A	A	B	B	A	A	B	A	B	A	B	B	B	B	A	A	A	A	A	A	A	B	A	A	A	B	B	B	B	B	B	A	B	B	A	A	A	B	B	B	B	B	B	B	A	B	B	B	B	A	A	A	A	A	B	B	B	A	A	A	A	B	A	A	A	A	A	A	A	A	A	B	A	A	B	B	A	A	A	B	B	A	A	A	B	A	A	B	A	B	B	B	A	A	B	A	A	B	A	B	B	B	A	A	A	B	B	A	B	B	B	B	A	A	B	A	B	A	A	A	B	A	B	A	A	A	B	B	A	A	B	A	B	A	A	B	A	A	B	X	B	B	A	A	A	A	B	B	B	A	A	B	A	A	A	A
SYN25458	A	B	B	A	B	B	B	B	A	A	A	A	B	B	A	A	B	A	B	A	B	A	B	B	A	A	A	A	A	A	A	B	A	A	A	B	B	B	B	B	B	A	B	B	A	A	A	B	B	B	B	B	B	B	A	B	B	B	B	A	A	A	A	A	B	B	B	A	A	A	A	B	A	A	A	A	A	A	A	A	A	B	A	A	B	B	A	A	A	B	B	A	A	A	B	A	A	B	A	B	B	B	A	A	B	A	A	B	A	B	B	B	A	A	A	B	B	A	B	B	B	B	A	A	B	A	B	A	A	A	B	A	B	A	A	A	B	B	A	A	B	A	B	A	A	B	A	A	B	X	B	B	A	A	A	A	B	B	B	A	A	B	A	A	A	A
PZE-101211038	A	B	B	A	B	B	B	B	A	A	A	A	B	B	A	A	B	A	B	A	B	A	B	B	A	A	B	A	A	A	A	B	A	A	A	B	B	B	B	B	B	A	B	B	A	A	A	B	B	B	B	B	B	B	A	B	B	X	B	A	A	A	A	A	B	B	B	A	A	A	A	B	A	A	A	A	A	A	A	A	A	B	A	A	B	B	A	A	A	B	B	A	A	A	B	A	A	B	A	B	B	B	A	A	B	A	A	B	A	B	B	B	A	A	A	B	B	A	B	B	B	B	A	A	B	A	B	A	A	A	B	A	B	A	A	A	B	B	A	A	B	A	B	A	A	B	A	A	B	X	B	B	A	A	A	A	B	B	B	A	A	B	A	A	A	A
SYN2268	A	A	B	A	B	B	B	B	A	A	A	A	B	B	A	A	B	A	B	A	B	A	B	B	A	A	B	A	A	A	A	B	A	A	A	B	B	B	B	B	B	A	B	B	A	A	A	B	B	B	B	B	B	B	A	B	B	B	B	A	A	B	A	A	B	B	B	A	A	A	A	B	A	A	A	A	A	A	A	A	A	B	A	A	B	B	A	A	A	B	B	A	A	A	B	A	A	B	A	B	B	B	A	A	B	A	A	B	A	B	B	B	A	A	A	B	B	A	B	B	B	B	A	A	B	A	B	X	A	A	B	A	B	A	A	A	B	B	A	A	B	A	B	A	A	B	A	A	B	B	B	B	A	A	B	A	B	B	B	A	X	B	A	A	X	A
PZA01921.19	A	A	B	A	B	B	A	B	A	A	A	A	B	B	A	A	B	A	B	A	B	A	B	B	A	A	B	A	A	A	A	B	A	B	A	B	B	B	B	B	B	A	A	B	B	A	A	B	B	B	B	B	B	B	A	B	B	B	B	A	A	B	A	A	B	B	B	A	A	A	A	B	A	A	A	A	A	A	A	A	A	B	A	A	B	B	A	A	A	B	B	A	A	A	B	A	A	B	A	B	B	B	A	A	B	A	A	B	A	B	B	B	A	A	A	B	B	A	B	B	B	B	A	A	B	A	B	A	A	A	B	A	B	A	A	A	B	B	B	A	B	A	B	A	A	B	A	A	B	X	B	B	A	A	B	A	B	B	B	A	A	B	A	A	A	A
PUT-163a-18166553-1285	A	A	B	A	B	B	A	B	A	A	A	A	B	B	A	A	B	A	B	A	B	A	B	B	A	A	B	A	A	A	A	B	A	B	A	B	B	B	B	B	B	A	A	B	B	A	A	B	B	B	B	B	B	B	A	B	B	B	B	A	A	B	A	A	B	B	B	A	A	A	A	B	A	A	A	B	A	A	B	A	A	B	A	A	B	B	A	A	A	B	B	A	A	A	B	A	A	B	A	B	B	B	A	A	B	A	A	B	A	B	B	B	A	A	A	B	B	A	B	B	B	B	A	A	B	A	B	A	A	A	B	A	B	A	A	A	B	B	B	A	B	A	B	A	A	B	A	A	B	B	B	B	A	A	B	A	B	B	B	A	A	B	A	A	A	A
PZE-101212333	A	A	B	A	B	B	A	B	A	A	A	A	B	B	A	A	X	A	B	A	B	A	B	B	A	A	B	A	A	A	A	B	A	X	A	B	B	B	B	B	X	A	A	B	B	A	A	H	B	B	B	B	B	X	A	B	B	B	B	A	A	B	A	A	B	X	B	A	A	A	A	B	A	A	A	X	A	A	B	A	A	B	A	A	B	B	A	A	A	B	B	A	A	A	B	A	A	B	A	B	X	B	A	A	B	A	A	B	A	B	H	B	A	A	A	B	B	A	B	B	X	B	A	A	B	A	B	A	A	A	B	A	B	A	A	A	B	B	B	A	X	A	B	A	A	B	B	A	B	X	B	B	A	A	X	A	B	B	B	A	A	B	A	A	A	A
SYN37125	A	A	B	A	B	B	A	B	A	A	A	A	B	B	A	A	B	A	B	A	B	A	B	B	A	A	B	A	A	A	A	B	A	B	A	B	B	B	B	B	B	A	A	B	B	B	A	B	B	B	B	B	B	B	A	B	B	B	B	A	A	B	A	A	B	B	B	A	A	A	A	B	A	A	A	B	A	A	B	A	A	B	A	A	B	B	A	A	A	B	B	A	A	A	B	A	A	B	A	B	B	B	A	A	B	A	A	B	A	B	B	B	A	A	A	B	B	A	B	B	B	B	A	A	B	B	B	A	A	A	B	A	B	A	A	A	B	B	B	A	B	A	B	A	A	B	B	A	B	B	B	B	A	A	B	A	B	B	B	A	A	B	A	A	A	A
PUT-163a-149041322-807	A	A	B	A	B	B	A	B	A	A	A	A	B	B	A	A	B	A	B	A	B	A	B	B	A	A	B	A	A	A	A	B	A	B	A	B	B	B	B	B	B	A	B	B	B	B	A	B	B	B	B	B	B	B	A	B	B	B	B	A	A	B	A	A	B	B	B	A	A	A	A	B	A	A	A	B	A	A	B	A	A	B	A	A	B	B	A	A	A	B	B	A	A	A	B	A	A	B	A	B	B	B	A	A	B	A	A	B	A	B	B	B	A	A	A	B	B	A	B	B	B	B	A	A	B	B	B	A	A	A	B	A	B	A	A	A	B	B	B	A	B	A	B	A	A	B	B	A	B	X	B	B	A	A	B	A	B	B	B	A	A	B	A	A	A	A
SYN31828	A	A	B	A	B	B	A	B	A	A	A	A	B	B	A	A	B	A	B	A	B	A	B	B	A	A	B	A	A	A	A	B	A	B	A	B	B	B	B	B	B	A	B	B	B	B	A	B	B	B	B	B	B	B	A	B	B	B	B	A	A	B	A	A	B	B	B	A	A	A	A	B	A	A	A	B	A	B	B	A	A	B	A	A	B	B	A	A	A	B	B	A	A	A	B	A	A	B	A	B	B	B	A	A	B	A	A	B	A	B	B	B	A	A	A	B	B	A	B	B	B	B	A	A	B	B	B	A	A	A	B	A	B	A	A	A	B	B	B	A	B	A	B	A	A	B	B	A	B	B	B	B	A	A	B	A	B	B	B	A	A	B	A	A	A	A
PZE-101213812	A	A	B	A	B	B	A	B	A	A	A	A	B	B	A	A	B	A	B	A	B	A	B	B	A	A	B	A	A	A	A	B	A	B	A	B	B	B	B	B	B	A	B	B	B	A	A	B	B	B	B	B	B	B	A	B	B	B	B	A	A	B	A	A	B	B	B	A	A	A	A	B	A	A	A	B	A	B	B	A	A	B	A	A	B	B	A	A	A	B	B	A	A	A	B	A	A	B	A	B	B	B	A	A	B	A	A	B	A	B	B	B	A	A	A	B	B	A	B	B	B	B	A	A	B	B	B	A	A	A	B	A	B	A	A	A	B	B	B	A	B	A	B	A	A	B	B	A	B	B	B	B	A	A	B	A	B	B	B	A	A	B	A	A	A	A
PZE-101213906	A	A	B	A	B	B	A	B	A	A	A	A	B	B	A	A	B	A	B	A	B	A	B	B	A	A	B	A	A	A	A	B	A	B	A	B	B	B	B	B	B	A	B	B	B	A	A	B	B	B	B	B	B	B	A	B	B	B	B	A	A	B	A	A	B	B	B	A	A	A	A	B	A	A	A	B	A	B	B	A	A	B	A	A	B	B	A	A	A	B	B	A	A	A	B	A	A	B	A	B	B	B	A	A	B	A	A	B	A	B	B	B	A	A	A	B	B	A	B	B	B	B	A	A	B	B	B	A	A	A	B	A	B	A	A	A	B	B	B	A	B	A	B	A	B	B	B	A	B	B	B	B	A	A	B	A	B	B	B	A	A	B	A	A	A	A
PZE-101214116	A	A	B	A	B	B	A	B	A	A	A	A	B	B	A	A	B	A	B	A	B	A	B	B	A	A	B	A	A	A	A	B	A	B	A	B	B	B	B	B	B	A	B	B	B	A	A	B	B	B	B	B	B	B	A	B	B	B	B	A	A	B	A	A	B	B	B	A	A	A	A	B	A	A	A	B	A	B	B	A	A	B	A	A	B	B	A	A	A	B	B	A	A	A	B	B	A	B	A	B	B	B	A	A	B	A	A	B	A	B	B	B	A	A	A	B	B	A	B	B	B	B	A	A	B	B	B	A	A	A	B	A	B	A	A	A	B	B	B	A	B	A	B	A	B	B	B	A	B	B	B	B	A	A	B	A	B	B	B	A	A	B	A	A	A	A
PZE-101214818	A	A	B	A	B	B	A	B	A	A	A	A	B	B	A	A	B	A	B	A	B	A	B	B	A	A	B	A	A	A	A	B	A	B	A	B	B	B	X	B	B	A	B	B	B	A	A	B	B	B	B	B	B	B	A	B	B	B	B	A	A	B	A	A	B	B	B	A	A	A	A	B	A	A	A	B	A	B	B	A	A	B	A	A	B	B	A	A	A	B	B	A	A	A	B	B	A	B	A	B	B	B	A	A	B	A	A	B	A	B	B	B	A	A	A	B	B	A	B	B	B	B	A	A	B	B	B	A	A	A	B	A	B	A	A	A	B	B	B	A	B	A	B	B	B	B	B	A	B	B	B	B	A	A	B	A	B	B	B	A	A	B	A	A	A	A
SYN39174	A	A	B	A	B	B	A	B	A	A	A	A	B	B	A	A	B	A	B	A	B	A	B	B	A	A	B	A	A	A	A	B	A	B	A	B	B	B	B	B	B	A	B	B	B	A	A	B	B	B	B	B	B	B	A	B	B	B	B	A	A	B	A	A	B	B	B	A	A	A	A	B	A	A	A	B	A	B	B	A	A	B	A	A	B	B	A	A	A	B	B	A	A	A	B	B	A	B	A	B	B	B	A	B	B	A	A	B	A	B	B	B	A	A	A	B	B	A	B	B	B	B	A	A	B	B	B	A	A	A	B	A	B	A	A	A	B	B	B	A	B	A	B	B	B	B	B	A	B	B	B	B	A	A	B	A	B	B	B	A	X	B	A	A	A	A
PZE-101215284	A	A	B	A	B	B	A	B	A	A	A	A	B	B	B	A	B	A	B	A	B	A	B	B	A	A	B	A	A	A	A	B	A	B	A	B	B	B	B	B	B	A	B	B	B	A	B	B	B	B	B	B	B	B	A	B	B	B	B	A	A	B	A	A	B	B	B	A	A	A	A	B	A	A	A	B	A	B	B	A	A	B	A	A	B	B	A	A	A	B	B	A	A	A	B	B	A	B	A	B	B	B	A	B	B	A	A	B	A	B	B	B	A	A	A	A	B	A	B	B	B	B	A	A	B	A	B	A	A	A	B	A	B	A	A	A	B	B	B	A	B	A	B	B	B	B	B	A	B	B	B	B	A	A	B	A	B	B	B	A	A	B	A	A	A	A
PZE-101215580	A	A	B	A	B	B	A	B	A	A	A	A	B	B	B	A	B	A	B	A	B	A	A	B	A	A	B	A	A	A	A	B	A	B	A	B	B	B	B	B	B	A	B	B	B	A	B	B	B	B	B	B	B	B	A	B	B	B	B	A	A	A	A	A	B	B	B	A	A	A	A	B	A	A	A	B	A	B	B	A	A	B	A	A	B	B	A	A	A	B	B	A	A	A	A	B	A	B	A	B	B	B	A	B	B	A	A	B	A	B	B	B	A	A	A	A	B	A	B	A	B	B	A	A	A	A	B	A	A	A	B	A	B	A	A	A	B	B	B	A	B	A	B	B	B	B	B	A	B	B	B	B	A	A	B	A	B	B	B	A	A	B	A	A	A	A
PZE-101215826	A	A	B	A	B	B	A	B	A	A	A	A	B	B	B	A	B	A	B	A	B	A	A	B	A	A	B	A	A	A	A	B	A	X	A	X	X	B	B	B	B	A	B	B	B	A	X	H	B	B	B	B	B	B	A	X	B	B	X	A	A	A	A	A	B	B	B	A	A	A	A	B	A	A	A	X	A	X	B	A	A	X	A	A	X	B	A	A	A	B	B	A	A	A	A	X	A	B	A	B	B	B	A	B	B	A	A	B	A	B	B	B	A	A	A	A	B	A	B	A	B	B	A	A	A	A	B	A	A	A	B	A	B	A	A	A	B	B	B	A	B	A	B	B	B	B	B	A	B	B	B	B	A	A	B	A	B	B	B	A	A	B	A	A	A	A
PZE-101216712	A	A	B	A	B	B	A	B	A	A	A	A	B	B	B	A	B	A	B	A	B	A	A	B	A	A	B	A	A	A	A	B	A	B	A	B	B	B	B	B	B	A	B	B	B	A	B	B	B	B	B	B	B	B	A	B	B	X	B	A	A	A	A	A	B	A	B	A	A	A	A	B	A	A	A	B	A	B	B	A	A	B	A	A	B	B	A	A	A	B	B	A	A	A	A	B	A	B	A	B	B	B	A	B	B	A	A	B	A	B	B	B	A	A	A	A	B	A	B	A	B	B	A	A	A	A	B	A	A	A	B	A	B	A	A	A	B	B	B	A	B	A	B	B	B	B	B	A	B	B	B	B	A	A	B	A	B	B	B	A	A	B	A	A	A	A
SYN14073	A	A	B	A	B	B	A	B	A	A	A	A	B	B	B	A	B	A	B	A	B	A	A	A	A	A	B	A	A	A	A	B	A	B	A	B	B	B	B	B	B	A	B	B	B	A	B	B	B	B	B	B	B	B	A	B	B	B	B	A	A	A	A	A	B	A	B	A	A	A	A	B	A	A	A	B	A	B	B	A	A	B	A	A	B	B	A	A	A	B	B	A	A	A	A	B	A	B	A	B	B	B	A	B	B	A	A	B	A	B	B	B	A	A	A	A	B	A	B	A	B	B	A	A	A	A	B	A	A	A	B	A	B	A	A	A	B	B	B	A	B	A	B	B	B	B	B	A	B	B	B	B	A	A	B	A	B	B	B	A	A	B	A	A	A	A
PZE-101217075	A	A	B	A	B	B	A	B	A	A	A	A	B	B	B	A	B	A	B	A	B	A	A	A	A	A	B	A	A	A	A	B	A	B	A	B	B	B	B	B	B	A	B	B	B	A	A	B	B	B	B	B	B	B	A	B	B	B	B	A	A	A	A	A	B	A	B	A	A	A	A	B	A	A	A	B	A	B	B	A	A	B	A	A	B	B	A	A	A	B	B	A	A	A	A	B	A	B	A	B	B	B	A	B	B	A	A	B	A	B	B	B	A	A	A	A	B	A	B	A	B	B	A	A	A	A	B	A	A	A	B	A	B	A	A	A	B	B	B	A	B	A	B	B	B	B	B	A	B	B	B	B	A	A	B	A	B	B	B	A	A	B	A	A	A	A
PZE-101217824	A	A	B	A	B	B	A	B	A	A	X	A	B	B	B	A	B	A	B	A	B	A	X	A	A	A	A	A	X	X	A	B	A	B	A	B	B	B	B	B	B	A	B	B	B	A	X	B	B	B	B	B	B	B	A	B	B	B	B	A	A	A	A	A	B	A	B	A	A	A	A	B	X	X	A	B	A	B	B	A	A	B	A	A	B	B	A	A	A	B	B	A	X	A	A	B	B	B	A	B	B	B	A	B	B	A	A	B	X	B	B	B	A	B	A	A	B	A	B	A	B	B	A	A	A	A	B	A	A	A	B	A	B	A	A	A	B	B	B	A	B	A	B	B	B	B	B	X	B	B	B	B	A	A	B	A	B	B	B	A	X	B	A	A	X	A
SYN25901	A	A	B	A	B	B	A	B	A	A	A	A	B	B	B	A	B	A	B	A	B	A	A	A	A	A	A	A	X	A	A	B	A	B	A	B	B	B	B	B	B	A	B	B	B	A	A	B	B	B	B	B	B	B	A	A	B	A	B	A	A	A	A	A	B	A	B	X	A	A	A	B	A	A	A	B	A	B	B	A	A	B	A	A	B	B	A	A	A	B	B	A	A	A	A	B	B	B	A	B	B	B	A	B	B	A	A	B	A	B	B	B	A	B	A	A	B	A	B	A	B	B	A	A	A	A	B	A	A	A	B	A	B	A	A	A	B	B	B	A	B	A	B	B	B	B	B	A	B	B	B	B	A	A	B	A	B	B	B	A	A	B	A	A	A	A
PZE-101218726	A	A	B	A	B	B	A	B	A	A	A	A	B	B	B	A	B	A	B	A	B	A	A	A	A	A	A	A	A	A	A	B	A	B	A	B	B	B	B	B	B	A	B	B	B	A	A	B	B	B	B	B	B	B	A	A	B	A	B	A	A	A	A	A	B	A	B	A	A	A	A	B	A	A	A	B	A	B	B	A	A	B	A	A	B	B	A	A	A	B	B	A	A	A	A	B	B	B	A	B	B	B	A	B	B	A	A	B	A	B	B	B	A	B	A	A	B	A	B	A	B	B	B	A	A	A	B	A	A	A	B	A	B	A	A	A	B	B	B	A	B	A	B	B	B	B	B	A	B	B	B	B	A	A	B	A	B	B	B	A	A	B	A	A	A	A
PZE-101219610	A	A	B	A	B	B	A	B	A	A	A	A	B	B	B	A	B	A	B	A	B	A	A	A	A	A	A	A	A	A	A	B	A	B	A	B	B	B	B	B	B	A	B	B	B	A	A	A	B	B	B	B	B	B	A	A	B	A	B	A	A	A	A	A	B	A	B	A	A	A	A	B	A	A	A	B	A	B	B	A	A	B	A	A	B	B	A	A	A	B	B	A	A	A	A	B	B	B	A	B	B	B	A	B	B	A	A	B	A	B	B	B	A	B	A	A	B	A	B	A	B	B	B	A	A	A	B	A	A	A	B	A	B	A	A	A	B	B	B	A	B	A	B	B	B	B	B	A	B	B	B	B	A	A	B	A	B	B	B	A	A	B	A	A	A	A
PZE-101219998	A	A	B	X	B	B	A	B	A	A	A	A	B	B	B	A	B	A	B	A	B	A	A	A	A	A	A	A	A	A	A	B	A	B	A	B	B	B	B	B	B	A	B	B	B	A	B	A	B	B	B	B	B	B	A	A	B	A	B	A	A	A	A	A	B	A	B	A	A	A	A	B	A	A	A	B	A	B	B	A	A	B	A	A	B	B	A	A	A	B	B	A	A	A	A	B	B	B	A	B	B	B	A	B	B	A	A	B	A	B	B	B	A	B	A	A	B	A	B	A	B	B	B	A	A	A	B	X	A	A	B	A	B	A	A	A	B	B	B	A	B	A	B	B	B	B	B	A	B	B	B	B	A	A	B	A	X	B	B	A	A	B	A	A	A	A
PZE-101219999	A	A	B	A	B	B	A	B	A	A	A	A	B	B	B	A	B	A	B	A	B	A	A	A	A	A	A	A	A	A	A	B	A	B	A	B	B	B	B	B	B	A	B	B	B	A	B	A	B	B	B	B	B	B	A	A	B	A	B	A	A	A	A	A	B	A	B	A	A	A	A	B	A	A	A	B	A	B	B	A	A	B	A	A	B	B	A	A	A	B	B	A	A	A	A	B	B	B	A	B	B	B	A	B	B	A	A	B	A	B	B	B	A	B	B	A	B	A	B	A	B	B	B	A	A	A	B	A	A	A	B	A	B	A	A	A	B	B	B	A	B	A	B	B	B	B	B	A	B	B	B	B	A	A	B	A	A	B	B	A	A	B	A	A	A	A
PZE-101220335	A	A	B	A	B	B	A	B	A	A	A	A	B	B	B	A	B	A	B	A	B	A	A	A	A	A	A	A	A	A	A	B	A	B	A	B	B	B	B	B	B	A	B	B	B	A	B	A	B	B	B	B	B	B	A	A	B	A	B	A	A	A	A	A	B	A	B	A	A	A	A	B	A	A	A	B	A	B	B	A	A	B	A	A	B	B	A	A	A	B	B	A	A	A	A	B	B	B	A	B	B	B	A	B	B	A	A	B	A	B	A	B	A	B	B	A	B	A	B	A	B	B	B	A	A	A	B	A	A	A	B	A	B	A	A	A	B	B	B	A	B	A	B	B	B	B	B	A	B	B	B	B	A	A	B	A	H	B	B	A	A	B	A	A	A	A
SYN8076	A	A	B	A	B	B	A	B	A	A	A	A	B	B	B	A	B	A	B	A	B	A	A	A	A	A	A	A	A	A	A	B	A	B	A	B	B	B	B	B	B	A	B	B	B	A	B	A	B	B	B	B	B	B	A	A	B	A	B	A	A	A	A	A	B	A	B	A	A	A	A	A	A	A	A	B	A	B	B	A	A	B	A	A	B	B	A	A	A	B	B	A	A	A	A	B	B	B	A	B	B	B	A	B	B	A	A	B	A	B	A	B	A	B	B	A	B	A	B	A	B	B	B	A	A	A	B	A	A	A	B	A	B	A	A	A	B	B	B	A	B	A	B	B	B	B	B	A	B	B	B	B	A	A	B	A	H	B	B	A	A	B	A	A	A	A
PZE-101221207	A	A	B	A	B	B	A	B	A	A	A	A	B	B	B	A	B	A	B	A	B	A	A	A	A	A	A	A	A	A	A	B	A	B	A	B	B	B	B	B	B	A	B	B	B	A	B	A	B	B	B	B	B	B	A	A	B	A	B	A	A	A	A	A	B	A	B	A	A	A	A	A	A	A	A	B	A	B	B	A	A	B	A	A	B	B	A	A	A	B	B	A	A	A	A	B	B	B	A	B	B	B	A	B	B	A	A	B	A	B	A	B	A	B	B	A	B	A	B	A	B	B	B	A	A	A	B	A	A	A	B	A	B	A	A	A	B	B	B	A	B	A	B	B	B	B	A	A	B	B	B	B	A	A	B	A	H	B	B	A	A	B	A	A	A	A
PZE-101222419	A	A	B	A	B	B	A	B	A	A	A	A	B	B	B	A	B	A	A	A	B	A	A	A	A	A	A	A	A	A	A	B	A	B	A	B	B	B	B	B	B	A	B	B	B	A	B	A	B	B	B	B	B	B	A	A	B	A	B	A	A	A	A	A	B	A	B	A	A	A	A	A	A	A	A	B	A	B	B	A	A	B	A	A	B	B	A	A	A	B	B	A	A	A	A	B	B	B	A	B	B	B	A	B	B	A	A	A	A	B	A	B	A	B	B	A	B	A	B	A	B	B	B	A	A	A	B	A	A	A	B	A	B	A	A	A	B	B	B	A	B	A	B	B	B	B	A	A	B	B	A	B	A	A	B	A	B	B	B	A	A	B	A	A	A	A
PZE-101222789	A	A	B	A	B	B	A	B	A	A	A	A	B	B	B	A	B	A	A	A	B	A	A	A	A	A	A	A	A	A	A	B	A	B	A	B	B	B	B	B	B	A	B	B	B	A	B	A	B	B	B	B	B	B	A	A	B	A	B	A	A	A	A	A	B	A	B	A	A	A	A	A	A	A	B	B	A	B	B	A	A	B	A	A	B	B	A	A	A	B	B	A	A	A	A	B	B	B	A	B	B	B	A	B	B	A	A	A	A	B	A	A	A	B	B	A	B	A	B	B	B	B	B	A	A	A	B	A	A	A	B	A	B	A	A	A	B	B	B	A	B	A	B	B	B	B	A	A	B	B	A	B	A	A	B	A	B	B	B	A	A	B	A	A	A	A
PZE-101223111	A	A	B	A	B	B	A	B	A	A	A	A	B	B	B	A	B	A	A	A	B	A	A	A	A	A	A	A	A	A	A	B	A	B	A	B	B	B	B	B	B	A	B	B	B	A	B	A	B	B	B	B	B	B	A	A	B	A	B	A	A	A	A	A	B	A	B	A	A	A	A	A	A	A	B	A	A	B	A	A	A	B	A	A	B	B	A	A	A	B	B	A	A	A	A	B	B	B	A	B	B	B	A	B	B	A	A	A	A	B	A	A	A	B	B	A	B	A	B	B	B	B	B	A	A	A	B	A	A	A	B	A	B	A	A	A	B	B	B	A	B	A	B	B	B	B	A	A	B	B	A	B	A	A	B	A	B	B	B	A	A	B	A	A	A	A
PZE-101224017	A	A	B	A	B	B	A	B	A	A	A	A	B	B	B	A	B	A	A	A	B	A	A	A	A	A	A	A	A	A	A	B	A	B	A	B	B	B	B	B	B	A	B	B	B	A	B	A	B	B	B	B	B	B	A	A	B	A	B	A	A	A	A	A	B	A	B	A	A	A	A	A	A	A	B	A	A	B	A	A	A	B	A	A	B	B	A	A	A	B	B	A	A	A	A	B	B	B	A	B	B	B	A	B	B	A	A	A	A	B	A	A	A	B	B	A	B	A	B	B	B	B	B	A	A	A	B	A	A	A	B	A	B	A	A	A	B	B	A	A	B	A	B	B	B	B	A	A	B	X	A	B	A	A	B	A	B	B	B	A	A	B	A	A	A	A
SYN2652	A	A	B	A	B	B	A	B	A	A	A	A	B	B	B	A	B	A	A	A	B	A	A	A	A	A	A	A	A	A	A	B	A	B	A	B	B	B	B	B	B	A	B	B	B	A	B	A	B	B	B	B	B	B	A	A	B	B	B	A	A	A	A	A	B	A	B	A	A	A	A	A	A	A	B	A	A	B	A	A	A	B	A	A	B	B	A	A	A	B	B	A	A	A	A	B	B	B	A	B	B	B	A	B	B	A	A	A	A	B	A	A	A	B	B	A	B	A	B	B	B	B	B	A	A	A	B	A	A	A	B	A	B	A	A	A	B	B	A	A	B	A	B	B	B	B	A	A	B	B	A	B	A	A	B	A	B	B	B	A	X	B	A	A	A	A
PZE-101225579	A	A	B	A	B	B	A	B	A	A	A	A	B	B	B	A	B	A	A	A	B	A	A	A	A	A	A	A	A	A	A	B	A	B	A	B	B	B	B	B	B	A	B	B	B	A	B	A	B	X	B	B	B	B	A	A	B	B	B	A	A	A	A	A	B	A	B	A	A	A	A	A	A	A	A	A	A	B	A	A	A	B	A	A	B	B	A	A	A	B	B	B	A	A	A	B	A	B	A	B	B	B	A	B	B	A	A	A	A	B	A	A	A	B	B	A	B	A	B	B	B	B	B	A	A	A	B	A	A	A	B	A	B	A	A	A	B	B	A	A	B	A	B	B	A	B	A	A	B	B	A	B	A	A	B	A	B	B	B	A	A	B	A	A	A	A
PZE-101225570	A	A	B	A	B	B	A	B	A	A	A	A	B	B	B	A	B	A	A	A	B	A	A	A	A	A	B	A	A	A	A	B	A	B	A	B	B	B	B	B	B	A	B	B	B	A	B	A	B	B	B	B	B	B	A	A	B	B	B	A	A	A	A	A	B	A	B	A	A	A	A	A	A	A	A	A	A	B	A	A	A	B	A	A	B	B	A	A	A	B	B	B	A	A	A	B	A	B	A	B	B	B	A	B	B	A	A	A	A	B	A	A	A	B	B	A	B	A	B	B	B	B	B	A	A	A	B	A	A	A	B	A	B	A	A	A	B	B	A	A	B	A	B	B	A	B	A	A	B	B	A	B	A	A	B	A	B	B	B	A	X	B	A	A	A	A
SYN9147	A	A	B	A	B	B	A	B	A	A	A	A	B	B	B	A	B	A	A	A	A	A	A	A	A	A	A	A	A	A	A	B	A	B	A	B	A	B	A	A	B	A	B	B	B	A	B	A	A	B	B	B	B	B	A	A	A	B	B	A	A	A	A	A	B	A	B	A	A	A	A	A	A	A	A	A	A	B	A	A	A	B	A	A	B	B	A	A	A	B	B	B	A	A	A	B	A	B	A	B	B	B	A	B	B	A	A	A	A	B	A	A	A	B	B	A	B	A	B	B	B	A	B	A	A	A	B	A	A	A	B	B	B	A	A	A	B	B	A	A	B	A	B	B	A	B	A	A	B	B	A	B	A	A	B	A	B	B	B	A	B	B	A	A	A	A
PUT-163a-93011727-4797	A	A	B	A	B	B	A	B	A	A	A	A	B	B	B	A	B	A	A	A	A	A	A	A	A	A	A	B	A	A	A	B	A	B	A	B	A	B	A	A	B	A	B	B	B	B	B	A	A	B	B	B	B	B	A	A	A	B	B	A	A	A	A	A	B	A	B	A	A	A	A	A	A	A	A	A	A	B	A	A	A	B	A	A	B	B	A	A	A	B	B	B	A	A	A	B	A	B	A	B	B	B	A	B	B	A	A	A	A	B	A	A	A	B	B	A	B	A	B	B	B	A	B	A	A	A	B	A	A	A	B	B	B	A	A	A	B	B	A	A	B	A	B	B	A	B	A	A	B	B	A	B	A	A	B	A	B	B	B	A	B	B	A	A	A	A
PZE-101228519	A	A	B	A	B	B	A	B	A	A	A	A	B	B	B	A	B	A	B	A	A	A	A	A	A	A	A	B	A	A	A	B	A	B	A	B	A	B	A	A	B	A	B	B	B	B	B	A	A	B	B	B	B	B	A	A	A	B	B	A	A	A	A	A	B	A	B	A	A	A	A	A	A	B	A	A	A	B	A	A	A	A	B	A	B	B	A	A	A	B	B	B	A	A	A	B	A	B	A	B	B	B	A	B	B	A	A	A	A	B	A	A	A	B	H	A	B	A	B	B	B	A	B	A	A	A	B	A	A	A	B	B	B	A	A	A	B	B	A	A	B	A	B	B	B	B	A	A	B	B	A	B	A	A	B	A	B	B	B	A	B	B	A	A	A	A
PZE-101228673	A	A	A	A	B	B	A	B	A	A	A	A	B	B	B	A	B	A	B	A	A	A	A	A	A	A	A	B	A	A	A	B	A	B	A	B	A	B	A	A	B	A	B	B	B	B	B	A	A	B	B	B	B	B	A	A	A	B	B	A	A	A	A	A	B	A	B	A	A	A	A	A	A	B	A	A	A	B	A	A	A	A	B	A	B	B	A	A	A	B	B	B	A	A	A	B	A	B	A	B	B	B	A	B	B	A	A	A	A	B	A	A	A	B	X	A	B	A	B	B	B	A	B	A	A	A	B	A	A	A	B	X	B	A	A	A	B	B	A	A	B	A	B	B	B	B	A	A	B	X	A	B	A	A	B	A	B	B	B	A	B	B	A	A	A	A
SYN21677	A	A	A	A	B	B	A	B	A	A	A	A	B	B	B	B	B	A	A	A	A	A	A	A	A	A	A	B	A	A	A	B	A	B	A	B	A	B	A	A	B	A	B	B	B	B	B	A	A	B	B	B	B	B	A	A	A	B	B	A	A	A	A	A	B	A	B	A	A	A	A	A	A	B	A	A	A	B	A	A	A	A	B	A	B	B	A	A	A	B	B	B	A	A	A	B	A	B	A	B	B	B	A	B	B	A	A	A	A	B	A	A	A	B	H	A	B	A	B	B	A	A	B	A	A	A	B	A	A	A	B	B	B	A	A	A	B	B	A	A	B	A	B	B	B	A	A	A	B	B	A	B	A	A	B	A	B	B	B	A	B	B	A	A	A	A
PZE-101229810	A	A	A	A	B	B	A	B	A	A	A	A	B	B	B	B	A	A	B	A	A	A	A	A	A	A	A	B	A	A	A	B	A	B	A	B	A	B	A	A	B	A	B	B	B	B	B	A	A	B	B	B	B	B	A	A	A	B	B	A	A	A	A	A	B	A	B	A	A	A	A	A	A	B	A	A	A	B	A	A	A	A	A	A	B	B	A	A	A	B	B	B	A	A	A	B	A	B	A	B	B	B	A	B	B	A	A	A	A	B	A	A	A	B	H	A	B	A	B	B	A	A	B	A	A	A	B	A	A	A	B	B	B	A	A	A	B	B	A	A	B	A	B	B	B	A	A	A	B	X	A	B	A	A	B	A	B	B	B	A	B	B	A	A	A	A
SYN2725	A	A	A	A	B	B	A	B	A	A	A	A	B	B	B	B	A	A	B	A	A	A	A	A	A	A	A	B	A	A	A	B	A	B	A	B	A	B	A	B	B	B	B	B	B	B	B	A	A	B	B	B	B	B	A	A	A	B	B	A	A	A	A	A	B	A	B	A	A	A	A	A	A	B	A	A	A	B	A	A	A	A	B	A	B	B	A	A	A	B	B	B	A	A	A	B	A	B	A	B	B	B	A	B	B	A	A	A	A	B	A	A	A	B	H	A	B	A	B	B	A	A	B	A	A	A	B	A	A	A	B	B	B	A	A	A	B	B	A	A	B	A	B	B	B	A	A	A	B	B	A	B	A	A	B	A	B	B	B	A	B	B	A	A	A	A
PZE-101230411	A	A	A	A	B	B	B	B	A	A	A	A	B	B	B	B	A	A	B	A	A	A	A	A	A	A	A	B	A	A	A	B	A	B	A	B	A	B	A	B	B	B	B	B	B	B	B	A	A	B	B	B	B	B	A	A	A	B	B	A	A	A	A	A	B	A	B	A	A	A	A	A	A	B	A	A	A	B	A	A	A	A	B	A	B	B	A	A	A	B	B	B	A	A	A	B	A	B	A	B	B	B	A	B	B	A	A	A	A	B	A	A	A	B	H	A	B	A	B	B	A	A	B	A	A	A	B	A	A	A	B	B	B	A	A	A	B	B	A	A	B	A	B	B	B	A	A	A	B	B	A	B	A	A	B	A	B	B	B	A	B	B	A	A	A	A
PZE-101231300	A	A	A	A	B	B	B	B	A	A	A	A	B	B	B	B	A	A	B	A	A	A	A	A	A	A	A	B	A	A	A	B	A	B	A	B	A	B	A	B	B	B	B	B	B	B	B	A	A	B	B	B	B	B	A	A	A	B	B	A	A	A	A	A	B	A	B	A	A	A	A	A	A	B	A	A	A	B	A	A	B	A	B	A	B	B	A	A	A	B	B	B	A	A	A	B	A	B	A	B	B	B	A	B	B	A	A	A	A	B	A	A	A	B	H	A	B	A	B	B	A	A	B	A	A	A	B	A	A	A	B	B	B	A	A	A	B	B	A	A	B	A	B	B	B	A	A	A	B	B	A	B	A	A	B	A	B	B	B	A	B	B	A	A	A	A
SYN27285	A	A	A	A	B	B	B	B	A	A	A	A	B	A	B	B	A	A	B	A	A	A	A	A	A	A	A	B	A	A	A	B	A	B	A	B	A	B	A	B	B	B	A	B	B	B	B	A	A	B	B	B	B	B	A	A	A	B	B	A	A	A	A	A	B	A	B	A	A	A	A	A	A	B	A	A	A	B	A	A	B	A	B	A	B	B	A	A	A	B	B	B	A	A	A	B	A	B	A	B	B	B	A	B	B	A	A	A	A	B	A	A	A	B	H	B	B	A	B	B	A	A	B	A	A	A	B	A	A	A	B	X	B	A	A	A	B	B	A	A	B	A	B	B	B	A	A	A	B	B	A	B	A	A	B	A	B	B	B	A	B	B	A	A	A	A
PZE-101233035	A	A	A	A	B	B	B	B	A	A	A	A	B	A	B	B	A	A	B	A	A	A	A	A	A	A	A	B	A	A	A	B	A	A	A	B	A	B	A	B	B	B	A	B	A	A	B	A	A	B	B	B	B	B	A	A	A	B	B	A	A	A	A	A	B	A	B	A	A	A	A	A	A	B	A	A	A	B	A	A	A	A	B	A	B	B	A	A	A	B	B	B	A	A	A	B	A	B	A	B	B	B	A	B	B	A	A	A	A	B	A	A	A	B	H	B	B	A	B	B	A	A	B	A	A	A	B	A	A	A	B	B	B	A	A	A	B	B	A	A	B	A	B	B	B	A	A	A	B	X	A	B	A	A	B	A	B	B	B	A	B	B	A	A	A	A
PZE-101233241	A	A	A	A	B	B	X	B	A	A	A	A	B	A	B	B	A	A	B	A	A	A	A	A	A	A	A	B	A	A	A	B	A	A	A	B	A	B	A	B	B	B	A	B	A	A	B	A	A	B	B	B	B	B	A	A	A	B	B	A	A	A	A	A	B	A	B	A	A	A	A	A	A	B	A	A	A	B	A	A	A	A	B	A	B	B	A	A	A	B	B	B	A	A	A	B	A	B	A	B	B	B	A	A	B	A	A	A	A	B	A	A	A	B	A	B	B	A	B	B	A	A	B	A	A	A	H	A	A	A	B	B	B	A	A	A	B	B	A	A	B	A	B	B	B	A	A	A	B	B	A	B	A	A	B	A	B	B	B	A	B	B	A	A	A	A
SYN2052	A	A	A	A	B	B	B	B	A	A	A	A	B	A	B	B	A	A	B	A	A	A	A	A	A	A	A	B	A	A	A	B	A	A	A	B	A	B	A	B	B	B	A	B	A	A	B	A	A	B	B	B	B	B	A	A	A	B	B	A	A	A	A	A	B	A	B	A	A	A	A	A	A	B	A	A	A	B	A	A	A	A	B	A	B	B	A	A	A	B	B	B	A	A	A	B	A	B	A	B	B	B	A	A	B	A	A	A	A	B	A	A	A	B	A	B	B	A	B	B	A	A	B	A	A	A	B	A	A	A	B	B	B	A	A	A	B	B	A	A	B	A	B	B	B	A	A	A	B	B	A	B	A	A	B	A	B	B	B	A	B	B	A	A	A	A
SYN14771	A	A	A	A	B	B	B	B	A	A	A	A	B	A	B	B	A	A	B	A	A	A	A	A	A	A	A	B	A	A	A	B	A	A	A	B	A	B	A	B	B	B	A	B	A	A	B	A	A	B	B	B	B	B	A	A	A	B	B	A	A	A	A	A	B	A	B	A	A	A	A	A	A	B	A	A	A	B	A	A	A	A	B	A	B	B	A	A	A	B	B	B	A	A	A	B	A	B	A	B	B	B	A	A	B	A	A	A	A	B	A	A	A	B	A	B	B	A	B	B	A	A	B	A	A	A	B	A	A	A	B	X	B	A	A	A	B	B	A	A	B	A	B	B	B	A	A	A	B	X	A	B	A	A	B	A	B	B	B	A	B	B	A	A	A	A
SYN10353	A	A	A	A	B	B	B	B	A	A	B	A	B	A	B	B	A	A	B	A	A	A	A	A	A	A	A	B	A	A	A	B	A	A	A	B	A	X	A	B	B	B	A	B	A	A	B	A	A	B	B	B	B	B	A	A	A	B	B	A	A	A	A	A	B	A	B	A	A	A	A	A	A	B	A	A	A	B	A	A	A	A	B	A	B	B	A	A	A	B	B	B	A	A	A	B	A	B	A	B	B	B	A	A	B	A	A	A	A	B	A	A	A	B	A	B	B	A	B	B	A	A	B	A	A	A	B	A	A	A	B	B	B	A	A	A	B	B	A	A	B	A	B	B	B	A	B	A	B	B	A	B	A	A	B	A	B	B	B	A	B	B	A	A	A	A
PZE-101235826	A	A	A	A	B	B	B	B	A	A	B	A	B	A	B	B	A	A	B	A	A	A	A	A	A	A	A	B	A	A	A	B	A	A	A	B	A	B	A	B	B	B	A	B	A	A	B	A	A	B	B	B	B	B	A	A	A	B	B	A	A	A	A	A	B	A	B	A	A	A	A	A	A	B	A	A	A	B	A	A	A	A	B	A	B	B	A	A	A	B	A	B	A	A	A	B	A	A	A	B	B	B	A	A	B	A	A	A	A	B	A	A	A	B	A	B	B	A	B	B	A	A	B	A	A	A	B	A	A	A	B	B	B	A	A	A	B	B	A	A	B	A	B	B	B	A	B	A	B	B	A	B	A	A	B	A	B	B	B	A	B	B	A	A	A	A
SYN8671	A	A	A	A	B	B	B	B	A	A	B	A	B	A	B	B	A	A	B	A	A	A	A	A	A	A	A	B	A	A	A	B	A	A	A	B	A	B	A	B	B	B	A	B	A	A	B	A	A	B	B	B	B	B	A	A	A	B	B	A	A	A	A	A	B	A	B	A	A	A	A	A	A	B	A	A	A	B	A	A	A	A	B	A	B	B	A	A	A	B	A	B	A	A	A	B	A	A	A	B	B	B	A	A	B	A	A	A	A	B	A	A	A	B	A	B	B	A	B	B	A	A	B	A	A	A	B	A	A	A	B	B	B	A	A	A	B	B	A	A	B	A	B	B	B	A	B	A	A	B	A	B	A	A	A	A	B	B	B	A	B	B	A	A	A	A
PZE-101236600	A	A	A	A	B	B	B	B	A	A	B	A	B	A	B	B	A	A	B	A	A	A	A	A	A	A	A	B	A	A	A	B	A	A	A	B	A	B	A	B	B	B	A	B	A	A	B	A	A	B	B	B	B	B	A	A	A	B	B	A	A	A	A	A	B	A	B	A	A	A	A	A	A	B	A	A	A	B	A	A	A	A	B	A	B	B	A	A	A	B	A	B	A	A	A	B	A	A	A	B	B	B	A	A	B	A	A	A	A	B	A	A	A	B	A	B	B	A	B	B	A	A	B	A	A	A	B	A	A	A	B	B	B	A	A	A	B	B	A	A	B	A	B	B	A	A	B	A	A	B	A	B	A	A	A	A	B	B	B	A	B	B	A	A	A	A
SYN20067	A	A	A	A	B	B	B	B	A	A	B	A	B	A	B	A	A	A	A	A	A	A	A	A	A	A	A	B	A	A	A	B	A	A	A	B	A	B	A	B	B	B	A	B	A	A	B	A	A	B	B	B	B	B	A	A	A	B	B	A	A	A	A	A	B	A	B	A	A	A	A	A	A	B	A	A	A	A	A	A	A	A	B	A	B	B	A	A	A	B	A	B	A	A	A	B	A	A	A	A	B	B	A	A	B	A	A	A	A	B	A	A	A	B	A	B	B	A	B	B	A	A	B	A	A	A	B	X	A	A	B	B	B	A	A	A	B	B	A	A	B	A	B	B	A	A	B	A	A	B	A	B	A	A	A	A	B	B	B	A	B	B	A	A	A	A
SYN9117	A	A	A	A	B	B	B	B	A	A	B	A	B	A	B	A	A	A	A	A	A	A	A	A	A	A	A	B	A	A	A	B	A	A	A	B	A	B	A	B	B	B	A	B	A	A	B	A	A	B	B	B	B	B	A	A	A	B	B	A	A	A	A	A	B	A	B	A	A	A	A	A	A	B	A	A	A	A	A	A	A	A	B	A	B	B	A	A	A	B	A	B	A	A	A	B	A	A	A	A	B	B	A	A	B	A	A	A	A	B	A	A	A	B	A	B	B	A	B	B	B	A	B	A	A	A	B	A	A	A	B	B	B	A	A	A	B	B	A	A	B	A	B	B	A	A	B	A	A	B	A	B	A	A	A	A	B	B	B	A	B	B	A	A	A	A
PZE-101237701	A	A	A	A	B	B	B	B	A	A	B	A	B	A	B	A	A	A	A	A	A	A	A	A	A	A	A	B	A	A	A	B	A	B	A	B	A	B	A	B	A	B	A	B	B	B	B	A	A	B	B	B	B	B	A	A	A	B	B	A	A	A	A	A	B	A	B	A	A	A	A	A	A	B	A	A	A	A	A	A	B	A	B	A	B	B	A	A	A	B	A	B	A	A	A	A	A	A	A	A	B	B	A	B	B	A	A	A	B	B	A	A	A	B	A	B	B	A	B	B	B	A	B	A	A	A	B	A	A	A	B	B	B	A	A	A	B	B	A	A	B	A	B	B	A	A	B	A	A	B	A	B	A	A	A	A	B	B	B	A	B	B	A	A	A	A
PZE-101237901	A	A	A	A	B	B	B	B	A	A	B	A	A	A	B	A	A	A	A	A	A	A	A	A	A	A	A	B	A	A	A	B	A	B	A	B	A	B	A	B	A	B	A	B	B	B	B	A	A	B	B	B	B	B	A	A	A	B	B	A	A	A	A	A	B	A	B	A	A	A	A	A	A	B	A	A	A	A	A	A	B	A	B	A	B	B	A	A	A	B	A	B	A	A	A	A	A	A	A	A	B	B	A	B	B	A	A	A	B	B	A	A	A	B	A	B	B	A	B	A	B	A	B	A	A	A	B	A	A	A	B	B	B	A	X	A	B	B	A	A	B	A	B	B	A	A	B	A	A	B	A	B	A	A	A	A	B	B	B	A	B	B	A	A	X	A
PZE-101238646	A	A	A	A	B	B	B	B	A	A	B	A	A	B	B	A	A	A	A	A	A	A	A	A	A	A	A	B	A	A	A	B	A	B	A	B	A	B	A	B	A	B	A	B	B	B	B	A	A	B	B	B	B	B	A	A	A	B	B	A	A	A	A	A	B	A	B	A	A	A	A	A	A	B	A	A	A	A	A	A	B	A	B	A	B	B	A	A	A	B	A	B	A	A	A	A	A	A	A	A	B	B	A	B	B	A	A	A	B	B	A	A	A	B	A	B	B	A	B	A	B	A	A	A	A	A	B	A	A	A	B	B	B	A	A	A	B	B	A	B	B	A	B	B	A	A	B	A	A	X	A	B	A	A	A	A	B	B	B	A	B	B	A	A	A	A
PZB01394.4	A	A	H	A	B	B	B	B	A	A	B	A	A	B	B	A	A	A	A	A	A	A	A	A	A	A	A	B	A	A	A	B	A	B	A	B	A	B	A	B	A	B	A	B	B	B	B	A	A	B	B	B	B	B	A	A	A	B	B	A	A	A	A	A	B	A	B	A	A	A	A	B	A	B	A	A	A	A	A	A	B	A	B	A	B	B	A	A	A	B	A	B	A	A	A	A	A	A	A	A	B	B	A	B	B	A	A	A	B	B	A	A	A	B	A	B	B	A	B	A	B	A	A	A	A	A	B	A	A	A	B	B	B	A	A	A	B	B	A	B	B	A	B	B	A	A	B	A	A	B	A	B	A	A	A	A	B	B	B	A	B	B	A	A	A	A
SYN38911	A	A	H	A	B	A	B	B	A	A	B	A	A	B	B	A	A	A	A	A	A	A	A	A	A	A	A	B	A	A	A	B	A	B	A	B	A	B	A	B	A	B	A	B	B	B	B	A	A	B	B	B	B	B	A	A	A	B	B	A	A	A	A	B	B	A	B	A	A	A	A	B	A	B	B	A	A	A	A	A	B	A	B	A	B	B	A	A	A	B	A	B	A	A	A	A	A	A	A	A	B	B	A	B	B	A	A	A	B	B	A	A	A	B	A	B	B	A	B	A	B	A	A	B	A	A	B	A	A	A	B	B	B	A	A	A	B	B	A	B	B	A	B	B	A	A	B	A	A	B	A	B	A	A	A	A	B	B	B	A	B	B	A	A	A	A
SYN37676	A	A	X	A	B	A	B	B	A	A	B	A	A	B	B	A	A	A	A	A	A	A	A	A	A	A	A	B	A	A	A	B	A	B	A	B	A	B	A	B	A	B	A	B	B	B	B	A	A	B	B	B	B	B	A	A	A	B	B	A	A	A	A	B	B	A	B	A	A	A	A	B	A	B	B	A	A	A	A	A	B	A	B	A	A	B	A	A	A	B	A	B	A	A	A	A	A	X	A	A	B	B	A	B	B	A	A	A	B	B	A	A	A	B	A	B	B	A	B	A	B	A	A	B	A	A	B	A	A	A	B	B	B	A	A	A	B	B	A	B	B	A	B	B	A	A	B	A	A	B	A	B	A	A	A	A	B	B	B	A	B	B	A	A	A	A
PZE-101241048	A	A	H	A	B	A	B	B	A	A	B	A	A	B	B	A	A	A	A	A	A	A	A	A	A	B	A	B	A	A	A	B	A	B	A	B	A	B	A	B	A	B	A	B	B	B	B	A	A	B	B	B	B	B	A	A	A	B	B	A	A	A	A	B	B	A	B	A	A	A	A	B	A	B	B	A	A	A	A	A	B	A	B	A	A	B	A	A	A	B	A	B	A	A	A	A	A	H	A	A	B	B	A	B	B	A	A	A	B	B	A	A	A	B	A	B	B	A	B	A	B	A	A	B	A	A	B	A	A	A	B	B	B	A	A	A	B	B	A	B	B	A	B	B	A	A	B	A	A	B	A	B	A	A	A	A	B	B	B	A	B	B	A	A	A	A
SYN91	A	A	A	A	B	A	B	B	A	A	B	A	A	B	B	A	A	A	A	A	A	A	A	A	A	B	A	B	A	A	A	B	A	B	A	B	A	B	A	B	A	B	A	B	B	B	B	A	A	B	B	B	B	B	A	A	A	B	B	A	A	A	A	B	B	A	B	A	A	A	A	B	A	B	B	A	A	A	A	A	B	A	B	A	A	B	A	A	A	B	A	B	A	A	B	A	A	A	A	A	B	B	A	B	B	A	A	A	B	B	A	A	A	B	A	B	B	A	B	A	B	A	A	B	A	A	B	A	A	A	B	B	B	A	A	A	B	B	A	B	B	A	B	B	A	A	B	A	A	B	A	B	A	A	A	A	B	B	B	A	B	B	A	A	A	A
PZE-101241488	A	A	B	A	B	A	B	B	A	A	B	A	A	B	B	A	A	A	A	A	A	A	A	A	A	B	A	B	A	A	A	B	A	B	A	B	A	B	A	B	A	B	A	B	B	B	B	A	A	B	B	B	B	B	A	A	A	B	B	A	A	A	A	B	B	A	B	A	A	A	A	B	A	B	B	A	A	A	A	A	B	A	B	A	A	A	A	A	A	B	A	B	A	A	B	A	A	X	A	A	B	B	A	B	B	A	A	A	B	B	A	A	A	B	A	B	B	A	B	A	B	A	A	B	A	A	B	A	A	A	B	B	B	A	A	A	A	B	A	B	B	A	B	B	A	A	B	A	A	B	A	B	A	A	A	A	B	B	B	A	B	B	A	A	A	A
ZM012173-0545	A	A	B	A	B	A	B	B	A	A	B	A	A	B	B	A	A	A	A	A	A	A	A	A	A	B	A	B	A	A	A	B	A	B	A	B	A	B	A	B	A	B	A	B	B	B	B	A	A	B	B	B	B	B	A	A	A	B	B	A	B	A	A	B	B	A	B	A	A	A	A	B	A	B	B	A	A	A	A	A	B	A	B	A	A	A	A	A	A	B	A	B	A	A	B	A	A	B	A	A	B	B	A	B	B	A	A	A	B	B	A	A	A	B	A	B	B	A	B	A	B	A	A	B	A	A	B	A	A	A	B	B	B	A	A	A	A	B	A	B	B	A	B	B	A	A	B	A	A	B	A	B	A	A	A	A	B	B	B	A	B	B	A	A	A	A
SYN3051	A	A	B	A	B	A	B	B	A	A	B	A	A	B	B	A	A	A	A	A	A	A	A	A	A	B	A	B	A	A	A	B	A	A	A	B	A	B	A	B	A	B	A	B	B	B	B	A	A	B	B	B	B	B	A	A	A	B	B	A	B	A	A	B	B	A	B	A	A	A	A	B	A	B	B	A	A	A	A	A	B	A	B	A	A	A	A	A	A	B	A	B	A	A	B	A	A	B	A	A	B	B	A	B	B	A	A	A	B	B	A	A	A	B	A	B	B	A	B	A	B	A	A	B	A	A	B	A	A	A	B	X	B	A	A	A	A	B	A	B	B	A	B	B	A	A	B	A	A	X	A	B	A	A	A	A	B	B	B	A	B	B	A	A	A	A
SYNGENTA16364	A	A	B	A	X	A	B	B	A	A	B	A	B	B	B	A	A	A	A	A	A	A	A	A	A	B	A	B	A	A	A	B	A	A	A	B	A	B	A	B	A	B	A	B	B	B	B	A	A	B	B	B	B	B	A	A	A	B	B	A	B	A	A	B	B	A	B	A	A	A	A	B	A	B	B	A	A	A	A	A	X	A	B	A	A	A	A	A	A	B	A	B	A	A	B	A	A	B	A	A	B	B	A	B	B	A	A	A	X	B	A	A	A	B	A	B	B	A	B	A	B	A	A	B	A	A	B	A	A	A	B	B	B	A	A	A	A	B	A	B	B	A	B	B	A	A	B	A	A	B	A	B	A	A	A	A	B	B	B	A	B	B	A	A	A	A
PUT-163a-78089980-4234	A	A	B	A	B	A	B	B	A	A	B	A	B	B	B	A	A	A	A	A	A	A	A	A	A	B	A	B	A	A	A	B	A	B	A	B	A	B	A	B	A	B	A	B	B	B	B	A	A	B	B	B	B	B	A	A	A	B	B	A	B	A	A	B	B	A	B	A	A	A	A	B	A	B	B	A	A	A	A	A	B	A	B	A	A	A	A	A	A	B	A	B	A	A	B	A	A	B	A	A	B	B	A	B	B	A	A	A	B	B	A	A	A	B	A	B	B	A	B	A	B	A	A	B	A	A	B	A	A	A	B	B	B	A	A	A	A	B	A	B	B	A	B	B	A	A	B	A	A	B	A	B	A	A	A	A	B	B	B	A	B	B	A	A	A	A
PUT-163a-74238957-3642	A	A	B	A	B	A	B	B	A	A	B	A	B	B	B	A	A	A	A	A	A	A	A	A	A	B	A	B	A	A	A	B	A	B	A	B	A	B	A	B	A	A	A	B	B	B	B	A	A	B	B	B	B	B	A	A	A	B	B	A	B	A	A	B	B	A	A	A	A	A	A	B	A	B	B	A	A	A	A	A	B	A	B	A	A	A	A	A	A	B	A	B	A	A	B	A	A	B	A	A	B	B	A	B	B	A	A	A	B	B	A	A	A	B	A	B	B	A	B	A	B	A	A	B	A	A	B	A	A	A	B	B	B	A	A	A	A	B	A	B	B	A	B	B	A	A	B	A	A	X	A	B	A	A	A	A	B	B	B	A	X	B	A	A	A	A
PZE-101243143	A	A	B	A	B	A	B	B	A	A	B	A	B	B	B	A	A	A	A	A	A	A	A	A	A	B	A	B	A	A	A	B	A	B	A	B	A	B	A	B	A	A	A	B	B	B	B	A	A	B	B	B	B	B	A	A	A	B	B	A	B	A	A	B	B	A	A	A	A	A	A	B	A	B	B	A	A	A	A	A	B	A	B	A	A	A	A	A	A	B	A	B	A	A	B	A	A	B	A	A	B	B	A	B	B	A	A	A	B	B	A	A	A	B	A	B	B	A	B	A	B	A	A	B	A	A	B	A	A	A	B	B	B	A	A	A	A	B	A	A	B	A	B	B	A	A	B	A	A	B	A	B	A	A	A	A	B	B	B	A	A	B	A	A	A	A
SYN20363	A	A	B	A	B	A	B	B	A	A	B	A	B	B	B	A	A	A	A	A	A	A	A	A	A	B	A	B	A	B	A	B	A	A	B	A	A	B	A	B	A	A	A	B	B	B	B	A	A	B	B	B	B	B	A	A	A	B	B	A	B	A	A	B	B	A	A	A	A	A	A	B	A	B	B	A	A	A	A	A	B	A	B	A	A	A	A	A	A	B	A	B	A	A	B	A	A	B	A	A	B	B	A	B	A	A	A	A	B	B	A	A	A	B	B	B	B	B	B	A	B	A	A	A	A	A	B	A	A	A	B	B	B	A	A	A	A	B	A	A	B	A	B	B	A	B	B	A	A	X	A	B	A	A	A	A	A	B	B	A	X	B	A	A	A	A
SYN20359	A	A	B	A	B	A	B	B	A	A	B	A	B	B	B	A	A	A	A	A	A	A	A	A	B	B	A	B	A	B	A	B	A	A	B	A	A	B	A	B	A	A	A	B	B	B	B	A	A	B	B	B	B	B	A	A	A	B	B	A	B	A	A	B	B	A	A	A	A	A	A	B	A	B	B	A	A	A	A	A	B	A	B	A	A	A	A	A	A	B	A	B	A	A	B	A	A	B	A	A	B	B	A	B	A	A	A	A	B	B	A	A	A	B	B	B	B	B	B	A	B	A	A	A	A	A	B	A	A	A	B	B	B	A	A	A	A	B	A	A	B	A	B	B	A	B	B	A	A	B	A	B	A	A	A	A	A	B	B	A	X	B	A	A	A	A
PUT-163a-18179900-1491	A	A	B	A	B	A	B	B	A	A	B	A	B	B	B	A	A	A	A	A	A	A	A	A	B	B	A	B	A	B	A	B	A	A	B	A	A	B	A	B	A	A	A	B	B	B	B	A	A	B	B	B	B	B	A	A	A	B	B	A	B	A	A	B	B	A	A	A	A	A	A	B	A	B	B	A	A	A	A	A	B	A	B	A	A	B	A	A	A	B	A	B	A	A	B	A	A	B	A	A	B	B	A	B	A	A	A	A	B	B	A	A	A	B	B	B	B	B	B	A	B	A	A	A	A	A	B	A	A	A	B	B	B	A	A	A	A	B	A	A	B	A	B	B	A	B	B	A	A	B	A	B	A	A	A	A	A	B	B	A	A	B	A	A	A	A
PUT-163a-110517263-96	A	A	B	A	B	A	B	B	B	A	B	A	B	B	B	A	A	A	A	A	A	A	A	A	B	B	A	B	A	B	A	B	A	A	B	A	A	B	A	B	A	A	A	B	B	B	B	A	A	B	B	B	B	B	A	A	A	B	B	A	B	A	A	B	B	A	A	A	A	A	A	B	A	B	B	A	A	A	A	A	B	A	B	A	A	B	A	A	A	B	A	B	A	A	B	A	A	B	A	A	B	B	A	B	A	A	A	A	B	B	A	A	A	B	B	B	B	B	B	A	B	A	A	A	A	A	B	A	A	A	B	B	B	A	A	A	A	B	A	A	B	A	B	B	A	B	B	A	A	B	A	B	A	A	A	A	A	B	B	A	A	B	A	A	A	A
SYN19016	A	A	B	A	B	A	B	B	B	A	B	A	B	B	B	B	A	A	A	A	A	A	A	A	B	B	A	B	A	B	A	B	A	A	B	A	A	B	A	B	A	A	A	B	B	B	B	A	A	B	B	B	B	B	A	A	A	B	B	A	B	A	A	B	B	A	A	A	A	A	A	B	A	B	B	A	A	A	A	A	B	A	B	A	A	B	A	A	A	B	A	B	A	A	B	A	A	B	A	A	B	B	A	B	A	A	A	A	B	B	A	A	A	B	B	B	B	B	B	A	B	A	A	A	A	A	B	A	A	A	B	B	B	A	A	A	A	B	A	A	B	A	B	B	A	B	B	A	A	B	A	B	A	A	A	A	A	B	B	A	X	B	A	A	A	A
PZE-101245369	A	A	B	A	B	A	B	B	B	A	B	A	B	B	B	H	A	A	A	A	A	A	A	A	B	B	A	B	A	B	A	B	A	A	B	A	A	B	A	B	A	A	A	B	B	B	B	A	A	B	B	B	B	B	A	A	A	B	B	A	B	A	A	B	B	A	A	A	A	A	A	B	A	B	B	A	A	A	A	A	B	A	B	A	A	B	A	A	A	B	A	B	A	A	B	A	A	B	A	A	B	B	A	B	A	A	A	A	B	B	A	A	A	B	B	B	B	B	B	A	B	A	A	A	A	A	B	A	A	A	B	B	B	A	A	A	A	B	A	A	B	A	B	B	A	B	B	A	A	B	A	B	A	A	A	A	A	B	B	A	A	B	B	B	A	A
PZA03556.1	A	A	B	A	B	A	B	B	B	A	B	A	B	B	B	H	A	A	B	A	A	A	A	A	B	B	A	B	A	B	A	B	A	A	B	A	A	B	A	B	A	A	A	B	B	B	B	A	A	B	B	B	B	B	A	A	A	B	B	A	B	A	A	B	B	A	A	A	A	A	A	B	A	B	B	A	A	A	A	A	B	A	B	A	A	B	A	A	A	B	A	B	A	A	B	A	A	B	A	A	B	B	A	B	A	A	A	A	B	B	A	A	A	B	B	B	B	B	B	A	B	A	A	A	A	A	B	A	A	A	B	B	B	A	A	A	A	B	A	A	B	A	B	B	A	B	B	A	A	B	A	B	A	A	A	A	A	B	B	A	A	B	B	B	A	A
SYN33506	A	A	B	A	B	A	B	B	B	A	B	A	B	B	B	H	A	A	B	A	A	A	A	A	B	B	A	B	A	B	A	B	A	A	B	A	A	B	A	A	A	A	A	B	B	B	B	A	A	B	B	B	B	B	A	A	A	B	B	A	B	A	A	B	B	A	A	A	A	A	A	B	A	B	B	A	A	A	A	A	B	A	A	A	A	B	A	A	A	B	A	B	A	A	B	A	A	B	A	A	B	B	A	B	A	A	A	A	B	B	A	A	A	B	B	B	B	B	B	A	B	A	A	A	A	A	B	A	A	A	B	X	B	A	A	A	A	B	A	A	B	A	B	B	A	B	B	A	A	B	A	B	A	A	A	A	A	B	B	A	A	B	B	B	A	A
SYN39025	A	A	X	A	B	A	B	B	B	A	B	A	B	B	B	X	A	A	B	A	A	A	A	A	B	B	A	B	A	B	A	B	A	A	B	A	A	B	A	A	A	A	A	B	B	B	B	A	A	B	B	B	B	B	A	A	A	B	B	A	B	A	A	B	B	A	A	A	A	A	A	B	A	B	B	A	A	A	A	A	B	A	A	A	A	B	A	A	A	B	A	B	A	A	B	A	A	B	A	A	A	B	A	B	A	A	A	A	B	B	A	A	A	B	B	B	B	B	B	A	B	A	A	A	A	A	B	A	A	A	B	B	B	A	A	A	A	B	A	A	B	A	B	B	A	B	B	A	A	B	A	B	A	A	A	A	A	B	B	A	X	B	B	B	A	A
SYN3285	A	A	H	A	B	A	B	B	A	A	B	A	B	B	B	B	A	A	A	A	A	A	A	A	B	B	A	B	A	B	A	B	A	A	B	A	A	B	A	A	A	A	A	B	B	B	B	A	A	B	B	B	B	B	A	A	A	B	B	A	B	A	A	B	B	A	A	A	A	A	A	B	A	B	A	A	A	A	A	A	B	A	A	A	A	B	A	A	A	B	A	B	A	A	B	A	A	B	A	A	A	B	A	B	A	A	A	A	B	B	A	A	A	B	B	B	B	B	B	A	B	A	A	A	A	A	B	A	A	A	B	B	B	A	A	A	A	B	A	A	B	A	B	B	B	B	B	A	A	X	A	B	A	A	A	A	A	B	B	A	A	B	B	B	A	A
SYN3286	A	A	H	B	B	A	B	B	A	A	B	A	B	B	B	B	A	A	H	A	A	A	A	A	B	B	A	B	A	B	A	B	A	A	B	A	A	B	A	A	A	A	A	B	B	B	B	A	A	B	B	B	B	B	A	A	A	B	B	A	B	A	A	B	B	A	A	A	A	A	A	B	A	B	A	A	A	A	A	A	B	A	A	A	A	B	A	A	A	B	A	B	A	A	B	A	A	B	A	A	A	B	A	B	A	A	A	A	B	B	B	A	A	B	B	B	B	B	B	A	B	A	A	A	A	A	B	A	A	A	A	B	B	A	A	A	A	B	A	A	B	A	B	B	B	B	B	A	A	X	A	B	A	A	A	A	A	B	B	A	X	B	B	B	A	A
PZE-101246660	A	A	A	B	B	A	B	B	A	A	B	A	B	B	B	B	A	A	H	A	A	A	A	A	B	B	A	B	A	B	A	B	A	A	B	A	A	B	A	A	A	A	A	B	B	B	B	A	A	B	B	B	B	B	A	A	A	B	B	A	B	A	A	B	B	A	A	A	A	A	A	B	A	B	A	A	A	A	A	A	B	A	A	A	A	B	A	A	A	B	A	B	A	A	B	A	A	B	A	A	A	B	A	B	A	A	A	A	B	B	B	A	A	B	B	B	B	B	B	A	B	A	A	A	A	A	B	B	A	A	A	B	B	A	A	A	A	B	A	A	B	A	B	B	B	B	B	A	A	B	A	B	A	A	A	A	A	B	B	A	A	B	B	B	A	A
PZE-101246842	A	A	A	B	B	A	B	B	A	A	B	A	B	B	B	A	A	A	H	A	A	A	A	A	B	B	A	B	A	B	A	B	A	A	B	A	A	B	X	A	A	A	A	B	B	B	B	A	A	B	B	B	B	B	A	A	A	B	B	A	B	A	A	B	B	A	A	A	A	A	A	B	A	B	A	A	A	A	A	A	B	A	A	A	A	B	A	A	A	B	A	B	A	A	B	A	A	B	A	A	A	B	A	B	A	A	A	A	B	B	B	A	A	B	B	B	B	B	B	A	B	A	A	A	A	B	B	B	A	A	A	B	B	A	A	A	A	B	A	A	B	A	B	B	B	B	B	A	A	X	A	B	A	A	A	A	A	B	B	A	A	B	B	B	A	A
SYN21366	A	A	A	B	B	A	B	B	A	A	B	A	B	B	B	A	A	A	H	A	A	A	A	A	B	B	A	B	A	B	A	B	A	A	B	A	A	B	A	A	A	A	A	B	B	B	B	A	A	B	B	B	B	B	A	A	A	B	B	A	B	A	A	B	B	A	A	A	A	A	A	B	A	B	A	A	A	A	A	A	B	A	A	A	A	B	A	A	A	B	A	B	A	A	B	A	A	B	A	A	A	B	A	B	A	A	A	A	B	B	B	A	A	B	B	B	B	B	B	A	B	A	A	A	A	A	B	B	A	A	A	X	B	A	A	A	A	B	A	A	B	A	B	B	B	B	B	A	A	X	A	B	A	A	A	A	A	B	B	A	X	B	B	B	A	A
PZE-101247063	A	A	A	B	B	A	B	B	A	A	B	A	B	B	B	A	A	A	H	A	A	A	A	A	B	B	A	B	A	B	A	B	A	A	B	A	A	B	A	A	A	A	A	B	B	B	B	A	A	B	B	B	B	B	A	A	A	B	B	A	B	A	A	B	A	A	A	A	A	A	A	B	A	B	A	A	A	A	A	A	B	A	A	A	A	B	A	A	A	B	A	B	A	A	B	A	A	A	A	A	A	B	A	B	A	A	A	A	B	B	B	A	A	B	B	B	B	B	B	A	B	A	A	A	A	B	B	B	A	A	A	B	B	A	A	A	A	B	A	A	B	A	B	B	B	B	B	A	A	X	A	B	A	A	A	A	A	B	B	A	A	B	B	B	A	A
SYN29074	A	A	A	B	B	A	B	B	A	A	B	A	B	A	B	A	A	A	A	A	A	A	A	A	B	A	A	B	A	B	A	B	A	A	B	A	A	B	A	A	A	A	A	B	B	B	B	A	A	B	B	B	B	B	A	A	A	B	B	A	B	A	A	B	A	A	A	A	A	A	A	B	A	B	A	A	A	A	A	B	B	B	A	A	A	B	A	A	A	B	A	B	A	A	B	A	A	A	A	A	A	B	A	B	A	A	A	A	B	B	B	A	A	B	B	B	B	B	B	A	B	A	A	A	A	B	B	A	A	A	A	B	B	A	A	A	A	B	A	A	B	A	B	A	B	B	B	A	A	X	A	B	A	A	A	A	A	B	B	A	X	B	B	B	A	B
PZE-101248317	A	A	A	H	B	A	B	B	A	A	B	A	B	A	B	A	A	A	A	A	A	A	A	A	B	A	A	B	A	B	A	B	A	A	B	A	A	B	A	A	A	A	A	B	B	B	B	A	A	B	B	B	B	B	A	A	A	B	B	A	B	A	A	B	A	A	A	A	A	A	A	B	A	B	A	A	A	A	A	B	B	B	A	A	A	B	A	A	A	B	A	B	A	A	B	A	A	A	A	A	A	B	A	B	A	A	A	A	B	B	B	A	A	B	B	B	B	B	B	A	B	A	A	A	A	B	B	A	A	A	A	X	B	A	A	A	A	B	A	A	B	A	B	B	B	B	B	A	A	X	A	B	A	A	A	A	A	B	B	A	A	B	B	B	A	B
SYN38691	A	A	A	H	B	A	B	B	A	A	B	A	B	A	B	A	A	A	A	A	A	A	A	A	B	A	A	B	A	B	A	B	A	A	B	A	A	B	A	A	A	A	A	B	B	B	B	A	A	B	B	B	B	B	A	A	A	B	B	A	B	A	A	B	A	A	A	A	A	A	A	B	A	B	A	A	A	A	A	B	B	B	A	A	A	B	A	A	A	B	A	B	B	A	B	A	A	A	A	A	A	B	A	B	A	A	A	A	B	B	B	A	A	B	B	B	B	B	B	A	B	A	A	A	A	B	B	A	A	A	A	B	B	A	A	A	A	B	A	A	B	A	B	B	B	B	B	A	A	B	A	B	A	A	A	A	A	B	B	A	X	B	B	B	A	B
SYN38320	A	A	A	A	B	A	B	B	A	A	B	A	B	A	B	A	A	A	A	A	A	A	A	A	B	A	A	B	A	B	A	B	A	A	B	A	A	B	X	A	A	A	A	B	B	B	B	A	A	B	B	B	B	B	A	A	A	B	B	A	B	A	A	B	A	A	A	A	A	A	A	B	A	B	A	A	A	A	A	B	B	B	A	A	A	B	B	A	A	B	A	B	B	A	B	A	A	X	A	A	A	B	A	B	A	A	A	A	B	A	B	A	A	B	B	B	B	B	B	A	B	A	A	A	A	B	B	A	A	A	A	B	B	A	A	A	A	B	A	A	B	A	B	B	B	B	B	A	A	B	A	B	A	A	A	A	A	B	B	A	X	B	B	B	A	B
PZE-101249114	A	A	A	A	B	A	B	B	A	A	B	A	B	A	B	A	A	A	A	A	A	A	A	A	A	A	A	B	A	B	A	B	A	A	B	A	A	B	A	A	A	A	A	B	B	B	B	A	A	B	B	B	B	B	A	A	A	B	B	A	A	A	A	B	A	A	A	A	A	A	A	B	A	B	A	A	A	A	A	B	B	B	A	A	A	B	B	A	A	B	A	B	B	A	B	A	A	A	A	A	A	B	A	B	A	A	A	A	B	A	B	A	A	B	B	B	B	B	B	A	B	A	A	A	A	B	B	A	A	A	A	B	B	A	A	A	A	B	A	A	B	A	B	B	B	B	B	A	A	X	A	B	A	A	A	A	A	B	B	A	A	B	B	B	X	B
PZE-101249154	A	A	A	A	B	A	B	B	A	A	B	A	B	A	B	A	A	A	A	A	A	A	A	A	A	A	A	B	A	B	A	B	A	A	B	A	A	B	A	A	A	A	A	B	B	B	B	A	A	B	B	B	B	B	A	A	A	B	B	A	A	A	A	B	A	A	A	A	A	A	H	B	A	B	A	A	A	A	A	B	B	B	A	B	A	B	B	A	A	B	A	B	B	A	B	A	A	A	A	A	A	B	A	B	A	A	A	A	B	A	B	A	A	B	B	B	B	B	B	A	B	A	A	A	A	B	B	A	A	A	A	B	B	A	A	A	A	B	A	A	B	A	B	B	B	B	B	A	A	X	A	B	A	A	A	A	A	B	B	A	A	B	B	B	A	B
PZE-101249550	A	A	A	A	B	A	B	B	A	A	B	A	B	B	B	A	A	A	A	A	A	A	A	A	A	A	A	A	A	B	A	B	A	A	B	A	A	B	A	A	A	A	A	B	B	B	B	A	A	B	B	B	B	B	A	A	A	B	B	A	A	A	A	B	A	A	A	A	A	A	B	B	A	B	A	A	A	A	A	B	B	B	A	B	A	B	B	A	A	B	A	B	B	A	B	A	A	A	A	A	A	B	A	B	A	A	A	A	B	A	B	A	A	B	B	B	B	B	B	A	B	A	A	A	A	B	B	A	A	A	A	B	B	A	A	A	A	B	A	A	B	A	B	B	B	B	B	A	A	B	A	B	A	A	A	A	A	B	B	A	A	B	B	B	A	B
PZA00623.4	A	A	A	A	B	A	B	B	A	A	B	A	B	B	B	A	A	A	A	A	A	A	A	A	A	A	A	A	A	A	A	B	A	A	B	A	A	B	A	A	A	A	A	B	B	B	B	A	A	B	B	B	B	B	A	A	A	B	B	A	A	A	A	B	A	A	A	A	A	A	B	B	A	B	A	A	A	A	A	B	B	B	A	B	A	B	B	A	A	B	A	B	B	A	B	A	A	A	A	A	A	B	A	B	A	A	A	A	B	A	B	A	A	B	B	B	B	B	B	A	B	A	A	A	A	B	B	A	A	A	A	B	B	A	A	A	A	B	A	A	B	A	B	B	B	B	B	A	A	B	A	B	A	A	A	A	A	B	B	A	A	B	B	B	A	B
SYN16869	A	A	A	A	B	A	B	B	A	A	B	A	B	B	B	A	A	A	A	A	A	A	A	A	A	A	A	A	A	A	A	B	A	A	B	A	A	B	A	A	A	A	A	B	B	B	B	A	A	B	B	B	B	B	A	A	A	B	B	A	A	A	A	B	A	A	A	A	A	A	B	B	A	B	A	A	A	A	A	B	B	B	A	B	A	B	B	A	A	B	A	B	B	A	B	A	A	A	A	B	A	B	A	B	A	A	A	A	B	A	B	A	A	B	B	B	B	B	B	A	B	A	A	A	A	B	B	A	A	A	A	X	B	A	A	A	A	B	A	A	B	A	B	B	B	B	B	A	A	X	A	B	A	A	A	A	A	B	B	A	X	B	B	B	A	B
SYN8231	A	A	A	A	B	B	B	B	B	A	B	A	B	B	B	B	A	A	A	A	A	A	A	A	A	B	A	A	A	A	A	B	A	A	B	B	A	B	A	A	A	A	A	B	B	B	B	A	A	B	B	B	B	B	A	A	A	B	B	A	A	A	A	B	A	A	B	A	A	A	A	B	A	B	A	A	A	A	A	B	B	B	A	A	A	B	B	A	A	B	A	B	B	A	B	A	A	A	A	B	A	B	A	B	B	A	A	A	B	A	B	A	A	B	B	B	B	B	B	A	B	A	A	A	A	B	B	A	A	A	A	A	B	A	A	A	A	B	A	A	B	A	B	B	B	B	B	A	A	B	A	B	A	A	A	B	A	B	B	A	A	B	B	B	A	B
PZE-101250478	A	A	A	A	B	B	B	B	B	A	B	A	B	B	B	B	A	A	A	A	A	A	A	A	A	B	A	A	A	A	A	B	A	A	B	B	A	B	A	A	A	A	A	B	B	B	B	A	A	B	B	B	B	B	A	A	A	X	B	A	A	A	A	B	A	A	B	A	A	A	A	B	B	B	A	A	A	A	A	B	B	B	A	A	A	B	B	A	A	B	A	B	B	A	B	A	A	A	A	B	A	B	A	B	B	A	A	A	B	A	B	A	A	B	B	B	B	B	B	A	B	A	A	A	A	B	B	A	A	A	A	A	B	A	A	A	A	B	A	A	B	A	B	B	B	B	B	A	A	H	A	B	A	A	A	B	B	B	B	A	A	B	B	B	A	B
PUT-163a-76012177-3732	A	A	A	A	B	B	B	B	B	A	B	A	B	B	B	B	A	A	A	A	A	B	A	A	A	B	A	A	A	A	A	B	A	A	B	B	A	B	A	A	A	A	A	B	B	B	B	A	A	B	B	B	B	B	A	A	A	B	B	A	H	A	A	B	A	A	B	A	A	A	A	B	B	B	A	A	A	A	A	B	B	B	A	A	A	B	B	A	A	B	A	B	B	A	B	A	A	A	A	B	A	B	A	B	B	A	A	A	B	A	B	A	A	B	B	B	B	B	B	A	B	A	A	X	A	B	B	A	A	A	A	A	B	A	A	A	A	B	A	A	B	A	B	B	B	B	B	A	A	B	A	B	A	A	A	B	B	B	B	A	A	B	B	B	A	B
PZA01238.2	A	A	A	A	B	B	B	B	B	A	B	A	B	B	B	B	A	A	A	A	A	B	A	A	A	B	A	A	A	A	A	B	A	A	B	B	A	B	A	A	A	A	A	B	B	B	B	A	A	B	B	B	B	B	A	A	A	B	B	A	H	A	A	B	A	A	B	A	A	A	A	B	B	B	A	A	A	A	A	B	B	B	A	A	A	B	B	A	A	B	A	B	B	A	B	A	A	A	A	B	A	B	A	B	B	A	A	A	B	A	B	A	A	B	B	B	B	B	B	A	B	A	A	A	A	B	B	A	A	B	A	A	B	A	A	A	A	B	A	A	B	A	B	B	B	B	B	A	A	X	A	B	A	A	A	B	B	B	B	A	X	B	B	B	A	B
PZE-101251114	A	A	A	A	B	B	B	B	B	A	B	A	B	B	B	B	A	A	A	A	A	B	A	A	A	B	A	A	A	A	A	B	A	A	B	B	A	B	A	A	A	A	A	B	B	B	B	A	A	B	B	B	B	B	A	A	A	B	B	A	A	A	A	B	A	A	B	A	A	A	A	B	B	B	A	A	A	A	A	B	B	B	A	A	A	B	B	A	A	B	A	B	B	B	B	A	A	A	A	B	A	B	A	B	B	A	A	A	B	A	B	A	A	B	A	B	B	B	B	A	B	A	A	A	A	B	B	A	A	B	A	A	B	B	A	A	A	B	A	A	B	A	B	B	B	B	B	A	A	B	B	B	A	A	A	B	B	B	B	A	A	B	B	B	A	B
PZE-101251251	A	A	A	A	B	B	B	B	B	A	B	A	B	B	B	B	A	A	A	A	A	B	A	A	A	B	A	A	A	A	A	B	A	A	B	B	A	B	A	A	A	A	A	B	B	B	B	A	A	B	B	B	B	B	A	A	A	B	B	A	A	A	A	B	A	A	B	A	A	A	A	B	B	B	A	A	A	A	A	B	B	B	A	A	A	B	B	A	A	B	A	B	B	B	B	A	A	A	A	B	A	B	A	B	B	A	A	A	B	A	B	A	A	B	A	B	B	B	B	A	B	A	A	B	A	B	B	A	A	B	A	A	B	B	A	A	A	B	A	A	B	A	B	B	B	B	B	A	A	B	B	B	A	A	A	B	B	B	B	A	A	B	B	B	A	B
SYN36182	A	A	A	A	B	B	B	B	B	A	B	A	B	B	B	B	A	A	A	A	A	B	A	A	A	H	A	A	A	A	A	B	A	A	B	B	A	B	A	A	A	A	A	B	B	B	B	A	A	B	B	B	B	B	A	A	A	B	B	A	A	A	A	B	A	A	B	A	A	A	A	B	B	B	A	A	A	A	A	B	B	B	A	A	A	B	B	A	A	B	A	B	B	B	B	A	A	A	A	A	A	B	A	B	B	A	A	A	B	A	B	A	A	B	A	B	B	B	B	A	B	A	A	B	A	B	B	A	A	B	A	A	B	B	A	A	A	B	A	A	B	A	B	B	B	B	B	A	A	B	B	B	A	A	A	B	B	B	B	A	A	B	B	B	A	B
SYN26859	A	A	A	A	B	B	B	B	B	A	B	A	B	B	B	B	A	A	A	A	A	B	B	A	B	H	A	A	A	A	A	B	A	A	B	B	A	B	A	A	A	A	A	B	B	B	B	A	A	B	B	A	B	B	A	A	A	B	B	A	A	A	A	B	A	A	B	A	A	A	A	B	B	B	A	A	A	A	A	B	B	B	B	A	A	B	B	A	A	B	A	B	B	B	B	A	A	A	A	A	A	B	A	B	B	A	A	A	B	A	B	A	A	B	A	B	B	B	B	A	B	A	A	B	A	B	B	A	A	B	A	A	B	B	A	A	A	B	A	A	B	A	B	B	B	B	B	A	A	B	B	B	A	A	A	B	B	B	B	A	X	B	B	B	A	B
PZA00856.2	A	A	A	A	B	B	B	B	B	A	B	A	B	B	B	B	A	A	A	A	A	B	B	A	B	H	A	A	A	A	A	B	A	A	B	B	A	B	A	A	A	A	A	B	B	B	B	A	A	B	B	A	B	B	A	A	A	B	B	A	A	A	A	B	A	A	B	A	A	A	A	B	B	B	A	A	A	A	A	B	B	B	B	A	A	B	B	A	A	B	A	B	B	B	B	A	A	A	A	A	A	B	A	B	B	A	A	B	B	A	B	A	A	B	A	B	B	B	B	A	B	A	A	B	A	B	B	A	A	B	A	A	B	B	A	A	A	B	A	A	B	A	B	B	B	B	B	A	A	B	B	B	A	A	A	B	B	B	B	A	A	B	B	B	A	B
SYN2035	A	A	A	A	B	B	B	B	B	A	B	A	B	A	B	B	A	A	A	A	A	B	B	A	B	X	A	A	A	A	A	B	A	A	B	B	A	B	A	A	A	A	A	B	B	B	B	A	A	B	B	A	B	B	A	A	A	B	B	A	A	A	A	B	A	A	B	A	A	A	A	B	B	B	A	A	B	A	A	B	B	B	B	A	A	B	B	A	A	B	A	B	B	B	B	A	A	A	A	A	A	B	A	B	B	A	A	B	B	A	B	A	A	B	A	B	B	B	B	A	B	A	A	B	A	B	B	X	A	B	A	A	B	B	A	A	A	B	A	A	B	A	B	B	B	B	B	A	A	B	B	B	A	A	A	B	B	B	B	A	X	B	B	B	A	B
PZE-101253314	A	A	A	A	B	X	B	B	B	A	B	A	B	A	B	B	A	A	A	A	A	B	B	A	B	X	A	A	A	A	A	B	A	A	B	B	A	X	A	A	A	A	A	B	B	B	B	A	A	B	B	A	B	B	A	A	A	B	B	A	A	A	A	X	A	A	B	A	A	A	A	B	B	B	A	A	B	A	A	B	B	B	B	A	A	B	A	A	A	X	A	B	B	B	B	A	A	A	A	A	A	B	A	B	B	A	A	B	B	A	B	A	A	B	A	X	B	B	B	A	B	A	A	B	A	B	B	A	A	B	A	A	B	B	A	A	A	B	A	A	B	A	B	B	B	B	B	A	A	B	B	B	A	A	A	A	X	X	B	A	A	B	B	B	A	B
SYN32424	B	A	A	A	B	B	B	B	B	A	B	A	B	A	B	B	A	A	A	A	A	B	B	A	B	A	A	A	A	A	A	B	A	A	B	B	A	B	A	A	A	A	A	B	B	B	B	A	A	B	B	A	B	B	A	A	A	X	B	A	A	A	A	B	A	A	B	A	A	A	A	B	B	B	A	A	B	A	A	B	B	B	B	A	A	B	A	A	A	B	A	B	B	B	B	A	A	A	A	A	A	B	A	B	B	A	A	B	B	A	B	A	A	B	A	B	B	B	B	A	B	A	A	B	A	B	B	A	A	B	A	A	B	B	A	A	A	B	A	A	B	A	B	B	B	B	B	A	A	X	B	B	A	A	A	A	B	B	B	A	A	B	B	B	A	B
PZE-101253642	B	A	A	A	B	B	B	B	B	A	B	A	B	A	B	B	A	A	A	A	A	B	B	A	B	A	A	A	A	A	A	B	A	A	B	B	A	B	A	A	A	A	A	B	B	B	B	A	A	B	B	A	B	B	A	A	A	B	B	A	A	A	A	B	A	A	B	A	A	A	A	B	B	B	A	A	B	A	A	B	B	B	B	A	A	B	A	A	A	B	A	B	B	B	B	A	A	A	A	A	A	B	A	B	B	A	A	B	B	A	B	A	A	B	A	B	B	B	B	A	B	A	A	B	A	B	B	A	A	B	A	A	B	B	X	A	A	B	A	A	B	A	B	B	B	B	B	A	A	B	B	B	A	A	A	A	B	B	B	A	A	B	B	B	A	A
SYNGENTA11155	B	A	A	A	A	B	B	B	B	A	B	B	B	A	B	B	A	A	A	A	A	B	B	A	B	A	A	A	A	A	A	B	A	A	B	B	A	B	A	B	A	A	A	B	B	B	B	A	A	B	B	A	B	B	A	A	A	B	B	A	A	A	A	B	A	A	A	A	B	A	A	B	B	B	A	A	B	A	A	B	A	B	B	A	A	B	A	A	A	B	A	B	B	B	B	A	A	A	A	A	A	B	A	B	B	A	A	B	B	A	B	A	A	B	A	B	B	B	B	A	B	A	A	B	A	B	B	A	A	B	A	A	B	B	A	A	A	B	A	A	B	A	B	B	B	A	B	A	A	B	B	B	A	A	A	A	B	B	B	A	A	B	B	B	A	A
SYN6838	B	A	A	A	A	B	B	B	B	A	B	B	B	A	B	B	A	A	A	A	A	B	B	A	B	A	A	A	A	A	A	B	A	A	B	B	A	B	A	B	A	A	A	B	B	B	B	A	A	B	B	A	B	B	A	A	A	X	B	A	A	A	A	B	A	A	A	A	B	A	A	B	B	B	A	A	B	A	A	B	A	B	B	A	A	B	A	A	A	B	A	B	B	B	B	A	A	A	A	A	A	B	A	B	B	A	A	B	B	A	B	A	A	B	A	B	B	B	B	A	B	A	A	B	A	A	B	A	A	B	A	A	B	B	A	A	A	B	A	A	B	A	B	B	B	A	B	A	A	X	B	B	A	A	A	A	B	B	B	A	A	B	B	B	A	A
SYN7054	B	A	A	A	A	B	B	B	B	A	B	B	B	A	B	B	A	A	A	A	A	B	B	A	B	A	A	A	A	A	A	B	A	A	B	B	A	B	A	B	A	A	A	B	B	B	B	A	A	B	B	A	B	B	A	A	A	B	B	A	A	A	A	B	A	A	A	A	B	A	A	B	B	B	A	A	B	A	A	B	A	B	B	A	A	B	A	A	A	B	A	B	B	B	B	A	A	A	A	A	A	B	A	B	B	A	A	B	B	A	B	A	A	B	A	B	B	B	B	A	B	A	A	B	A	A	B	A	A	B	A	A	B	B	A	A	A	B	A	A	B	A	B	B	B	A	B	A	A	B	B	B	A	A	A	A	B	B	B	A	A	B	B	B	A	A
PZE-101255004	B	A	A	A	A	B	B	B	B	A	B	B	B	A	B	B	A	A	A	A	A	B	B	A	B	A	A	A	A	A	A	B	A	A	B	B	A	B	A	B	A	A	A	B	B	B	B	A	A	B	B	A	B	B	A	A	A	B	B	A	A	A	A	B	A	A	A	A	A	A	A	B	B	B	A	A	B	A	A	B	A	B	B	A	A	B	A	A	A	B	A	B	B	B	B	A	A	A	A	A	A	B	A	B	B	A	A	B	B	A	B	A	A	B	A	B	B	B	B	A	B	A	A	B	A	A	B	A	A	B	A	A	B	B	A	A	A	B	A	A	B	A	B	B	B	A	B	A	A	B	B	B	A	A	A	A	B	B	B	A	A	B	B	B	A	A
SYN7060	B	A	A	A	A	B	B	B	B	A	B	B	B	A	B	B	A	A	A	A	A	B	B	A	B	A	A	A	A	A	A	B	A	A	B	B	A	B	A	B	A	A	A	B	B	B	B	A	A	B	B	A	B	B	A	A	A	B	B	A	A	A	A	B	A	A	A	A	A	A	A	B	B	B	A	A	B	A	A	B	A	B	B	A	A	B	A	A	A	B	A	B	B	B	B	A	A	A	A	A	A	B	A	B	B	A	A	B	B	A	B	A	A	B	A	B	B	B	B	A	B	A	A	B	A	A	B	A	A	B	A	A	B	B	A	A	A	B	A	A	B	A	B	B	B	A	B	A	A	B	B	B	A	A	A	A	B	B	B	A	A	B	B	B	B	A
PUT-163a-60399874-3004	B	A	A	A	A	B	B	B	B	A	B	B	B	A	B	B	A	A	A	A	A	B	B	A	B	A	A	A	B	A	A	B	A	A	B	B	A	B	A	B	A	A	A	B	B	B	B	A	A	B	B	A	B	B	A	A	A	B	B	A	A	A	A	B	A	A	A	A	A	A	A	B	B	B	A	A	B	A	A	B	A	B	B	A	A	B	A	A	A	A	A	B	B	B	B	A	A	A	A	A	A	B	A	B	B	A	A	B	B	A	B	A	A	B	A	B	B	B	B	A	B	A	B	B	A	A	B	A	A	B	A	A	B	B	A	A	A	B	A	A	B	A	B	B	B	A	B	A	A	B	B	B	A	A	A	A	B	B	B	A	A	B	B	B	B	A
SYN7988	B	A	A	A	A	B	B	B	B	A	A	B	A	A	B	B	A	A	A	A	A	B	B	A	B	A	A	A	B	A	A	B	A	A	B	B	A	B	A	A	A	A	A	B	B	B	B	A	A	B	B	A	B	B	A	A	A	B	B	A	A	A	A	B	A	A	A	A	A	A	A	B	B	B	A	A	B	A	A	A	A	B	B	A	A	B	A	A	A	A	A	B	B	B	B	A	A	A	A	A	A	B	A	B	B	A	A	B	B	A	B	A	A	B	A	B	B	B	B	A	B	A	B	B	A	A	B	A	A	B	A	A	B	A	A	A	A	B	A	A	A	A	A	B	B	A	B	A	A	B	B	B	A	A	A	A	B	B	B	A	X	B	B	B	B	A
SYN7982	B	A	A	A	B	B	B	B	B	A	B	A	B	A	B	A	A	A	A	A	A	B	B	A	B	A	A	A	B	A	A	B	A	A	B	B	A	B	A	B	A	A	A	B	B	B	B	A	A	B	B	A	B	B	A	A	A	B	B	A	A	A	A	B	A	A	A	A	A	A	A	B	B	B	A	A	B	A	A	B	A	B	B	A	A	B	A	A	A	A	A	B	B	B	B	A	A	A	A	B	A	B	A	B	B	A	A	B	B	A	B	A	A	B	A	B	B	B	B	A	B	A	B	B	A	A	B	A	A	B	A	A	B	B	A	A	A	B	A	A	B	A	B	B	B	A	B	A	B	B	B	B	A	A	A	A	B	B	B	A	A	B	B	B	B	A
PZE-101255854	B	A	A	A	B	B	B	B	B	A	B	A	B	A	B	A	A	A	A	A	A	B	B	A	B	A	A	A	B	A	A	B	A	A	B	B	A	B	A	B	A	A	A	B	B	B	B	A	A	B	B	A	B	B	A	A	A	B	B	A	A	A	A	B	A	A	A	A	B	A	A	B	B	B	A	A	B	A	A	B	A	B	B	A	A	B	A	A	A	A	A	B	B	B	B	A	A	A	A	B	A	B	A	B	B	A	A	B	B	A	B	A	A	B	A	B	B	B	B	A	B	A	B	B	A	A	B	A	A	B	A	A	B	B	A	A	A	B	A	A	B	A	B	B	B	A	B	A	B	B	B	B	A	A	A	A	B	B	B	A	X	B	B	B	B	A
PZE-101256289	B	A	A	A	B	B	B	B	B	A	B	B	B	A	B	A	A	A	A	A	A	B	B	A	B	B	A	A	X	A	A	B	A	A	B	B	A	B	A	A	A	A	A	B	B	B	B	A	A	B	B	B	B	B	A	A	A	B	B	B	A	A	A	B	A	A	A	A	B	A	A	B	B	B	A	A	B	A	A	B	A	B	B	A	A	B	A	A	A	A	A	B	B	B	B	A	A	A	A	B	A	B	A	B	B	B	A	B	B	A	A	A	A	B	A	B	B	B	B	A	B	A	B	B	A	A	B	A	A	A	A	A	B	B	A	A	A	B	A	A	B	A	B	A	B	A	B	A	B	B	B	B	A	A	A	B	B	B	B	A	A	B	B	B	B	A
PZE-101256707	B	A	A	A	B	B	B	B	B	A	B	B	A	A	B	A	A	A	A	A	A	B	B	A	B	B	A	A	B	A	A	B	A	A	B	B	A	B	A	A	A	A	A	B	B	B	B	A	A	B	B	B	B	B	A	A	A	B	B	B	A	A	A	B	A	A	A	A	B	A	A	B	B	B	A	A	B	A	A	B	A	B	B	A	A	B	A	A	A	A	A	B	B	B	B	A	A	A	A	B	A	B	A	B	B	B	A	B	B	A	A	A	A	B	A	B	B	B	B	A	B	A	B	B	A	A	B	A	A	A	A	A	B	B	A	A	A	B	A	A	B	A	B	A	B	A	B	A	B	B	A	B	A	A	A	B	B	B	B	A	A	B	B	B	B	A
PZE-101256915	B	A	A	A	B	B	B	B	B	A	B	B	A	A	B	A	A	A	A	A	A	B	B	A	B	B	A	A	X	A	A	B	A	A	B	B	A	B	A	A	A	A	A	B	B	B	B	A	A	B	B	B	B	B	A	A	A	B	B	B	B	A	A	B	A	A	A	A	B	A	A	B	B	B	A	A	B	A	A	B	A	B	B	A	A	B	A	A	A	A	A	B	B	B	B	A	A	A	A	B	A	B	A	B	B	B	A	B	B	A	A	A	A	B	A	B	B	B	B	A	B	A	B	B	A	A	B	A	A	A	A	A	B	B	A	A	A	B	A	A	B	A	B	A	B	A	B	A	B	B	A	B	A	A	A	B	B	B	B	A	A	B	B	B	B	A
PZE-101257322	B	A	A	A	B	B	B	B	B	A	B	B	A	A	B	A	A	A	A	A	A	B	B	A	B	B	A	A	X	A	A	B	A	A	B	B	A	B	A	A	A	A	A	B	B	B	B	A	A	B	B	A	B	B	A	A	A	B	B	B	B	A	A	B	A	A	A	A	B	A	A	B	B	B	A	A	B	A	A	B	A	B	B	A	A	B	A	A	A	A	A	B	B	B	B	A	A	A	A	B	A	B	A	B	B	B	A	B	B	A	A	A	A	B	A	B	B	B	B	A	B	A	B	B	A	A	B	A	A	A	A	A	B	B	A	A	A	B	A	A	B	A	B	A	B	A	B	A	B	B	A	B	A	A	A	B	B	B	B	A	A	B	B	B	B	A
SYN6180	A	A	A	A	B	A	A	A	A	B	B	A	B	A	A	A	A	A	B	B	B	B	B	B	A	B	A	A	A	A	B	A	A	A	B	A	B	A	A	A	B	B	A	A	B	A	A	A	B	B	A	B	A	B	B	A	B	A	A	A	A	A	B	A	B	B	B	B	A	B	A	B	A	B	B	B	A	B	B	B	B	B	B	A	B	B	B	B	B	A	B	A	B	A	B	B	B	A	B	B	B	A	B	A	A	A	A	B	B	B	B	B	A	A	A	B	B	A	B	B	B	A	B	B	A	B	B	A	B	B	B	A	B	A	A	B	B	B	B	B	B	B	A	B	B	B	A	B	B	A	B	A	B	A	B	B	B	A	B	A	B	B	B	B	B	A
SYN35307	A	A	A	A	B	A	A	B	A	B	B	A	B	A	A	A	A	A	B	B	B	B	B	B	A	B	A	A	A	A	B	A	A	A	B	A	A	A	A	A	B	B	A	A	B	A	A	A	B	B	A	B	A	B	B	A	B	A	A	A	A	A	B	A	B	B	B	B	A	B	A	B	A	B	B	B	A	B	B	B	B	B	B	A	B	B	B	B	B	A	B	A	B	A	B	B	B	A	B	B	B	A	B	A	A	A	A	B	B	B	B	B	A	A	A	B	B	A	B	B	B	A	B	B	A	B	B	A	B	B	B	X	B	A	A	B	B	B	B	B	B	B	A	B	B	B	A	B	B	A	B	A	B	A	B	B	B	A	B	A	B	B	B	B	B	A
SYN20783	A	A	A	A	B	A	A	B	A	B	B	A	B	A	A	A	A	A	B	B	B	B	B	A	A	B	A	A	A	A	B	A	A	A	B	A	B	A	A	A	B	B	A	A	B	A	A	A	B	B	A	B	A	B	B	A	B	A	A	A	A	A	B	A	B	B	B	B	A	B	A	B	A	B	B	B	A	B	B	B	B	B	B	A	B	B	B	B	B	A	B	A	B	A	B	B	B	A	B	B	B	A	B	A	A	A	A	B	B	B	B	B	A	A	A	B	B	A	B	B	B	A	B	B	A	B	B	A	B	B	B	A	B	A	A	B	B	B	B	B	B	B	A	B	B	B	A	B	B	A	B	A	B	A	B	B	B	B	B	A	X	B	B	B	B	A
SYNGENTA17110	A	A	A	A	B	A	A	B	A	B	B	A	B	A	A	A	A	A	B	B	B	B	B	A	A	B	A	A	A	A	B	A	A	A	B	A	B	A	A	A	B	B	A	A	B	A	A	A	B	B	A	B	A	B	B	A	B	A	A	A	A	A	B	A	B	B	B	B	A	B	A	B	A	B	B	B	A	B	B	B	B	B	B	A	B	B	B	B	B	A	B	A	B	A	B	B	B	A	B	B	B	A	B	A	A	A	A	B	A	B	B	B	A	A	A	B	B	A	B	B	B	A	B	B	A	B	B	A	B	B	B	A	B	A	A	B	B	B	B	B	B	B	A	B	B	B	A	B	B	A	B	A	B	A	B	B	B	B	B	A	X	B	B	B	B	A
PZE-102002992	A	A	A	A	B	A	A	B	A	B	B	A	B	A	A	A	A	A	B	B	B	A	B	B	A	B	A	A	A	A	B	A	A	A	B	A	B	A	A	A	B	B	A	A	B	A	A	A	B	B	A	B	A	B	B	A	B	A	A	A	A	A	B	A	B	B	B	B	A	B	A	B	A	B	B	B	A	B	B	B	B	B	B	A	B	B	B	B	B	A	B	A	B	A	B	B	B	A	B	B	B	B	B	A	A	A	A	B	A	B	B	B	A	A	B	B	B	A	B	B	B	A	B	B	A	B	B	A	B	B	B	A	B	A	A	B	B	B	B	B	B	B	A	B	B	B	A	B	B	A	B	A	B	A	B	B	B	B	B	A	B	B	X	B	B	A
SYN148	A	A	A	A	B	A	A	B	A	B	B	A	B	A	A	A	A	A	B	B	B	A	B	B	A	B	A	A	A	A	B	A	A	A	B	A	B	A	A	A	B	B	A	A	B	A	A	A	B	B	A	B	A	B	B	B	B	A	B	A	A	A	B	A	B	A	B	B	A	A	A	B	A	B	B	B	A	B	B	B	B	B	B	A	B	B	B	B	B	A	B	A	B	A	B	B	B	A	B	B	B	B	B	B	A	A	A	B	A	B	B	B	A	A	B	B	B	A	B	B	B	A	B	B	A	B	B	A	B	B	B	X	B	A	A	B	B	B	B	B	B	B	A	B	B	B	A	B	B	A	B	A	B	A	B	B	B	B	B	B	B	B	B	B	B	A
PZB02366.2	A	A	A	A	B	A	A	B	A	B	B	A	B	A	A	A	A	A	B	B	B	A	B	B	A	B	A	B	A	A	B	A	A	A	B	A	B	A	A	A	B	B	A	B	B	A	B	A	B	B	A	B	A	B	B	B	B	A	B	A	A	A	B	A	B	A	B	B	A	B	B	B	A	B	B	B	A	B	B	B	B	B	B	B	B	B	B	B	B	A	B	A	B	A	B	B	B	A	B	B	B	B	B	B	A	A	A	B	A	B	B	B	A	A	B	B	B	A	B	B	B	A	B	B	A	B	B	A	B	B	B	X	B	A	A	B	A	B	B	B	B	B	A	B	B	B	A	B	B	A	B	A	B	A	B	B	B	B	B	B	B	B	B	B	B	A
SYN35	A	A	A	A	B	A	A	B	A	B	B	A	B	A	A	A	A	A	B	B	B	A	B	B	A	B	A	B	A	A	B	A	A	A	B	A	B	A	A	A	B	B	A	B	B	A	B	A	B	B	A	B	A	B	B	B	B	A	B	A	A	A	B	A	B	A	B	B	A	B	B	B	A	B	B	B	A	B	B	B	B	B	B	B	B	B	B	B	B	A	B	A	B	A	B	B	B	A	B	B	B	B	B	B	A	A	A	B	A	B	B	B	A	A	B	B	A	A	A	B	B	A	B	B	A	B	B	A	B	B	B	A	B	A	A	B	A	B	B	B	B	B	A	B	B	B	A	B	B	A	B	A	B	A	B	B	B	B	B	B	B	B	B	B	B	A
SYN6306	A	A	A	A	B	A	A	B	A	B	B	A	B	A	A	A	A	A	B	B	B	A	B	B	A	B	A	B	A	A	B	A	A	A	B	A	B	A	A	A	B	B	A	B	B	A	B	A	B	B	A	B	A	B	B	B	B	A	B	A	A	A	B	A	B	A	B	B	A	B	B	B	A	B	B	B	A	B	B	B	B	B	B	B	B	B	B	B	B	A	B	A	B	A	B	B	B	A	B	B	B	B	B	B	B	A	A	B	A	B	B	B	A	A	B	B	A	A	A	B	B	A	B	B	A	B	B	A	B	B	B	A	B	A	A	B	A	B	B	B	B	B	A	B	B	A	A	B	B	A	B	A	B	A	B	B	B	A	B	B	B	B	B	B	B	A
SYN6045	A	A	A	A	B	A	A	B	A	B	B	A	B	A	A	A	A	A	B	B	B	A	B	B	A	B	A	B	X	A	B	A	A	A	B	A	B	A	A	A	B	B	A	B	B	A	B	A	B	B	A	B	A	B	B	B	B	X	B	A	A	A	B	A	B	A	B	B	A	B	B	B	A	B	B	B	A	B	B	B	B	B	B	B	B	B	B	B	B	A	B	A	B	A	B	B	B	A	B	B	B	B	B	B	B	A	A	B	A	B	B	B	A	A	B	B	A	A	A	B	B	A	B	B	B	B	B	A	B	B	B	X	B	A	A	B	A	B	B	B	B	B	A	B	B	A	A	B	B	A	B	A	B	A	B	B	B	A	B	B	B	B	B	B	B	A
PZA-002264005	A	A	A	A	B	A	A	B	A	B	B	A	B	A	A	A	A	A	B	B	B	A	B	B	A	B	A	B	A	A	B	A	A	A	B	B	B	A	X	A	B	B	A	B	B	A	B	A	B	B	A	B	A	B	B	B	B	A	B	A	A	A	B	A	B	A	B	B	A	B	B	B	A	B	B	B	A	B	B	B	B	B	B	B	B	B	B	B	B	A	B	A	B	A	B	B	B	A	B	B	B	B	B	A	B	A	A	B	A	B	B	B	A	A	B	B	A	A	A	B	B	A	B	B	A	B	B	A	B	B	B	X	B	A	A	B	A	B	B	B	B	B	A	B	B	A	A	B	B	A	B	A	B	A	B	B	B	A	B	B	B	B	B	B	B	A
PZE-102006385	A	A	A	A	B	B	A	B	A	B	B	A	B	A	A	A	A	A	B	B	B	A	B	B	A	B	A	H	A	A	B	A	A	A	B	A	B	A	A	A	B	B	A	B	A	A	B	A	B	B	A	B	A	A	B	B	B	A	B	A	A	A	B	A	B	A	B	B	A	B	B	B	A	B	B	B	A	B	B	B	B	B	B	B	B	B	B	B	B	A	B	A	B	A	B	B	B	A	B	B	B	B	A	A	B	A	A	B	A	B	B	B	A	A	B	B	B	A	B	B	B	A	B	B	A	B	B	A	B	B	B	X	B	A	A	B	A	B	B	B	B	B	A	B	B	A	A	B	B	A	A	A	B	A	B	B	B	A	B	B	B	B	B	B	B	A
PZE-102006513	A	A	A	A	B	B	A	B	A	B	A	A	B	A	A	A	A	A	B	B	B	A	B	B	A	B	A	H	A	A	B	A	A	A	B	A	B	A	A	A	B	B	A	B	A	A	B	A	B	B	A	B	A	A	B	B	B	A	B	A	A	A	B	A	B	A	B	B	A	B	B	B	A	A	B	B	A	B	B	B	B	B	B	B	B	B	B	B	B	A	B	A	B	A	B	B	B	A	B	B	B	B	B	A	B	A	A	B	A	B	B	B	A	B	B	B	B	A	B	B	B	A	B	B	A	B	B	A	B	B	B	A	B	A	A	B	A	B	B	B	B	B	A	B	B	A	A	B	B	A	A	A	B	A	B	B	B	A	B	B	B	B	B	B	B	A
PUT-163a-60400663-3031	A	A	A	A	B	B	A	B	A	B	A	A	B	A	A	A	A	A	B	B	B	A	B	B	A	B	A	H	A	A	B	A	A	A	B	A	H	A	A	A	B	B	A	B	A	A	B	A	B	B	A	B	A	A	B	B	B	A	B	A	A	A	B	A	B	A	B	B	A	B	B	B	A	A	B	B	A	B	B	B	B	B	B	B	B	B	A	B	B	A	B	A	B	A	B	B	B	A	B	B	B	B	B	A	B	A	A	B	A	B	B	B	A	B	B	B	B	A	B	B	B	A	B	B	A	B	B	A	B	B	B	A	B	A	A	B	A	B	B	B	B	B	A	B	B	A	A	B	B	A	A	A	B	A	B	B	B	A	B	B	B	B	B	B	B	A
SYN2664	A	A	A	A	A	B	A	B	A	B	A	A	B	A	A	A	A	A	B	B	B	A	B	A	A	B	A	H	A	A	B	A	A	A	B	A	B	A	A	A	B	B	A	B	A	A	B	A	B	B	A	B	A	A	B	B	B	A	B	A	A	A	B	A	B	A	B	B	A	B	B	B	A	A	B	B	A	B	B	B	B	B	B	B	B	B	A	B	B	A	B	A	B	A	B	B	B	A	B	B	B	B	B	A	B	A	A	B	A	B	B	B	A	B	B	B	B	A	B	B	B	A	B	B	A	B	B	A	B	B	B	A	B	A	A	B	A	B	B	B	B	B	A	B	B	A	A	B	B	A	A	A	B	A	B	B	B	A	B	B	X	B	B	B	B	A
SYN2671	A	A	A	A	A	B	A	B	A	B	A	A	B	A	B	A	A	A	B	B	B	A	B	A	A	B	A	B	A	A	B	A	A	A	B	A	B	A	A	A	B	B	A	B	A	A	B	A	B	B	A	B	A	A	B	B	B	A	B	A	A	A	B	A	B	A	B	B	A	B	B	B	A	A	B	B	A	B	B	B	B	B	B	B	B	B	A	B	B	A	B	A	B	A	B	A	B	A	B	B	B	B	B	A	B	A	A	B	A	B	B	B	A	B	B	B	B	A	B	B	B	A	B	B	A	B	B	A	B	B	B	X	B	A	A	B	A	B	B	B	B	B	A	B	B	A	A	B	B	A	A	A	B	A	B	B	B	A	B	B	B	B	B	B	B	A
SYN23271	A	A	A	A	A	B	A	B	A	A	A	A	B	A	B	A	A	A	B	B	B	A	B	A	A	B	A	H	A	A	B	A	A	A	B	A	B	A	A	A	B	B	A	B	A	A	B	A	B	B	A	B	A	A	B	B	B	A	B	A	A	A	B	A	B	A	B	B	A	B	B	B	A	A	B	B	A	B	B	B	B	B	B	B	B	B	A	B	B	A	B	A	B	A	B	A	B	A	B	B	B	B	B	A	B	A	A	B	A	B	B	B	A	B	B	B	B	A	B	B	B	A	B	B	A	B	B	A	B	B	B	A	B	A	A	B	A	B	B	B	B	B	A	B	B	A	A	B	B	A	A	A	B	A	B	B	B	A	B	B	X	B	B	B	B	A
SYN31695	A	A	A	A	A	B	A	B	A	B	A	A	B	A	B	A	A	A	B	B	B	A	B	A	A	B	A	A	A	A	B	A	A	A	B	A	B	A	A	A	B	B	A	B	A	A	B	A	B	B	A	B	A	A	B	B	B	A	B	A	A	A	B	A	B	A	B	B	A	B	B	B	A	A	B	B	A	B	B	B	B	B	B	B	B	B	A	B	B	A	B	A	B	A	B	A	B	A	B	B	B	B	B	A	B	A	A	B	A	B	A	B	A	B	B	B	B	A	B	B	B	A	B	B	A	B	B	A	B	B	B	X	B	A	A	B	A	B	B	B	B	B	A	B	B	A	A	B	B	A	A	A	B	A	B	B	B	A	B	B	B	B	B	B	B	A
SYN31108	A	A	A	A	A	B	A	B	A	B	A	A	B	A	B	A	A	A	B	B	B	A	B	A	A	B	A	A	A	A	B	A	A	A	B	A	H	B	A	B	B	B	A	B	A	A	B	B	B	B	A	B	A	A	B	B	B	A	B	A	A	A	B	A	B	A	B	B	A	B	B	B	A	A	B	B	A	B	B	B	B	B	B	B	B	B	A	B	B	A	B	A	B	A	B	A	B	A	B	B	B	B	B	A	B	A	A	B	A	B	A	B	A	B	B	B	B	A	B	B	B	A	B	B	A	B	B	A	B	B	B	X	B	A	A	B	B	B	A	B	B	B	A	B	B	A	A	B	B	A	A	A	B	A	B	B	B	A	B	B	B	B	B	B	B	A
PZA00396.9	A	A	A	A	A	B	A	B	A	B	A	A	B	A	B	A	A	A	B	B	B	A	B	A	A	B	A	A	A	A	B	A	B	A	B	A	H	B	A	B	B	B	A	B	A	A	B	B	B	B	A	B	A	A	B	B	B	A	B	A	A	A	B	A	B	A	B	B	A	B	B	B	A	A	B	B	A	B	B	B	B	B	B	B	B	B	A	B	B	A	B	A	B	A	B	A	B	A	B	B	B	B	B	A	B	A	A	B	A	B	A	B	A	B	B	B	B	A	B	B	B	A	B	B	A	B	B	A	B	B	B	A	B	A	A	B	B	B	A	B	B	B	A	B	B	A	A	B	B	A	A	A	B	A	B	B	B	A	B	B	B	B	B	B	B	A
SYN27401	A	A	A	A	A	B	A	B	A	B	A	A	B	A	B	A	A	A	B	B	B	A	B	A	A	B	A	A	A	A	B	A	B	A	B	A	H	B	A	B	B	B	A	B	A	A	B	B	B	B	A	B	A	A	B	B	B	A	B	A	A	A	B	A	B	A	B	B	A	B	B	B	A	A	B	B	A	B	B	B	B	B	B	B	B	B	A	B	B	A	B	A	B	A	B	A	B	A	B	B	B	B	B	A	B	A	A	B	A	B	A	B	A	B	B	B	B	A	B	A	B	A	B	B	A	B	B	A	B	B	B	A	B	A	A	B	B	B	A	B	B	B	A	B	B	A	A	B	B	A	A	A	B	A	B	B	B	A	B	B	X	B	B	B	B	A
PZE-102011551	A	A	A	A	A	B	A	B	A	B	A	A	B	A	B	A	A	A	B	B	B	A	B	A	A	B	A	A	A	A	B	A	B	A	B	A	H	B	A	B	B	B	A	B	A	A	B	B	B	B	A	B	A	A	B	B	B	A	B	A	B	A	B	A	B	A	B	B	A	B	B	B	A	A	B	B	A	B	B	B	B	B	B	B	B	B	A	B	B	A	B	A	B	A	B	A	B	A	B	B	B	B	B	A	B	A	A	B	B	B	A	B	A	B	B	B	B	A	B	A	B	A	B	B	A	A	B	A	B	B	B	A	B	A	A	B	B	A	A	A	B	B	A	B	B	A	A	B	B	A	A	A	B	A	B	B	A	A	B	B	B	B	B	B	B	A
SYN29491	A	A	A	A	A	B	A	B	A	B	A	A	B	A	B	A	A	A	B	A	B	A	B	A	A	B	A	A	A	A	B	A	B	A	B	A	A	B	A	B	B	B	A	B	A	A	B	B	B	B	A	B	A	A	B	B	B	A	B	A	B	A	B	A	B	A	B	B	A	B	B	B	A	A	B	B	A	B	B	B	B	B	B	B	B	B	A	B	B	A	B	A	B	A	B	A	B	A	B	B	B	B	B	A	B	A	B	B	B	B	A	B	B	B	B	B	B	A	B	B	B	A	B	B	A	A	B	A	B	B	B	A	B	A	A	B	B	B	A	A	B	B	A	B	B	A	A	B	B	A	A	A	B	A	B	B	A	A	B	B	B	B	B	B	B	A
PZA00237.7	A	A	A	A	A	A	A	B	A	B	A	A	B	A	B	A	A	A	B	A	A	A	B	A	A	B	A	A	A	A	B	A	B	B	A	A	A	B	A	B	B	B	A	B	A	A	B	B	B	B	A	B	A	A	B	B	B	A	B	A	B	A	B	A	B	A	B	B	A	B	B	B	A	A	B	B	A	B	B	B	B	B	B	B	B	B	A	B	B	A	B	A	B	A	B	A	B	A	B	B	B	B	B	A	B	A	B	B	B	B	A	B	B	B	B	B	A	A	A	B	B	A	B	B	A	A	B	A	B	B	B	A	B	A	A	B	B	B	A	A	A	B	A	B	B	A	A	B	B	A	A	A	B	A	B	B	A	A	B	B	B	B	B	B	B	A
PZE-102014337	A	A	A	A	A	A	A	B	A	B	A	A	B	A	B	A	A	A	B	A	A	A	B	A	A	B	A	A	A	A	B	A	B	B	A	A	A	B	A	B	B	A	A	B	A	A	B	B	B	B	A	B	A	A	B	B	B	X	B	X	B	A	B	A	B	A	B	B	A	B	B	B	A	A	B	B	X	B	B	B	B	B	B	B	B	B	A	B	B	A	B	A	B	A	B	A	B	A	B	B	B	B	B	A	B	A	B	B	B	B	A	B	B	B	B	B	A	A	A	B	B	A	B	B	A	A	B	A	B	B	B	X	B	A	A	B	B	B	A	A	A	B	A	B	B	A	A	B	B	A	A	A	B	A	B	B	A	A	B	B	B	B	B	B	B	A
SYNGENTA10733	A	A	A	A	A	A	A	B	A	B	A	A	B	A	B	A	A	A	B	A	B	A	B	A	A	B	A	A	A	A	B	A	B	B	A	A	A	B	A	B	B	A	A	B	A	A	B	B	B	B	A	B	A	B	B	B	B	A	B	A	B	A	B	A	B	A	B	B	A	B	B	B	A	A	B	B	A	B	B	B	B	B	B	B	B	B	A	B	B	A	B	A	B	A	B	A	B	A	B	B	B	B	B	A	B	A	B	B	B	B	A	B	B	B	B	B	A	A	A	A	B	A	B	B	A	A	B	A	B	B	B	A	B	A	A	B	B	A	A	A	A	B	A	B	B	A	A	B	B	A	A	A	B	A	B	A	A	A	B	B	A	B	B	B	B	A
PZE-102016045	A	A	A	X	A	X	A	B	A	B	A	A	B	A	B	A	A	A	B	X	A	A	B	A	A	B	A	A	A	A	B	A	B	B	A	A	A	B	A	B	B	A	A	B	A	A	B	B	B	B	A	B	A	B	B	B	B	A	B	A	B	A	B	A	B	A	B	B	A	B	B	B	A	A	B	B	A	B	B	B	B	B	B	B	B	B	A	B	B	A	B	A	A	X	B	B	B	B	B	B	B	B	B	A	B	A	B	B	B	B	A	B	B	B	B	B	A	A	A	B	B	A	B	B	A	A	B	A	B	B	B	X	B	A	A	B	B	A	A	A	A	B	A	B	B	A	A	B	B	A	A	A	B	A	B	A	A	A	B	B	A	B	B	B	B	A
PZE-102016606	A	A	A	A	A	A	A	B	A	B	A	A	B	A	B	A	A	A	B	A	A	A	B	A	A	B	A	A	A	A	B	A	B	B	A	A	A	B	A	B	B	A	A	B	A	A	B	B	B	B	A	B	A	B	B	B	B	A	B	A	B	A	B	A	B	A	B	B	A	B	B	B	A	A	B	B	A	B	B	B	B	B	B	B	B	B	A	B	B	A	B	A	A	A	B	B	B	B	B	B	B	B	B	A	B	A	A	B	B	B	A	B	A	B	B	B	A	A	A	H	B	A	B	B	A	A	B	A	B	B	B	A	B	A	A	B	B	A	A	A	A	B	A	B	B	A	A	B	B	A	A	A	B	A	B	A	A	A	B	B	A	B	B	B	B	A
PZE-102016764	A	A	A	A	A	A	A	B	A	B	A	A	B	A	B	A	A	A	B	A	A	A	B	A	A	B	A	A	A	A	B	A	B	B	A	A	A	B	A	B	B	A	A	B	A	A	B	B	B	B	A	B	A	B	B	B	B	A	B	A	B	A	B	A	B	A	B	B	A	B	B	B	A	A	B	B	A	B	B	B	B	B	B	B	B	B	A	B	B	A	B	A	A	A	B	A	B	B	B	B	B	B	B	A	B	A	A	B	B	B	A	B	A	B	B	A	A	A	A	H	B	A	B	B	A	A	B	A	B	B	B	X	B	A	A	B	B	A	A	A	A	B	A	B	B	A	A	B	B	A	A	A	B	A	B	A	A	A	B	B	A	B	B	B	B	A
PZA03747.1	A	A	A	A	A	A	A	B	A	B	A	A	B	A	B	A	A	A	B	A	A	A	B	A	A	B	A	A	A	A	B	A	B	B	A	A	A	B	A	B	B	A	A	B	A	A	B	B	B	B	A	B	A	B	B	B	B	A	B	A	B	A	B	A	B	A	B	B	A	B	B	B	A	A	B	B	A	B	B	B	B	B	B	B	B	B	A	B	B	A	B	A	A	A	B	A	B	B	B	B	B	B	B	A	B	A	A	B	B	B	A	B	A	B	B	A	A	A	A	H	B	A	B	B	A	A	B	A	B	B	B	A	B	B	A	B	B	A	A	A	A	B	A	B	B	A	A	B	B	A	A	A	B	A	B	A	A	A	B	B	A	B	B	B	B	A
PZE-102017662	A	A	A	A	A	A	A	B	A	B	A	A	B	A	B	A	A	A	B	A	A	A	B	A	A	B	A	A	A	A	B	A	B	B	A	A	A	B	A	B	B	A	A	B	A	A	B	B	B	B	A	B	A	B	B	B	B	A	B	A	B	A	B	A	B	A	B	B	A	B	B	B	A	A	B	B	A	B	B	B	B	B	B	B	B	B	A	B	B	A	B	A	A	A	B	A	B	B	B	B	B	B	B	A	B	A	A	B	B	B	A	B	A	B	B	A	A	A	A	B	B	A	B	B	A	A	B	A	B	B	B	A	B	B	A	B	B	A	A	A	A	B	A	B	B	A	A	B	B	A	A	A	B	A	B	A	A	A	B	B	A	B	B	B	B	A
PZE-102018005	A	A	A	A	A	A	A	B	A	B	A	A	B	A	B	A	A	A	B	A	A	A	B	A	A	B	A	A	A	A	B	A	B	B	A	A	A	B	A	B	B	A	A	B	A	A	B	B	B	B	A	B	A	B	B	B	B	A	B	A	B	A	B	A	B	A	B	B	A	B	B	B	A	A	B	B	A	B	B	B	B	B	B	B	B	B	A	B	B	A	B	A	A	A	B	A	B	B	B	B	B	A	B	A	B	A	A	B	B	B	A	B	A	B	B	A	A	A	A	B	B	A	B	A	A	A	B	A	B	B	B	A	B	B	A	B	B	A	A	A	A	A	A	B	B	A	B	A	B	A	A	A	B	A	B	A	A	A	B	B	A	B	B	B	B	A
PZE-102018303	A	A	A	A	A	A	A	B	A	B	A	A	B	A	B	A	A	A	B	X	A	A	B	A	A	B	A	A	A	A	B	A	B	B	A	A	A	B	A	B	B	A	A	B	A	A	B	B	B	B	A	B	A	B	B	B	B	A	B	A	B	A	B	A	B	A	B	B	A	B	B	B	A	A	B	B	A	B	B	B	B	B	B	B	B	B	A	B	B	A	B	A	A	A	B	A	B	B	B	B	B	A	B	A	B	A	A	B	B	B	A	B	A	B	B	A	A	A	A	A	B	A	B	A	A	A	B	A	B	B	B	A	B	B	A	B	B	A	A	A	A	A	A	B	B	A	B	A	B	A	A	A	B	A	B	A	A	A	B	B	A	B	B	B	B	A
PUT-163a-60342470-2456	A	A	A	A	A	A	A	B	A	B	A	A	B	A	B	A	A	A	B	A	A	A	B	A	A	B	A	A	A	A	B	A	B	B	A	A	A	B	A	B	B	A	A	B	A	A	B	B	B	B	A	B	A	B	B	B	B	A	B	A	B	A	B	A	B	A	B	B	A	B	B	B	A	A	B	B	A	B	B	B	B	B	B	B	B	B	A	B	B	A	B	A	A	A	B	A	B	B	B	B	B	A	B	A	B	A	A	B	B	B	A	B	A	B	B	A	A	A	A	A	B	A	B	A	A	A	A	A	B	B	B	A	B	B	A	B	B	A	A	A	A	A	A	B	B	A	B	A	B	A	A	A	B	A	B	A	A	A	B	B	A	B	B	B	B	A
PZE-102018940	A	A	B	A	A	A	A	B	A	B	A	A	B	A	B	A	A	A	B	A	A	A	B	A	A	B	A	A	A	A	B	A	B	A	A	A	A	B	A	B	B	A	A	B	A	A	B	B	B	B	A	B	A	B	B	B	B	A	B	A	B	A	B	A	B	A	B	B	A	B	B	B	A	A	B	B	A	B	B	B	B	B	B	B	B	B	A	B	B	A	B	A	A	A	B	A	B	B	B	B	B	A	B	A	B	A	A	B	B	B	A	B	A	B	B	A	A	A	A	A	B	A	B	A	A	A	A	A	B	B	B	A	B	B	A	B	B	A	A	A	A	A	A	B	B	A	B	A	B	A	A	A	B	A	B	A	A	A	B	B	A	B	B	B	B	A
SYN1143	A	A	B	A	A	A	A	B	A	B	A	A	B	A	B	A	A	A	B	A	A	A	B	A	A	B	A	A	A	A	B	A	B	A	A	A	A	B	A	B	B	A	A	B	A	A	B	B	B	B	A	B	A	B	B	B	B	A	B	A	B	A	B	A	B	A	B	B	A	B	B	B	A	A	B	A	A	B	A	B	B	B	B	B	B	B	A	B	B	A	B	A	A	A	B	A	B	B	B	B	B	A	B	A	B	A	A	B	B	B	A	B	A	B	B	A	A	A	A	A	B	A	B	A	A	A	A	A	B	B	B	A	B	B	A	B	B	A	A	A	A	A	A	B	B	A	B	A	B	A	A	A	B	A	B	A	A	A	B	B	A	B	B	B	B	A
PZE-102019299	A	A	B	A	A	A	A	B	A	B	A	A	B	A	B	A	A	A	B	A	A	A	B	A	A	B	A	A	A	A	B	A	B	A	A	A	A	A	A	B	B	A	A	B	A	A	B	B	B	B	A	B	A	B	B	B	B	A	B	A	B	A	B	A	B	A	B	B	A	B	B	B	A	A	B	A	A	B	A	B	B	B	B	B	B	B	A	B	B	A	B	A	A	A	B	A	B	B	B	B	B	A	B	A	B	A	A	B	B	B	A	B	A	B	B	A	A	A	A	B	B	A	B	A	A	A	A	A	B	B	B	A	B	B	A	B	B	A	A	A	A	A	A	B	B	A	B	A	B	A	A	A	B	A	B	A	A	A	B	B	A	B	B	B	B	A
ZM007591-0454	A	A	B	A	A	A	A	B	A	B	A	A	B	B	B	A	A	A	B	A	A	A	B	A	A	B	A	A	A	A	B	A	B	A	A	A	A	B	A	B	B	A	A	B	A	A	B	B	B	B	A	B	A	B	B	B	B	A	B	A	B	A	B	A	B	A	B	B	A	B	A	B	A	A	B	A	A	B	A	B	A	B	B	A	B	B	A	B	B	A	B	A	A	A	B	A	B	B	B	B	B	A	B	A	B	A	A	B	B	B	A	B	A	B	B	A	A	A	A	B	B	A	B	A	A	A	A	A	B	B	B	A	B	B	A	B	A	A	B	A	A	A	A	B	B	A	B	A	B	A	A	A	B	A	B	A	A	A	B	B	A	B	B	B	B	A
PZE-102020742	A	A	B	A	A	A	A	B	A	B	A	A	B	B	B	A	A	A	B	A	A	A	A	A	A	B	A	A	A	A	B	A	B	A	A	A	A	B	A	B	B	A	A	B	A	B	B	B	B	B	A	B	A	B	B	B	B	A	B	A	B	A	B	A	B	A	B	B	A	B	A	B	A	A	B	A	A	B	A	B	A	A	B	A	B	A	A	B	B	A	B	A	A	A	B	A	B	B	B	B	B	B	B	A	B	A	B	B	B	B	A	B	B	B	B	A	A	A	A	A	B	A	B	A	A	A	A	A	B	B	B	A	B	B	A	B	A	A	A	A	A	A	A	B	B	A	B	A	B	A	A	A	B	A	B	A	A	A	B	B	A	B	B	B	B	A
PHM14783.16	A	A	B	A	A	A	A	B	A	B	A	A	B	A	B	A	A	A	B	A	A	A	A	A	A	B	A	A	A	A	B	A	A	A	A	A	A	B	A	B	A	A	A	B	A	B	B	B	B	B	A	B	A	B	B	B	B	A	B	A	B	A	B	A	B	A	B	B	A	B	A	B	A	A	B	A	A	B	A	B	A	A	B	A	B	A	A	B	B	A	B	A	A	A	B	A	B	B	B	B	B	B	B	A	B	A	B	A	B	B	A	B	B	B	B	A	A	A	A	A	B	A	B	A	A	B	A	A	B	B	B	A	B	B	A	B	A	A	A	A	A	A	A	B	B	A	B	A	B	A	A	A	B	A	B	A	A	A	B	B	A	B	A	A	B	A
SYN11393	A	A	B	A	A	A	A	B	A	B	A	A	B	A	B	A	A	A	B	A	A	A	A	A	A	B	A	A	A	A	B	A	A	A	A	A	A	B	A	B	A	A	A	B	A	B	B	B	B	B	A	B	A	B	B	B	B	A	B	A	B	A	B	A	B	A	B	B	A	B	A	B	A	A	B	A	A	A	A	B	A	A	B	A	B	A	A	B	B	A	B	A	A	A	B	A	B	B	B	B	B	B	B	A	B	A	B	A	B	B	A	B	B	B	B	A	A	A	A	A	B	A	B	A	A	B	A	A	B	B	B	A	B	B	A	B	A	A	A	A	A	A	A	B	B	A	B	A	B	A	A	A	B	X	B	A	A	A	B	B	A	B	A	A	B	A
SYN5848	A	A	B	A	A	A	A	B	A	B	A	A	B	A	B	A	A	A	B	A	A	A	A	A	A	B	A	A	A	A	B	A	A	A	A	A	A	B	A	B	B	A	A	B	A	B	B	B	B	B	A	B	A	B	B	B	B	A	B	A	B	A	B	A	B	A	B	B	A	B	A	B	A	A	B	A	A	A	A	B	A	A	B	A	B	A	A	B	B	A	B	A	A	A	B	A	B	B	B	B	B	B	B	A	B	A	B	A	B	B	A	B	B	B	B	A	A	A	A	A	B	A	B	A	A	B	A	A	B	B	B	A	B	B	A	B	A	A	A	A	A	A	A	B	B	A	B	A	B	A	A	A	B	A	B	A	A	A	B	B	A	B	A	A	B	A
SYN38155	A	A	B	A	A	A	A	B	A	B	A	A	B	A	B	A	A	A	B	A	A	A	A	A	A	B	A	A	A	A	B	A	A	A	A	A	A	B	A	B	B	A	A	B	A	B	B	B	B	B	A	B	A	B	B	B	B	A	B	A	B	A	B	A	B	A	B	B	A	B	A	B	A	A	B	A	A	A	A	B	A	A	B	A	B	A	A	B	B	A	B	A	A	A	B	A	B	B	B	B	B	B	A	A	B	A	B	A	B	B	A	B	B	B	B	A	A	A	A	A	B	A	B	A	A	B	A	A	B	B	A	A	B	B	A	B	A	A	A	A	A	A	A	B	B	A	B	A	B	A	A	A	B	A	B	A	A	A	B	B	A	B	A	A	B	A
SYN30570	A	A	B	A	A	A	A	B	A	B	A	A	B	A	B	A	A	A	B	A	A	A	A	A	A	A	A	A	A	A	B	A	A	B	A	A	A	B	A	B	A	A	A	B	A	B	B	B	B	B	A	B	A	B	B	B	B	A	B	A	B	A	B	A	B	A	B	B	A	B	A	B	A	A	B	A	A	A	A	B	A	A	B	A	B	A	A	B	B	A	B	A	A	A	B	A	B	B	B	B	B	B	A	A	B	A	B	A	B	B	A	B	B	B	B	A	A	A	A	A	B	A	B	A	A	B	A	A	B	B	A	A	B	B	A	B	A	A	A	A	A	A	A	B	B	A	B	A	B	A	A	A	B	A	B	A	A	A	B	B	A	B	A	A	B	A
PZE-102023605	A	A	B	A	A	A	A	B	A	B	A	A	B	A	B	A	A	A	B	A	B	A	A	A	A	A	A	A	A	A	B	A	A	B	A	A	A	B	A	B	A	A	A	B	A	B	B	B	B	B	A	B	A	B	B	B	B	A	B	A	B	A	B	A	B	A	B	B	A	B	A	B	A	A	B	A	A	A	A	B	A	A	B	A	A	A	A	B	B	A	B	A	A	A	B	A	B	B	B	B	B	B	A	A	A	A	B	A	B	B	A	B	B	B	B	A	A	A	A	A	B	A	B	A	A	B	A	A	B	A	A	A	B	B	A	B	A	A	A	B	A	A	A	B	B	A	B	A	B	A	A	A	B	A	A	A	A	A	B	B	A	B	B	B	B	A
PHM482.27	A	A	B	A	A	A	A	B	A	B	A	A	B	A	B	A	A	A	B	A	B	A	A	A	A	A	A	A	A	A	B	A	A	B	A	A	A	B	A	B	A	A	A	B	A	B	B	B	B	B	A	B	A	B	B	B	B	A	B	A	B	A	B	A	B	A	B	B	A	B	A	B	A	B	B	A	A	A	A	B	A	A	B	A	A	A	A	B	B	A	B	A	A	A	B	A	B	B	B	B	B	B	A	A	A	A	B	A	B	B	A	B	B	B	B	A	A	A	A	A	B	A	B	A	A	B	A	A	B	A	A	A	B	B	A	B	A	A	A	B	A	A	A	B	B	A	B	A	B	A	A	A	B	A	A	A	A	A	B	B	A	B	B	B	B	A
SYN13008	A	A	B	A	A	A	A	B	A	B	A	A	B	A	B	A	A	A	B	A	B	B	A	A	A	A	A	A	A	A	B	A	B	B	A	A	A	B	A	B	A	A	A	B	A	B	B	B	B	B	A	B	A	B	B	B	B	A	B	A	B	A	B	A	B	A	B	B	A	B	A	B	A	B	B	A	A	A	A	B	B	A	B	A	A	A	A	B	B	B	A	A	A	A	B	A	B	B	B	B	B	B	A	A	A	A	B	B	B	B	A	B	B	B	B	A	A	A	A	A	B	A	B	A	A	B	A	A	B	B	A	A	B	B	A	B	A	A	A	B	A	A	A	B	B	A	B	A	B	A	A	A	B	A	A	A	A	A	B	B	A	B	B	B	B	A
PZE-102024868	A	A	B	A	A	A	A	B	A	A	A	A	B	A	B	A	A	A	B	A	B	B	A	A	A	A	A	A	A	A	B	A	A	B	A	A	A	B	A	B	A	A	A	B	A	B	B	B	A	B	A	B	A	B	B	B	B	A	B	A	B	A	B	A	B	A	B	B	A	B	A	B	A	B	B	A	A	A	A	B	B	A	B	A	A	B	B	B	B	B	A	A	A	A	B	A	B	B	B	B	B	B	A	A	A	A	B	B	B	B	A	B	B	B	B	A	A	A	A	A	B	A	B	A	A	B	A	A	B	B	A	A	B	B	A	A	A	A	A	B	A	A	A	B	B	A	B	A	B	A	A	A	B	A	A	A	A	A	B	B	A	B	B	B	B	A
SYN7625	A	A	B	A	A	A	A	A	A	A	A	A	B	A	B	A	B	A	B	A	B	B	A	A	A	A	A	A	A	A	B	A	A	B	A	A	A	B	A	B	A	A	B	B	A	B	B	B	A	B	A	B	A	B	B	B	B	A	B	A	B	A	B	A	B	A	B	B	A	B	A	B	A	B	B	A	A	A	A	B	B	A	B	A	A	A	B	B	B	B	A	A	A	A	B	A	B	B	B	B	B	B	A	A	A	A	B	B	B	B	A	B	B	B	B	A	A	A	A	A	B	A	B	A	A	B	A	A	B	B	A	A	B	B	A	A	A	A	A	B	A	A	A	B	B	A	B	A	B	A	A	A	B	A	A	A	A	A	B	B	A	B	B	B	B	A
SYN16785	A	A	B	A	B	A	A	A	A	A	A	A	B	A	B	A	B	A	B	A	B	B	A	A	A	A	A	A	A	A	B	A	B	B	A	A	A	B	A	B	A	A	B	B	A	B	B	B	A	B	A	B	A	B	B	B	B	A	B	A	B	A	B	A	B	A	B	B	A	B	A	B	A	B	B	A	A	A	A	B	B	A	B	A	A	A	B	B	B	B	A	A	A	A	B	A	B	B	B	B	B	B	A	A	A	A	B	B	B	B	A	B	B	B	B	A	A	A	A	A	B	A	B	A	A	B	A	A	B	B	A	A	B	B	A	A	A	A	A	B	A	A	A	B	B	A	B	A	B	A	A	A	B	A	A	A	A	A	B	B	A	B	B	B	B	B
PZE-102028039	A	A	B	A	B	A	A	A	A	A	A	A	B	A	B	A	B	A	B	B	B	B	A	A	A	A	A	A	X	A	B	A	B	B	A	A	A	B	A	B	A	X	X	B	A	B	B	B	A	B	A	B	A	B	B	B	B	B	B	X	B	X	B	A	B	A	B	B	A	B	A	B	A	B	B	A	X	A	A	B	B	A	B	A	A	A	B	B	B	B	A	X	A	A	B	B	B	B	B	B	B	B	A	A	A	A	B	B	B	B	A	B	B	A	B	A	A	A	A	A	B	A	B	A	A	B	A	A	B	B	A	A	B	B	A	A	A	A	A	B	A	A	A	B	B	A	B	A	B	B	A	X	B	A	A	A	A	A	B	B	A	B	B	B	B	B
PZE-102028584	A	A	B	A	B	A	A	B	A	A	A	A	B	A	B	A	B	A	B	B	B	B	A	A	A	A	A	A	A	A	B	A	B	B	A	A	A	B	A	B	A	A	B	B	A	B	B	B	A	B	B	B	A	B	B	B	B	B	B	A	B	A	B	A	B	A	B	B	A	B	A	B	A	B	B	A	A	A	A	B	B	A	B	A	A	A	B	B	B	B	A	A	A	A	B	B	B	B	B	B	B	B	A	A	A	A	B	B	B	B	A	B	B	A	B	A	A	A	A	A	B	A	B	A	A	B	A	A	B	B	A	A	B	B	A	A	A	A	A	B	A	A	A	B	B	A	B	A	B	X	A	A	B	B	A	A	A	A	B	B	A	B	B	B	B	B
PZE-102029815	A	A	B	A	B	A	A	B	A	A	A	A	B	A	B	A	B	A	B	B	B	B	A	A	A	A	A	A	B	B	A	A	B	B	A	A	A	B	A	B	A	A	B	B	A	A	B	B	B	B	A	B	A	B	B	B	B	B	B	A	B	A	A	A	B	A	B	B	A	B	A	B	A	B	A	A	A	A	A	B	A	A	B	A	A	A	B	B	B	B	B	A	A	A	A	A	B	B	B	B	B	B	A	B	A	A	B	B	B	B	B	B	B	A	B	A	A	B	A	A	B	A	B	A	A	B	A	A	B	B	A	A	B	B	A	A	A	A	A	B	A	B	A	B	B	A	B	B	B	X	A	A	B	B	A	A	A	A	B	B	X	B	B	B	B	B
SYN16703	A	A	B	A	B	A	A	B	A	A	A	A	B	A	B	A	B	A	B	B	B	B	A	A	A	A	A	A	B	B	A	A	B	B	A	A	A	B	A	B	A	A	B	B	A	A	B	B	B	B	A	B	A	B	B	B	B	B	B	A	B	A	A	A	B	A	B	B	A	B	A	B	A	B	A	A	A	A	A	B	A	A	B	A	A	A	B	B	B	B	B	A	A	A	A	A	B	B	B	B	B	B	A	B	A	A	B	B	B	B	B	B	B	A	B	A	A	B	A	A	B	A	B	A	A	B	A	A	B	B	A	A	B	B	A	A	A	A	A	B	A	B	A	A	B	A	B	B	B	B	A	A	A	B	A	A	A	A	B	B	A	B	B	B	B	B
PZE-102030702	A	A	B	A	B	A	A	B	A	A	A	A	B	A	B	A	B	A	B	B	B	B	A	A	A	A	A	A	B	B	A	A	B	B	A	A	A	B	A	B	A	A	B	B	A	A	B	B	B	B	B	B	A	B	B	B	B	B	B	A	B	A	A	A	B	A	B	B	A	B	A	B	A	B	A	A	A	A	A	B	A	A	B	A	A	A	B	B	B	B	B	A	A	A	A	A	B	B	B	B	B	B	A	B	A	A	B	B	B	B	B	B	B	A	B	A	A	B	A	A	B	A	B	A	A	B	A	A	B	B	A	A	B	B	A	A	A	A	A	A	A	B	A	A	B	A	B	B	B	B	A	A	A	B	A	A	A	A	B	B	A	A	B	B	B	B
SYN9584	A	A	B	A	B	A	A	B	A	A	A	A	B	A	B	A	B	A	B	B	B	B	A	A	A	A	A	A	B	B	A	A	B	B	A	A	A	B	A	B	A	A	B	B	A	A	B	B	B	B	B	B	A	A	B	B	B	X	B	A	B	A	A	A	B	A	B	B	A	B	A	B	A	B	A	A	A	A	A	B	A	A	B	A	A	A	B	B	B	B	B	A	A	A	A	A	B	B	B	B	B	B	A	B	A	A	B	B	B	B	B	B	B	A	B	A	A	B	A	A	B	A	B	A	A	B	A	A	B	B	A	A	B	B	A	A	A	A	A	A	A	B	A	A	B	A	B	B	B	X	A	A	A	B	A	A	A	A	B	B	A	A	B	B	B	B
SYN240	A	A	B	A	B	A	A	B	A	A	A	A	B	A	B	A	B	A	B	B	B	B	A	A	A	A	A	A	B	B	A	A	A	B	A	A	A	B	A	B	A	A	B	B	A	A	B	B	B	B	B	B	A	A	B	B	B	B	B	A	B	A	A	A	B	A	B	B	A	B	A	B	A	B	A	A	A	A	A	B	A	A	B	A	A	A	B	B	B	B	B	A	A	A	A	A	B	B	B	B	B	B	A	B	A	A	B	B	B	B	B	B	B	A	B	A	A	B	A	A	B	A	B	A	A	B	A	A	B	B	A	X	B	B	A	A	A	A	A	A	A	B	A	A	B	A	B	B	B	B	A	A	A	B	A	A	A	A	B	B	A	A	B	B	B	B
SYN8775	A	A	B	A	A	A	A	B	A	A	A	A	B	A	B	A	B	A	B	B	B	B	A	A	A	A	A	A	B	B	A	A	A	B	A	A	A	B	A	B	A	A	B	B	A	A	B	B	B	B	B	B	A	A	B	B	B	B	B	A	B	A	A	A	B	A	B	B	A	B	A	B	A	B	A	A	A	A	A	B	A	A	B	A	A	A	B	B	B	B	B	A	A	A	A	A	B	B	B	B	B	B	A	B	A	A	B	B	B	B	B	B	B	A	B	A	A	B	A	A	B	A	B	A	A	B	A	A	B	B	A	A	B	B	A	A	A	A	A	A	A	B	A	A	B	A	B	B	B	X	A	A	A	B	A	A	A	A	B	B	A	A	B	B	B	B
PZE-102032009	A	A	B	A	A	A	A	B	A	A	A	A	B	A	B	A	B	A	B	B	B	B	A	A	A	A	A	A	B	B	A	A	A	B	A	A	A	B	A	B	A	A	B	B	A	A	B	B	B	B	A	B	A	A	B	B	B	B	B	A	B	A	A	A	B	A	B	B	A	B	A	B	A	B	A	A	A	A	A	B	A	A	B	A	A	A	B	B	B	B	B	A	A	A	A	A	B	B	B	B	B	B	A	B	A	A	B	B	B	B	B	B	B	A	B	A	A	B	A	A	B	A	B	A	A	B	A	A	B	B	A	A	B	B	A	A	A	A	A	A	A	B	A	A	B	A	B	B	B	B	A	A	A	B	A	A	A	A	B	B	X	A	B	B	B	B
PZE-102033133	A	A	B	A	A	A	A	B	A	A	A	A	B	A	B	A	B	A	B	B	B	B	A	A	A	A	A	B	B	B	A	A	A	B	A	A	A	B	A	B	A	A	B	B	A	A	B	B	B	B	A	B	A	A	B	B	B	B	B	A	B	A	A	A	B	A	B	B	A	B	A	B	A	B	A	A	A	A	A	B	A	A	B	A	A	A	B	B	B	B	B	A	A	A	A	A	B	B	B	B	B	B	A	B	A	A	B	B	B	B	B	B	B	A	B	A	A	B	A	A	B	A	B	A	A	B	A	A	B	B	A	A	B	B	A	A	A	A	A	A	A	B	A	A	B	A	B	B	B	X	A	A	A	B	A	A	A	A	B	B	X	A	B	B	B	A
PZE-102033535	A	A	B	A	A	A	A	B	A	A	A	A	B	A	B	A	B	A	B	B	B	B	A	A	A	A	A	B	B	B	A	A	A	B	A	A	A	B	A	B	A	A	B	B	A	A	B	B	B	B	A	B	A	A	B	B	B	B	B	A	B	A	A	A	B	A	B	B	A	B	A	B	A	B	A	A	A	A	A	B	A	B	B	A	A	A	B	B	B	B	B	A	A	A	A	A	B	B	B	B	B	B	A	B	A	A	B	B	B	B	B	B	B	A	B	A	A	A	A	A	B	A	B	A	A	B	A	A	B	B	A	A	B	A	A	A	A	A	A	A	A	B	A	A	B	A	B	B	B	X	A	A	A	B	A	A	A	A	B	A	A	A	B	B	B	A
PZE-102033966	A	A	B	A	A	A	A	A	A	A	A	A	B	A	B	A	B	A	B	B	A	A	A	A	A	A	A	B	B	B	A	A	A	B	A	A	A	B	A	B	A	A	B	B	A	A	B	B	B	B	A	B	A	A	B	B	B	B	B	A	B	A	A	A	B	A	B	B	A	B	A	B	A	B	A	A	A	A	A	B	A	B	B	A	A	A	B	B	B	B	B	A	A	A	A	A	B	B	B	B	B	B	A	B	A	A	B	B	B	B	B	B	B	A	B	A	A	A	A	A	B	A	B	A	A	B	A	A	B	B	A	A	B	A	A	A	A	A	A	A	A	A	A	A	A	A	A	A	B	A	A	A	A	B	A	A	A	A	A	A	A	A	B	B	B	A
SYN268	A	A	B	A	A	A	A	A	A	A	A	A	B	A	B	A	B	A	B	B	A	A	A	A	A	A	A	B	B	B	A	A	A	B	A	A	A	B	A	B	A	A	B	B	A	A	B	B	B	B	A	B	A	A	B	B	B	B	B	A	B	A	A	A	B	A	B	B	A	B	A	B	A	B	A	A	A	A	A	B	A	B	B	A	A	B	B	B	B	B	B	A	A	A	A	A	B	B	B	B	B	B	A	B	A	A	B	B	B	B	B	B	B	A	B	A	A	A	A	A	B	A	B	A	A	B	A	A	B	B	A	A	B	A	A	A	A	A	A	A	A	A	A	A	A	A	A	A	B	A	A	A	A	B	A	A	A	A	A	A	A	A	B	B	B	A
SYN9943	A	A	A	A	A	A	A	A	A	A	A	A	B	A	B	A	B	A	B	B	B	B	A	A	A	A	A	B	A	B	B	A	A	B	A	A	A	B	X	B	A	A	A	B	A	A	B	B	B	B	A	B	A	A	B	B	B	B	B	A	B	A	A	X	B	A	B	B	A	B	A	A	A	B	A	A	A	A	A	X	A	A	B	A	A	B	B	B	A	B	B	A	A	A	A	A	B	A	X	B	B	B	B	B	A	A	A	B	B	A	B	B	B	A	B	A	A	A	A	A	B	A	B	A	A	B	A	A	B	B	A	X	B	A	X	A	A	A	A	A	A	B	A	A	B	A	A	B	B	B	A	A	A	B	A	A	A	A	A	A	B	B	B	B	B	A
PZE-102035734	A	A	A	A	A	A	A	A	A	A	A	A	B	A	B	A	A	A	B	B	B	B	A	A	A	A	A	B	A	B	B	A	A	B	A	A	A	B	A	B	A	A	A	B	A	A	B	B	B	B	A	B	A	A	B	B	B	B	B	A	B	A	A	A	B	A	B	B	A	B	A	A	A	B	A	A	A	A	A	B	A	B	B	A	A	B	B	B	B	B	B	A	A	A	A	A	B	A	B	B	B	B	B	B	A	A	A	B	B	A	B	B	B	A	B	A	A	A	A	A	B	A	B	A	A	B	A	A	B	B	A	A	B	A	A	A	A	A	A	A	A	B	A	A	B	A	A	B	B	B	A	A	A	B	A	A	A	A	B	A	B	B	B	B	B	A
PUT-163a-60356862-2813	A	A	A	A	A	A	A	A	A	A	A	A	B	A	B	A	A	A	B	B	B	B	A	A	A	A	A	B	A	B	B	A	A	B	A	A	A	B	A	B	A	A	A	B	A	A	B	B	B	B	A	B	A	A	B	B	B	B	B	A	B	A	A	A	B	A	B	B	A	B	A	A	A	B	A	A	A	A	A	B	A	B	B	A	A	B	B	B	B	B	B	B	A	A	A	A	B	A	B	B	B	B	B	B	A	A	A	B	B	A	B	B	B	B	B	A	A	A	A	A	B	A	B	A	A	B	A	A	B	B	A	A	B	A	A	A	A	A	A	A	A	B	A	A	B	A	A	B	B	B	A	A	A	B	A	A	A	A	B	A	B	B	B	B	B	A
SYN18094	A	A	A	A	A	A	A	A	A	A	A	A	B	A	B	A	A	A	B	B	B	B	A	A	A	A	A	B	A	B	B	A	A	B	A	A	A	B	A	B	A	A	A	B	A	A	B	B	B	B	A	B	A	A	B	B	B	B	B	A	B	A	A	A	B	A	B	B	A	B	A	A	A	B	A	A	A	A	A	B	A	B	B	A	A	B	B	B	B	B	B	B	A	A	A	A	B	A	A	B	B	B	B	B	A	A	A	B	B	A	B	B	B	B	B	A	A	A	A	A	B	A	B	A	A	B	A	A	B	B	A	X	B	A	A	A	A	A	A	A	A	B	A	A	B	A	A	B	B	B	A	A	A	B	A	A	A	A	B	A	B	B	B	B	B	A
PZE-102037030	A	A	A	A	A	A	A	A	A	A	A	A	B	A	B	A	A	A	B	B	B	B	A	A	A	A	A	B	A	B	B	A	A	B	A	A	A	B	A	B	A	A	A	B	A	A	B	B	B	B	A	B	A	A	B	B	B	B	B	A	B	A	A	A	B	A	B	B	A	B	A	A	A	B	A	A	A	A	A	B	A	B	B	A	A	B	B	B	B	B	B	B	A	A	A	A	B	A	A	B	B	B	B	B	A	A	A	B	B	A	B	B	B	B	B	A	A	A	A	A	B	A	B	A	A	B	A	A	B	B	A	A	B	A	A	A	A	A	A	A	A	B	A	A	B	A	A	B	B	X	A	A	A	B	A	A	A	A	B	A	B	B	B	B	B	A
PZE-102037260	A	A	A	A	A	A	A	A	A	A	A	A	B	A	B	A	A	A	B	B	B	B	A	A	A	A	A	B	A	B	B	A	A	B	A	A	A	B	A	B	A	A	A	B	A	A	B	B	B	B	A	B	A	A	B	B	B	B	B	A	B	A	A	A	B	A	B	B	A	B	A	A	A	B	A	A	A	A	A	B	A	B	B	A	A	B	B	B	B	B	B	B	A	A	A	A	B	A	A	B	B	B	B	B	A	A	A	B	B	A	B	B	B	B	B	B	A	A	A	A	B	A	B	A	A	B	A	A	A	B	A	A	B	A	A	A	A	A	A	A	A	B	A	A	B	A	A	B	B	B	A	A	A	B	A	A	A	A	B	A	B	B	B	B	B	A
PZE-102037650	A	A	A	A	A	A	A	A	A	A	A	A	B	A	B	A	A	A	B	B	B	B	A	A	A	A	A	B	A	B	B	A	A	B	A	A	A	B	A	B	A	A	A	B	A	A	B	B	B	B	A	B	A	A	B	B	B	B	B	A	B	A	A	A	B	A	B	B	A	B	A	A	A	A	A	A	A	A	A	B	A	B	B	A	A	B	B	B	B	B	B	B	A	A	A	A	B	A	A	B	B	B	B	B	A	A	A	B	B	A	B	B	B	A	B	B	A	A	A	A	B	A	B	A	A	B	A	A	A	B	A	A	B	A	A	A	A	A	A	A	A	B	A	A	B	A	A	B	B	X	A	A	A	B	A	A	A	A	B	A	B	A	B	B	B	A
PZE-102038161	A	A	A	A	A	A	A	A	A	A	A	A	B	A	B	A	A	A	B	B	B	B	A	A	A	A	A	B	A	B	B	A	A	B	A	A	A	B	A	B	A	A	A	B	A	A	B	B	B	B	A	B	A	A	B	B	B	B	B	A	B	A	A	A	B	A	B	B	A	B	A	A	A	B	A	A	A	A	A	B	A	B	B	A	A	B	B	B	B	B	B	B	A	A	A	A	B	A	A	B	B	B	B	B	A	A	A	B	B	A	B	B	B	A	B	B	A	A	A	A	B	A	B	A	A	B	A	A	A	B	A	A	B	A	A	A	A	A	A	A	A	B	A	A	B	A	A	B	B	X	A	A	A	B	A	A	A	A	B	A	B	A	B	B	B	A
PZE-102038547	A	A	A	A	A	A	A	A	A	A	A	A	B	A	B	A	A	A	B	B	B	B	B	A	A	A	A	B	A	B	B	A	A	B	A	A	A	B	A	B	A	A	A	B	A	A	B	B	B	B	A	B	A	A	B	B	B	B	B	A	B	A	A	A	B	A	B	B	A	B	A	A	A	A	A	A	A	A	A	B	A	B	B	A	A	A	B	B	B	B	B	B	A	A	A	A	B	A	A	B	B	B	B	B	A	A	A	A	B	A	B	B	B	A	B	A	A	A	A	A	B	A	B	A	A	B	A	A	B	B	A	A	B	A	A	A	A	A	A	A	A	B	A	A	B	A	A	B	B	B	A	A	A	B	A	A	A	A	B	A	B	A	B	B	B	A
PZE-102038897	A	A	A	A	A	A	A	A	A	A	A	A	B	A	B	A	A	A	B	B	B	B	B	A	A	A	A	B	A	B	B	A	A	B	A	A	B	B	B	B	A	A	A	B	A	A	B	B	B	B	A	B	A	A	B	B	B	B	B	A	B	A	A	A	B	A	B	B	A	B	A	A	A	A	A	A	A	A	A	B	A	B	B	A	A	A	B	B	B	B	B	B	A	A	A	A	B	A	A	B	B	B	B	B	A	A	A	A	B	A	B	B	B	A	B	A	A	A	A	A	B	A	B	A	A	B	A	A	B	B	A	X	B	A	A	A	A	A	A	A	A	B	A	A	B	A	A	B	B	X	A	A	A	B	A	A	A	A	B	A	B	A	B	B	B	A
PZE-102039168	A	A	A	A	A	A	A	A	A	A	A	A	B	A	B	A	A	A	B	B	B	B	B	A	A	A	A	B	A	B	B	A	A	B	A	A	B	B	B	B	A	A	A	B	A	A	B	B	B	B	A	B	A	A	B	B	B	B	B	A	B	A	A	A	B	A	B	B	A	B	A	A	B	A	A	A	A	A	A	B	A	B	B	A	A	B	B	B	B	B	B	B	A	A	A	A	B	A	A	B	B	B	B	B	A	A	A	A	B	A	B	B	B	A	B	A	A	A	A	A	B	A	B	A	A	B	A	A	B	B	A	A	B	A	A	A	A	A	A	A	A	B	A	A	B	A	A	B	B	B	A	A	A	B	A	A	A	A	B	A	B	A	B	B	B	A
PZE-102039498	A	A	A	A	A	A	A	A	A	A	A	A	B	A	B	A	A	A	B	B	B	B	B	A	A	A	A	B	A	B	B	A	A	B	A	A	B	B	B	B	A	A	A	B	A	A	B	B	B	B	A	B	A	A	B	B	B	B	B	A	B	A	A	A	B	A	B	B	A	B	A	A	B	A	A	A	A	A	A	B	A	B	B	A	A	B	B	B	B	B	B	B	A	A	A	A	B	A	A	B	B	B	B	B	A	A	A	A	B	A	B	B	B	A	B	A	A	A	A	A	B	A	B	A	A	B	A	A	A	B	A	A	B	A	A	A	A	A	A	A	A	B	A	A	B	A	A	B	B	X	A	A	A	B	A	A	A	A	B	A	B	A	B	B	B	A
PZE-102039656	A	A	A	A	A	A	B	A	A	A	A	A	B	A	B	A	A	A	B	B	B	B	B	A	A	A	A	B	A	B	B	A	A	B	A	A	B	B	B	B	A	A	A	B	A	A	B	B	B	B	A	B	A	A	B	B	B	B	B	A	B	A	A	A	B	A	B	B	A	B	A	A	B	A	A	A	A	A	A	B	A	B	B	A	A	B	B	B	B	B	B	B	A	A	A	A	B	A	A	B	B	B	B	B	A	A	A	A	B	A	B	B	B	A	B	A	A	A	A	A	B	A	B	A	A	B	A	A	A	B	A	X	B	A	A	A	A	A	A	A	A	B	A	A	B	A	A	B	B	B	A	A	A	B	A	A	A	A	B	A	B	A	B	B	B	A
PZE-102039991	A	A	A	A	A	A	B	A	A	A	A	A	B	A	B	A	A	A	B	B	B	B	B	A	A	A	A	B	A	B	B	A	A	B	A	A	B	B	B	B	A	A	A	B	A	A	B	B	B	B	A	B	A	A	B	B	B	B	B	A	B	A	A	A	B	A	B	B	A	B	A	A	B	A	A	A	A	A	A	B	A	B	B	A	A	X	B	B	B	B	B	B	A	A	A	A	B	A	A	B	B	B	B	B	A	A	A	A	B	A	B	B	B	A	B	A	A	A	A	A	B	A	B	A	A	B	A	A	A	B	A	X	B	A	A	A	A	A	A	A	A	B	A	A	B	A	A	B	B	B	A	A	A	B	A	A	A	A	B	A	B	A	B	B	B	B
SYN24572	A	A	A	A	A	A	B	A	A	A	A	A	B	A	B	A	A	A	B	B	B	B	A	A	A	A	A	A	A	B	B	A	A	B	A	A	B	B	B	B	A	A	A	B	A	A	B	B	B	B	A	B	A	A	B	B	B	B	B	A	B	A	A	A	B	A	B	B	A	B	A	A	B	A	A	A	A	A	A	B	A	B	B	A	A	H	B	B	B	B	B	B	A	A	A	A	B	A	A	B	B	B	B	B	A	A	A	A	B	A	B	B	B	A	B	A	A	A	A	A	B	A	B	A	A	A	A	A	A	B	A	A	B	A	A	A	A	A	A	A	A	B	A	A	B	A	A	B	B	X	A	A	A	B	A	A	A	A	B	A	B	A	A	A	B	B
PZE-102040183	A	A	A	A	A	A	B	A	A	A	A	A	B	A	B	A	B	A	B	B	B	B	A	A	A	A	A	A	A	B	B	A	A	B	A	A	B	B	B	B	A	A	A	B	A	A	B	B	B	B	A	B	A	A	B	B	B	B	B	A	B	A	A	A	B	A	B	B	A	B	A	A	B	A	A	A	A	A	A	B	A	B	B	A	A	H	B	B	B	B	B	B	A	A	A	A	B	A	A	B	B	B	B	B	A	A	A	A	B	A	B	B	B	A	B	A	A	A	A	A	B	A	B	A	A	A	A	A	A	B	A	A	B	A	A	A	A	A	A	A	A	B	A	A	B	A	A	B	B	X	A	A	A	B	A	A	A	A	B	A	B	A	A	A	B	B
PZE-102040493	A	A	A	A	A	A	B	A	A	A	A	A	B	A	B	B	B	A	B	B	B	B	A	A	A	A	A	A	A	B	B	A	A	B	A	A	B	B	B	B	A	A	A	B	A	A	B	B	B	B	A	B	A	A	B	B	B	B	B	A	B	A	A	A	B	A	B	B	A	B	A	A	B	A	A	B	A	A	B	B	A	B	B	A	A	A	B	B	B	B	B	B	A	A	A	A	B	A	A	B	B	B	B	B	A	A	A	A	B	A	B	B	B	A	B	A	A	A	A	A	B	A	B	A	A	A	A	A	A	B	A	X	B	A	A	A	A	A	A	A	A	B	A	A	B	A	A	B	B	B	A	A	A	B	A	A	A	A	B	A	A	A	A	A	B	A
PZE-102040639	A	A	A	A	A	A	B	A	A	A	A	A	B	A	B	B	B	A	B	B	B	B	A	A	A	A	A	A	A	B	B	A	A	B	A	A	B	B	B	B	A	A	A	B	A	A	B	B	B	B	A	B	A	A	B	B	B	B	B	A	B	A	A	A	B	A	B	B	A	B	A	A	B	A	A	B	A	A	B	B	A	B	B	A	A	A	B	B	B	B	B	B	A	A	A	A	B	A	A	B	B	B	B	B	A	A	A	A	B	A	B	B	B	A	B	A	A	A	A	A	B	A	B	A	B	A	A	A	A	B	A	X	B	A	A	A	A	A	A	A	A	B	A	A	B	A	A	B	B	B	A	A	A	B	A	A	A	A	B	A	X	A	A	A	B	A
SYN29038	A	A	A	A	A	A	B	A	A	A	A	A	B	A	B	B	B	A	B	B	B	B	A	A	A	A	A	B	A	B	B	A	A	B	A	A	B	B	B	B	A	A	A	B	A	A	B	B	B	B	A	B	A	A	A	B	B	B	B	A	B	A	A	A	B	A	B	B	A	B	A	B	B	A	A	A	A	A	A	B	A	B	A	A	A	B	B	B	B	B	B	B	A	A	A	A	B	A	B	B	B	B	B	B	A	A	A	A	B	A	B	B	B	A	B	A	A	A	A	A	B	A	B	A	A	B	A	A	A	B	A	X	B	A	A	A	A	A	A	A	A	B	A	A	B	A	A	B	B	B	A	A	A	B	A	A	A	A	B	A	A	A	A	A	B	A
PZE-102043018	A	A	A	A	A	A	B	A	A	A	A	A	B	A	B	B	B	A	B	A	B	B	A	A	A	A	A	B	A	B	B	A	A	B	A	A	B	B	B	B	A	A	A	B	A	A	B	B	B	B	A	B	A	A	A	B	B	B	B	A	B	A	A	A	B	A	B	A	A	B	A	B	B	A	A	A	A	A	A	B	A	B	A	A	A	A	B	B	B	B	A	B	A	A	A	A	B	A	B	B	B	B	B	B	A	A	A	A	B	A	B	B	B	A	B	A	A	B	A	A	B	A	H	A	A	B	A	A	A	B	A	A	B	B	A	B	A	A	A	A	A	B	A	A	B	A	A	B	B	X	A	A	A	B	A	A	A	A	B	A	A	A	A	A	B	A
PZE-102043269	A	A	A	A	A	A	B	A	A	A	A	A	B	A	B	B	B	A	B	A	B	B	A	A	A	A	A	B	A	B	B	A	A	B	A	A	B	B	B	B	A	A	A	B	A	A	B	B	B	B	A	B	A	A	A	B	B	B	B	A	B	A	A	A	B	A	B	A	A	B	A	B	B	A	A	A	A	A	A	B	A	B	A	A	A	A	B	B	B	B	A	B	A	A	A	A	B	A	A	B	B	B	B	B	A	A	A	A	B	A	B	B	B	A	B	A	A	B	A	A	B	A	X	A	A	B	A	A	A	B	A	X	B	B	A	B	A	A	A	A	A	B	A	A	B	A	A	B	B	B	A	A	A	B	A	A	A	A	B	A	X	A	A	A	B	A
PZE-102043732	A	A	A	A	A	A	B	A	A	A	A	A	B	A	B	B	B	A	B	A	B	B	A	A	A	A	A	B	A	B	B	A	A	B	A	A	B	B	B	B	A	A	A	B	B	A	B	B	B	B	A	B	A	A	A	B	B	X	B	A	B	A	A	A	B	A	B	A	A	B	A	B	B	A	A	A	A	A	A	B	A	B	A	A	A	A	B	B	B	B	A	B	A	A	A	A	B	A	A	B	B	B	B	B	A	A	A	A	B	A	B	B	B	A	B	A	A	B	A	A	B	A	X	A	A	B	A	A	A	B	A	A	B	B	A	B	A	A	A	A	A	B	A	A	B	A	A	B	B	H	A	A	A	B	A	A	A	A	B	A	A	A	A	A	X	A
SYN21122	A	A	A	A	A	A	B	A	A	A	A	A	B	A	B	B	B	A	B	A	B	B	A	A	A	A	A	B	A	B	A	A	A	B	A	A	B	B	B	B	A	A	A	B	B	A	B	B	B	B	A	B	A	A	A	B	B	B	B	A	B	A	A	A	B	A	B	A	A	B	A	B	B	A	A	A	A	A	A	B	A	B	A	A	A	A	B	B	B	B	A	B	A	A	A	A	B	A	A	B	B	B	B	B	A	A	A	A	B	A	B	B	B	A	B	A	A	B	A	A	B	A	H	A	A	B	A	A	A	B	A	B	A	B	A	B	A	A	A	A	A	B	A	A	B	A	A	B	B	H	A	A	A	B	A	A	A	A	B	A	A	A	A	A	B	A
PZE-102045306	A	A	A	A	A	A	B	A	A	A	A	A	B	A	B	B	B	A	B	A	B	B	A	A	A	A	A	B	A	B	A	A	A	B	A	A	B	B	B	B	A	A	A	B	B	A	B	B	B	B	A	B	A	A	A	B	B	B	B	A	B	A	A	A	B	A	B	A	A	B	A	B	B	A	A	A	A	A	A	B	B	B	A	A	A	A	B	B	B	B	A	B	A	A	A	A	B	A	A	B	B	B	B	B	A	A	A	A	B	A	B	B	B	A	B	A	A	B	A	A	B	A	B	A	A	B	A	A	A	B	A	B	A	B	A	B	A	A	A	A	A	B	A	A	B	A	A	B	B	X	A	A	A	B	A	A	A	A	B	A	A	A	B	B	B	A
PZE-102045898	A	A	A	A	A	A	B	A	A	A	A	A	B	A	B	B	B	A	B	A	B	B	A	A	A	A	A	B	A	B	A	A	A	B	A	A	B	B	B	B	A	A	A	B	B	A	B	B	B	B	A	B	A	A	A	B	B	B	B	A	B	A	A	A	B	A	B	A	A	B	A	A	B	A	A	A	A	A	A	B	B	B	A	A	A	A	B	B	B	B	A	B	A	A	A	A	B	A	A	B	B	B	B	B	A	A	A	A	B	A	B	B	B	A	B	A	A	B	A	A	B	A	B	A	A	B	A	A	A	B	A	B	A	B	A	B	A	A	A	A	A	B	A	A	B	A	A	B	B	B	A	A	A	B	A	A	A	A	B	A	A	A	B	B	B	A
PZE-102046490	A	A	A	A	A	A	B	A	A	A	A	A	A	A	B	B	B	A	B	A	B	B	A	A	A	A	A	B	A	B	A	A	A	B	A	A	B	B	B	B	A	A	A	B	B	A	B	B	B	B	A	B	A	A	A	B	B	B	B	A	B	A	A	A	B	A	B	A	A	B	A	A	B	A	A	A	A	A	A	B	B	B	A	A	A	A	B	B	B	B	A	B	A	A	A	A	B	A	A	B	B	B	B	B	A	A	A	A	B	A	B	B	B	A	B	A	A	B	A	A	B	A	B	A	A	B	A	A	A	B	A	B	A	B	A	B	A	A	A	A	A	B	A	A	B	A	A	B	B	X	A	A	A	B	A	A	A	A	B	A	X	A	B	B	B	A
PZE-102046584	A	A	A	A	A	A	B	A	A	A	A	A	A	A	B	B	B	A	B	A	B	B	A	A	A	A	A	B	A	B	A	A	A	B	A	A	B	B	B	B	A	A	A	B	B	A	B	B	B	B	A	B	A	A	A	B	B	B	B	A	B	A	A	A	B	A	B	A	A	B	A	A	B	A	A	A	A	A	A	B	A	B	A	A	A	A	B	B	B	B	A	B	A	A	A	A	B	A	A	B	B	B	B	B	A	A	A	A	B	A	B	B	B	A	B	A	A	B	A	A	B	A	B	A	A	B	A	A	A	B	A	B	A	B	A	B	A	A	A	A	A	B	A	A	B	A	A	B	B	X	A	A	A	B	A	A	A	A	B	A	A	A	B	B	B	A
PZE-102046822	A	A	A	A	A	A	B	A	A	A	A	A	A	A	B	B	B	A	B	B	B	B	A	A	A	A	A	B	A	B	A	A	A	B	A	A	B	B	B	B	A	A	A	B	B	A	B	B	B	B	A	B	A	A	A	B	B	B	B	A	B	A	A	A	B	A	B	A	A	B	A	A	B	A	A	A	A	A	A	B	A	B	A	A	A	A	B	B	B	B	A	B	A	A	A	A	B	A	A	B	B	B	B	B	A	A	A	A	B	A	B	B	B	A	B	A	A	B	A	A	B	A	B	A	A	B	A	A	A	B	A	B	A	B	A	B	A	A	A	A	A	B	A	A	B	A	A	B	B	B	A	A	A	B	A	A	A	A	B	A	A	A	B	B	B	A
PZE-102047301	A	A	A	A	A	A	B	A	A	A	A	A	A	B	B	B	B	A	B	B	B	B	A	A	A	A	A	B	A	B	A	A	A	B	A	A	B	B	B	B	A	A	A	B	B	A	B	B	B	B	A	B	A	A	A	B	B	B	B	A	B	A	A	A	B	A	B	A	A	B	A	A	B	A	A	A	A	A	A	B	A	B	A	A	A	A	B	B	B	B	A	B	A	A	A	A	B	A	A	B	B	B	B	B	A	A	A	A	B	A	B	B	B	A	B	A	A	B	A	A	B	A	B	A	A	B	A	A	A	B	A	B	A	B	A	B	A	A	A	A	A	B	A	A	B	A	A	B	B	X	A	A	A	B	A	A	A	A	B	A	X	A	B	B	B	A
SYN700	A	A	A	A	A	A	B	A	A	A	A	A	A	A	B	B	B	A	B	B	B	B	A	A	A	A	A	B	A	B	A	A	A	B	A	A	B	B	B	B	A	A	A	B	B	A	B	B	B	B	A	B	A	A	A	B	B	B	B	A	B	A	A	A	B	A	B	A	A	B	A	A	B	A	A	A	A	A	A	B	A	B	A	A	A	A	B	B	B	B	A	B	A	A	A	A	B	B	A	B	B	B	B	B	A	A	A	A	B	A	B	B	B	A	B	A	A	B	A	A	B	A	B	A	A	B	A	A	A	B	A	B	A	B	A	B	A	A	A	A	A	B	A	A	B	A	A	B	B	B	A	A	A	B	A	A	A	A	B	A	A	A	B	B	B	A
PZE-102048830	A	A	A	A	A	A	B	A	A	A	A	A	A	A	B	B	B	A	B	B	B	B	A	A	A	A	A	B	A	B	B	A	A	B	A	A	B	B	B	B	A	A	A	B	B	A	B	B	B	B	A	B	A	A	A	B	B	B	B	A	B	A	A	A	B	A	B	A	A	B	A	A	B	A	A	A	A	A	A	B	A	B	A	A	A	A	B	B	B	B	A	B	A	A	A	A	B	B	A	B	B	B	B	B	A	A	A	A	B	A	B	B	B	A	B	A	A	B	A	A	B	A	B	A	A	B	A	A	A	B	A	B	A	B	A	B	A	A	A	A	A	B	A	A	B	A	A	B	B	B	A	A	A	B	A	A	A	A	B	A	A	A	B	B	B	A
ZM013321-0235	A	A	A	A	A	A	B	A	A	A	A	A	A	A	B	B	B	A	B	B	B	B	A	A	A	A	A	B	A	B	B	A	A	B	A	A	B	B	B	B	A	A	A	B	B	A	B	B	B	B	A	A	A	A	A	B	B	B	B	A	B	A	A	A	B	A	B	A	A	B	A	A	B	A	A	A	A	A	A	B	A	B	A	A	A	A	B	B	B	B	A	B	A	A	A	A	B	B	A	B	B	B	B	B	A	A	A	A	B	A	B	B	B	A	B	A	A	B	A	A	B	A	A	A	A	B	A	A	A	B	A	B	A	B	A	B	A	A	A	A	A	B	A	A	B	A	A	B	B	X	A	A	A	B	A	A	A	A	B	A	X	A	B	B	B	A
PZE-102049800	A	A	A	A	A	A	B	A	A	A	A	A	A	A	B	A	B	A	B	B	B	B	A	A	A	A	B	B	A	B	B	A	A	B	A	A	B	B	B	B	A	A	A	B	B	A	B	B	B	B	A	A	A	A	A	B	B	B	B	A	B	A	A	A	B	A	B	A	A	B	A	A	B	A	A	A	A	A	A	B	A	B	A	A	A	A	B	B	B	B	A	B	A	A	A	A	B	B	A	B	B	B	B	B	A	A	A	A	B	A	B	B	B	A	B	A	A	B	A	A	B	A	A	A	A	B	A	A	A	B	A	B	A	B	A	B	A	A	A	A	A	B	A	A	B	A	A	B	B	A	A	A	A	B	A	A	A	A	B	A	A	A	B	B	B	A
SYN35700	A	A	A	A	A	A	B	A	A	A	A	A	A	A	A	A	B	A	B	B	B	B	A	A	A	A	B	B	A	B	B	A	A	B	A	A	B	B	B	B	A	A	A	B	B	A	B	B	B	B	A	A	A	A	A	B	B	B	B	A	B	A	A	A	B	A	B	A	A	B	A	A	B	A	A	A	A	A	A	B	A	B	A	A	A	A	B	B	B	B	A	B	A	A	A	A	B	B	A	B	B	B	B	B	A	A	A	A	B	A	B	B	B	A	B	B	A	B	A	A	B	A	A	A	A	B	A	A	A	B	A	B	A	B	A	A	A	A	A	A	A	B	A	A	B	A	A	B	B	A	A	A	A	B	A	A	A	A	B	A	A	A	B	B	B	A
PZE-102050935	A	A	A	A	A	A	B	A	A	A	A	A	A	A	A	A	B	A	B	B	B	B	A	A	A	A	B	B	A	B	B	A	A	B	A	A	B	B	X	B	A	A	A	B	B	A	B	B	B	B	A	A	A	A	B	B	B	B	A	A	B	A	A	A	B	A	B	A	A	B	A	A	B	A	A	A	A	A	A	B	A	B	A	A	A	A	B	B	B	B	A	B	A	A	A	A	B	B	A	B	B	B	B	B	A	A	A	A	B	A	B	B	B	A	B	B	A	B	A	A	B	A	A	A	A	B	A	A	A	B	A	A	A	B	A	A	A	A	A	A	A	B	A	A	B	A	A	B	B	A	A	A	A	B	A	A	A	A	B	A	A	A	B	B	B	A
PZE-102051452	A	A	A	A	A	A	B	A	A	A	A	A	A	A	A	A	B	A	B	B	B	B	A	A	A	A	B	B	A	B	B	A	A	B	A	A	B	B	B	B	A	A	A	B	B	A	B	B	B	B	A	A	A	A	B	B	B	B	A	A	B	A	A	A	B	A	A	A	A	B	A	A	B	A	A	A	A	A	A	B	A	B	A	A	A	A	B	B	B	B	A	B	A	A	A	A	B	A	A	B	B	B	B	B	A	A	A	A	B	A	B	B	B	A	B	B	A	B	A	A	B	A	A	A	A	B	A	A	A	B	A	A	A	B	A	A	A	A	A	A	A	B	A	A	B	A	A	B	B	A	A	A	A	B	A	A	A	A	B	A	A	A	B	B	B	A
SYN145	A	A	A	A	A	A	B	A	A	A	A	A	A	A	A	A	B	A	B	B	B	B	A	A	A	A	B	B	A	B	B	A	A	B	A	A	B	B	B	B	A	A	A	B	B	A	B	B	B	B	B	A	A	A	B	B	B	B	A	A	B	A	A	A	B	A	A	A	A	B	A	A	B	A	A	A	A	A	A	B	A	B	A	A	A	A	B	B	B	B	A	B	A	A	A	A	B	A	A	B	B	B	B	B	A	A	A	A	B	A	B	B	B	A	B	B	A	B	A	A	B	B	A	A	A	B	A	A	A	B	A	A	A	B	A	A	A	A	A	A	A	B	A	A	B	A	A	B	B	A	A	A	A	B	A	A	A	A	B	A	A	A	B	B	B	A
PZE-102053978	A	A	A	A	A	A	B	A	A	A	A	A	A	A	A	A	B	A	B	B	B	B	A	A	A	A	B	B	A	B	B	A	A	B	A	A	B	B	B	B	A	A	A	B	B	A	B	B	B	B	B	A	A	A	B	B	B	B	A	A	B	A	A	A	B	A	A	A	A	B	A	A	B	A	A	A	A	A	A	B	A	A	A	A	A	A	B	B	B	B	A	B	A	A	A	A	B	A	A	B	B	B	B	A	A	A	A	A	B	A	B	B	B	A	B	B	A	B	A	A	B	B	B	A	A	B	A	A	A	A	A	B	A	B	A	A	A	A	A	B	A	B	A	A	B	A	A	B	B	A	A	A	A	B	A	A	A	A	B	A	X	A	B	B	B	A
SYN11050	A	A	B	A	A	A	B	A	A	A	A	A	A	A	A	A	B	A	B	B	B	B	A	A	A	A	B	B	A	B	B	A	A	B	A	A	B	B	B	B	A	A	A	B	B	A	B	B	B	B	B	A	A	A	B	B	B	B	A	A	B	A	A	A	B	A	A	A	A	B	A	A	B	A	A	A	A	A	A	B	A	A	A	A	A	A	B	B	B	B	A	B	A	A	A	A	B	A	A	B	B	B	B	A	A	A	A	A	B	A	B	B	B	A	B	B	A	B	A	A	B	B	B	A	A	B	A	A	A	A	A	B	A	B	A	A	A	A	A	B	A	B	A	A	B	A	A	B	B	X	A	A	A	B	A	A	A	A	B	A	A	A	B	B	B	A
PZE-102055513	A	A	B	A	A	A	B	A	A	A	A	A	A	A	A	A	B	A	B	X	B	B	A	A	A	A	B	B	A	B	B	A	A	B	A	A	A	B	B	B	A	A	A	B	B	A	B	B	B	B	B	A	A	A	B	B	B	B	A	A	B	A	A	A	B	A	A	A	A	B	A	A	B	A	A	A	A	A	A	B	A	A	A	A	A	A	B	B	B	B	A	B	A	A	A	B	B	A	A	B	B	B	B	A	A	A	A	A	B	A	B	B	B	A	B	B	A	B	A	A	B	B	B	A	A	B	A	A	A	A	A	B	A	B	A	A	A	A	A	B	A	B	A	A	B	A	A	B	B	B	A	A	A	B	A	A	A	A	B	A	A	A	B	B	B	A
PZE-102055650	A	A	B	A	A	A	B	A	A	A	A	A	A	A	A	A	B	A	B	B	B	B	A	A	A	A	B	B	A	B	B	A	A	B	A	A	A	B	B	B	A	A	B	B	B	A	B	B	B	B	B	A	A	A	B	B	B	B	A	A	B	A	A	A	B	A	A	A	A	B	A	A	B	A	A	A	A	A	A	B	A	A	A	A	A	A	B	B	B	B	A	B	A	A	A	B	B	A	A	B	B	B	B	A	A	A	A	A	B	A	B	B	B	A	B	B	A	B	A	A	B	B	B	A	A	B	A	A	A	A	A	B	A	B	A	A	A	A	A	B	A	B	A	A	B	A	B	B	B	H	A	A	A	B	A	A	A	A	B	A	A	A	B	B	B	B
PZE-102055803	A	A	B	A	A	A	B	A	A	A	A	A	A	A	A	A	B	A	B	B	B	B	A	A	A	A	B	B	A	B	B	A	A	B	A	A	A	B	B	B	A	A	B	B	B	A	B	B	B	B	B	A	A	A	B	B	B	B	A	A	B	A	A	A	B	A	A	A	A	B	A	A	B	A	A	A	A	A	A	B	A	A	A	A	A	A	B	B	B	B	A	B	A	A	A	B	B	A	A	B	B	B	B	A	A	A	A	A	B	A	B	B	B	A	B	B	A	B	A	A	A	B	B	A	A	B	A	A	A	A	A	B	A	B	A	A	A	A	A	B	A	B	A	A	B	A	B	B	B	X	A	A	A	B	A	A	A	A	B	A	A	A	B	B	B	B
PZE-102055945	A	A	B	A	A	A	B	A	A	A	A	A	A	A	A	A	B	A	B	B	B	B	A	A	A	A	B	B	A	B	B	A	A	B	A	A	A	B	B	B	A	A	B	B	B	A	B	B	B	B	B	A	A	A	B	B	B	B	A	A	B	A	A	A	B	A	A	A	A	B	A	A	B	A	A	B	A	A	B	B	A	A	A	A	A	A	B	B	B	B	A	B	A	A	A	B	B	A	A	B	B	B	B	A	A	A	A	A	B	A	B	B	B	A	B	B	A	B	A	A	A	B	B	A	A	B	A	A	A	A	A	B	A	B	A	A	A	A	A	B	A	B	A	A	B	A	B	B	B	X	A	A	A	B	A	A	A	A	B	A	A	A	B	B	B	B
SYN34233	A	A	B	A	A	B	B	A	A	A	A	A	A	A	A	A	B	A	B	B	B	B	A	A	A	A	B	B	A	B	B	A	A	B	A	A	A	B	B	B	A	A	B	B	B	A	B	B	B	B	B	A	A	A	B	B	B	B	B	A	B	A	A	A	B	A	A	A	A	B	A	A	B	A	A	B	A	A	B	B	A	B	A	A	A	A	B	B	B	B	A	B	A	A	A	B	B	A	A	B	B	B	B	A	A	A	A	A	B	A	B	B	B	A	B	B	A	B	A	A	A	B	B	A	A	B	A	A	A	A	A	B	A	B	A	A	A	A	A	B	A	B	A	A	B	A	B	B	B	B	A	A	A	B	A	A	A	A	B	A	A	A	B	B	B	B
SYN10825	A	A	B	A	A	B	B	A	A	A	A	A	A	A	A	A	B	A	B	B	B	B	A	A	A	A	B	B	A	B	B	A	A	B	A	A	A	B	B	B	A	A	B	B	B	A	B	B	B	B	B	A	A	A	B	B	B	B	B	A	B	A	A	A	B	A	A	A	A	B	A	A	B	A	A	B	A	A	B	B	A	B	A	A	A	A	B	B	B	B	A	B	A	A	A	B	B	A	A	B	B	B	B	A	A	A	A	A	B	A	B	B	B	A	B	B	A	B	A	A	A	B	B	A	A	B	A	A	A	A	A	B	A	B	A	A	A	A	A	B	A	B	A	A	B	A	B	B	B	X	A	A	A	B	A	A	A	A	A	A	X	A	B	B	B	B
PZE-102058836	A	A	B	A	A	B	A	A	A	A	A	A	A	A	A	A	B	A	B	B	B	B	A	A	A	A	B	B	A	B	B	A	A	B	A	A	A	B	B	B	A	A	B	B	B	A	B	B	B	B	B	A	A	A	B	B	B	B	B	A	B	A	A	A	B	A	A	A	A	B	A	A	B	A	A	B	A	A	B	B	A	B	A	A	A	A	B	B	B	B	A	B	A	A	A	B	B	A	A	B	B	B	B	A	A	A	A	A	B	A	B	B	B	A	B	B	A	B	A	A	A	B	B	A	A	B	A	A	A	A	A	B	A	B	A	A	A	A	A	B	A	B	A	A	B	A	B	B	B	B	A	A	A	B	A	A	A	A	A	A	X	A	B	B	B	B
PZE-102059924	A	A	B	A	A	B	A	A	A	A	A	A	A	A	A	A	B	A	B	B	B	B	A	A	A	A	B	B	A	B	B	A	A	B	A	A	A	B	B	B	A	A	B	B	B	A	B	B	B	A	B	A	A	A	A	B	B	B	B	A	B	A	A	A	B	A	A	A	A	B	A	A	B	A	A	B	A	A	B	B	A	B	A	A	A	A	B	B	B	B	A	B	A	A	A	B	B	A	A	B	B	B	B	A	A	A	A	A	B	A	B	B	B	A	B	B	A	B	A	A	A	B	B	A	A	B	A	A	A	A	A	B	A	B	A	A	A	A	A	B	A	B	A	A	B	A	B	B	B	X	A	A	A	B	A	A	A	A	A	A	X	A	B	B	B	B
PZB01230.5	A	A	B	A	A	B	A	A	A	A	A	A	A	A	A	A	B	A	B	B	B	B	A	A	A	A	B	B	A	B	B	A	A	B	A	A	A	B	B	B	A	A	B	B	B	A	B	B	B	A	B	A	A	A	A	B	B	B	B	A	B	A	A	A	B	A	A	A	A	B	A	A	B	A	A	B	A	A	B	B	A	B	A	A	A	A	B	B	B	B	A	B	A	A	A	B	B	A	A	B	B	B	A	A	A	A	A	A	B	A	B	B	B	A	H	B	A	B	A	A	A	B	B	A	A	B	A	A	A	A	A	B	A	B	A	A	A	A	A	B	A	B	A	A	B	A	B	B	B	B	A	A	A	B	A	A	A	A	A	A	A	A	B	B	B	B
SYN28424	A	A	B	A	A	B	A	A	A	A	A	A	A	A	A	A	B	A	B	B	B	B	A	A	A	A	B	B	A	B	B	A	A	B	A	A	A	B	B	B	A	A	B	B	B	A	B	B	B	B	B	A	A	A	A	B	B	B	B	A	B	A	A	A	B	A	A	A	A	B	A	A	B	A	A	B	A	A	B	B	A	B	A	A	A	A	B	B	B	B	A	B	A	A	A	B	B	A	A	B	B	B	A	A	A	A	A	A	B	A	B	B	B	A	B	B	A	B	A	A	A	B	B	A	A	B	A	A	A	A	A	B	A	B	A	A	A	A	A	B	A	B	A	A	B	A	B	B	B	A	A	A	A	B	A	A	A	A	A	A	A	A	B	B	B	B
PUT-163a-71445025-3368	A	A	B	A	A	A	A	A	A	A	A	A	A	A	A	A	B	A	B	B	B	B	A	A	A	A	B	B	A	B	B	A	A	B	A	A	A	B	X	B	A	A	A	B	B	A	B	B	B	B	B	A	B	A	A	B	B	B	B	A	B	A	A	A	B	A	A	B	A	A	A	A	B	A	A	B	A	A	B	B	A	B	A	A	A	A	B	A	B	B	A	B	A	A	A	B	B	A	A	B	B	B	A	A	A	A	A	A	B	A	B	B	B	A	B	B	A	B	A	A	A	B	B	A	A	B	A	A	A	A	A	B	A	B	A	A	A	A	A	B	A	B	A	A	B	A	B	B	B	A	A	A	A	B	A	A	A	A	A	A	X	A	B	B	B	B
PZE-102061091	A	A	B	A	A	A	A	A	A	A	A	A	A	A	A	A	B	A	B	B	B	B	A	A	A	A	B	B	A	B	B	A	A	B	A	A	A	B	B	B	A	A	A	B	B	A	B	B	B	B	B	A	B	A	A	B	B	B	B	A	B	A	A	A	B	A	A	B	A	A	A	A	B	A	A	B	A	A	B	B	A	B	A	A	A	A	B	A	B	B	A	B	A	A	A	B	B	A	A	B	B	B	A	A	A	A	A	A	B	A	B	B	B	A	B	B	A	B	A	A	A	B	A	A	A	B	A	A	A	A	A	B	A	B	A	A	A	A	A	B	A	B	A	A	B	A	B	B	B	A	A	A	A	B	A	A	A	A	A	A	A	A	B	B	B	B
PZE-102061416	A	A	B	A	A	A	A	A	A	A	A	A	A	A	A	A	B	A	B	B	B	B	A	A	A	A	B	B	A	B	B	A	A	B	A	A	A	B	B	B	A	A	A	B	B	A	B	B	B	B	B	A	B	A	A	B	B	B	B	A	B	A	A	A	B	A	A	B	A	A	A	A	B	A	A	B	A	A	B	B	A	B	A	A	A	A	B	A	B	B	A	B	A	A	A	B	B	A	A	B	B	B	A	A	A	A	A	A	B	A	B	B	B	A	B	B	A	B	A	A	A	A	A	A	A	B	A	A	A	A	A	B	A	B	A	A	B	A	A	B	A	B	A	A	B	A	B	B	B	A	A	A	A	B	A	A	A	A	A	A	A	A	B	B	B	B
PZE-102061615	A	A	B	A	A	A	A	A	A	A	B	A	A	A	A	A	B	A	B	B	B	B	A	A	A	A	B	B	A	B	B	A	A	B	A	A	A	B	B	B	A	A	A	B	B	A	B	B	B	B	B	A	B	A	A	B	B	B	B	A	B	A	A	A	B	A	A	B	A	A	A	A	B	A	A	B	A	A	B	B	A	B	A	A	A	A	B	A	B	B	A	B	A	A	A	B	B	A	A	B	B	B	A	A	A	A	A	A	B	A	B	B	B	A	B	A	A	B	A	A	A	A	A	A	A	B	A	A	A	A	A	B	A	B	A	A	B	A	A	B	A	B	A	A	B	A	B	B	B	A	A	A	A	B	A	A	A	A	A	A	A	A	B	B	B	B
PZE-102061736	A	A	B	A	A	A	A	A	B	A	B	A	A	A	A	A	B	A	B	B	B	B	A	A	A	A	B	B	A	B	B	A	A	B	A	A	A	B	B	B	A	A	A	B	B	A	B	B	B	B	B	A	B	A	A	B	B	B	B	A	B	A	A	A	B	A	A	B	A	A	A	A	B	A	A	B	A	A	B	B	A	B	A	A	A	A	B	A	B	B	A	B	A	A	A	B	B	A	A	B	B	B	A	A	A	A	A	A	B	A	B	B	B	A	B	A	A	B	A	A	A	A	A	A	A	B	A	A	A	A	A	B	A	B	A	A	B	A	A	B	A	B	A	A	B	A	B	B	B	A	A	A	A	B	A	A	A	A	A	A	A	A	B	B	B	B
PZE-102062967	A	A	B	A	A	A	A	A	B	A	B	A	A	A	A	A	B	A	B	B	B	B	A	A	A	A	B	B	A	B	B	A	A	B	A	A	A	B	B	B	A	A	A	B	B	A	B	B	B	B	B	A	B	A	A	B	B	B	B	A	B	A	A	A	B	A	A	B	A	A	A	A	B	A	A	B	A	A	B	B	A	B	A	A	A	A	B	A	B	B	A	B	A	A	A	B	B	A	A	B	B	B	A	A	A	A	A	A	A	A	B	B	B	A	B	A	A	B	A	A	A	A	A	A	A	B	A	A	A	A	A	B	A	B	A	A	A	A	A	B	A	B	A	A	B	A	B	B	B	A	A	A	A	B	A	A	A	A	A	A	A	A	B	B	B	B
SYN33042	A	A	B	A	A	A	A	A	A	A	B	A	B	A	A	A	B	A	B	B	B	B	A	A	A	A	B	B	A	B	B	A	A	B	A	A	B	B	B	B	B	A	A	B	B	A	B	B	B	B	B	A	B	A	A	B	B	B	B	A	B	A	A	A	B	A	A	B	A	A	A	A	B	A	A	B	A	A	B	B	A	B	A	A	A	A	B	A	B	B	A	B	A	A	A	B	B	A	A	B	B	B	A	A	A	A	A	A	A	A	B	B	B	A	A	A	A	B	A	A	A	A	A	A	A	B	A	A	A	A	A	B	A	B	A	A	A	A	A	B	A	B	A	A	B	A	B	B	B	A	A	A	A	B	A	A	A	A	A	A	A	A	B	B	B	B
SYN36643	A	A	B	A	A	A	A	A	A	A	B	A	B	A	A	A	B	A	B	B	B	B	A	A	A	A	B	B	A	B	B	A	A	B	A	A	B	B	B	B	B	A	A	B	B	A	B	B	B	B	B	A	B	A	A	B	B	B	B	A	B	A	A	A	B	A	A	B	A	A	A	A	B	A	A	B	A	A	B	B	A	B	A	A	A	A	B	A	B	B	A	B	A	A	A	B	B	A	A	B	B	B	A	A	A	A	A	A	A	A	B	B	B	A	A	A	A	B	A	A	A	A	B	A	A	B	A	A	A	A	A	B	A	B	A	A	A	A	A	B	A	B	A	A	B	A	B	B	B	A	A	A	A	B	A	A	A	A	A	A	X	A	B	B	B	B
PZE-102065703	A	A	B	A	A	B	A	A	A	A	B	A	B	A	A	A	B	A	B	B	B	B	A	A	A	A	B	B	A	B	B	A	A	B	A	A	B	B	B	B	A	A	B	B	B	A	B	B	B	B	B	A	B	A	A	B	B	B	B	A	B	A	A	A	B	A	A	B	A	B	A	A	B	A	A	B	A	A	B	B	A	B	A	A	A	A	B	B	B	B	A	B	A	A	A	B	B	A	A	B	B	B	A	A	A	A	A	A	A	A	B	B	B	A	A	A	A	B	A	A	A	A	B	A	A	B	A	A	A	A	A	B	A	B	A	A	A	A	A	B	A	B	A	A	B	A	B	B	B	A	A	A	A	B	A	A	A	A	A	A	A	A	B	B	B	B
PZE-102066427	A	A	B	A	A	B	A	A	A	A	B	A	B	A	A	A	B	A	B	B	B	B	A	A	A	A	B	B	B	B	B	A	A	B	A	A	B	B	B	B	A	A	B	B	B	A	B	B	B	B	B	A	B	A	A	B	B	B	B	A	B	A	A	A	B	A	A	B	B	B	A	A	B	A	A	B	A	A	B	B	A	B	A	A	A	A	B	B	B	B	A	B	A	A	A	B	B	A	A	B	B	B	B	A	A	A	A	A	A	A	B	B	B	A	A	A	A	B	A	A	A	A	B	A	A	B	A	A	A	A	A	B	A	B	A	A	A	A	A	B	B	B	A	A	B	A	B	B	B	A	A	A	A	B	A	A	A	A	A	A	X	A	B	B	B	B
SYN11871	A	A	B	A	A	B	A	A	A	A	B	A	B	A	A	A	B	A	B	B	B	B	A	A	A	A	B	B	B	B	A	A	A	B	A	A	B	B	B	B	A	A	B	B	B	A	B	B	B	B	B	A	B	A	A	B	B	B	B	A	B	A	A	A	B	A	A	B	B	B	A	A	B	A	A	B	A	A	B	B	A	B	A	A	A	A	B	B	B	B	A	B	A	A	A	B	B	A	A	B	B	B	B	A	A	A	A	A	A	A	B	B	B	A	A	A	A	B	A	A	A	A	B	A	A	B	A	A	A	A	A	B	A	B	A	A	A	A	A	B	B	B	A	A	A	A	B	B	B	A	A	A	A	B	A	A	A	A	A	A	A	A	B	B	B	B
SYN37922	A	A	B	A	A	B	A	A	A	A	B	A	B	A	A	A	B	A	B	B	B	B	A	A	A	A	B	B	B	B	A	A	A	B	A	A	B	B	B	B	A	A	B	B	B	A	B	B	B	B	B	A	B	A	A	B	B	B	B	A	B	A	A	A	B	A	A	B	B	B	A	A	B	A	A	B	A	A	B	B	A	B	A	A	A	A	B	B	B	B	A	B	A	A	A	B	B	A	A	B	B	B	B	A	A	A	A	A	A	A	B	B	B	A	A	A	A	B	A	A	A	A	B	A	A	B	A	A	A	A	A	B	A	B	A	A	A	A	A	B	A	B	A	A	A	A	B	B	B	A	A	A	A	B	A	A	A	A	A	A	A	A	B	B	B	B
PZE-102069136	A	A	B	A	A	B	A	A	A	A	B	A	B	A	A	A	B	A	B	B	B	B	A	A	A	A	B	B	B	B	A	A	A	B	A	A	B	B	B	B	A	A	B	B	B	A	B	B	B	B	B	A	B	A	A	B	B	B	B	A	B	A	A	A	B	A	A	B	B	B	A	A	B	A	A	B	A	A	B	B	A	B	A	A	A	A	B	B	B	B	A	B	A	A	A	B	B	A	A	B	B	B	B	A	A	A	A	A	A	A	B	B	B	A	A	A	A	B	A	A	A	A	B	A	A	B	A	A	A	A	A	B	A	B	X	A	A	A	A	B	A	B	A	A	A	A	B	B	B	A	A	A	A	B	A	A	A	A	A	A	A	A	B	B	B	B
PZE-102069280	A	A	B	A	A	B	A	A	A	A	B	A	B	A	A	A	B	A	B	B	B	B	A	A	A	A	A	B	B	B	A	A	A	B	A	A	B	B	B	B	A	A	B	B	B	A	B	B	B	B	B	A	B	A	A	B	B	B	B	A	B	A	A	A	B	A	A	B	A	B	A	A	B	A	A	B	A	A	B	B	A	B	A	A	A	A	B	B	B	B	A	B	A	A	A	B	B	A	A	B	B	B	B	A	A	A	A	A	A	A	B	B	B	A	A	A	A	B	A	A	A	A	B	A	A	B	A	A	A	A	A	B	A	B	A	A	A	A	A	B	B	B	A	A	A	A	B	B	B	A	A	A	A	B	A	A	A	A	A	A	A	A	B	B	B	B
SYN5389	A	A	B	A	A	B	A	A	A	A	B	A	B	A	A	A	B	A	B	B	B	B	A	A	A	A	A	B	B	B	A	A	A	B	A	A	B	B	B	B	A	A	B	B	B	A	B	B	B	B	B	A	B	A	A	B	B	A	B	A	B	A	A	A	B	A	A	B	A	B	A	A	B	A	A	B	A	A	B	B	A	B	A	A	A	A	B	B	B	A	A	B	A	A	A	B	B	A	A	B	B	B	B	A	A	A	A	A	A	A	B	B	B	A	A	A	A	B	A	A	A	A	B	A	A	B	A	A	A	A	A	B	A	B	A	A	A	A	A	B	B	B	A	A	A	A	B	B	B	A	A	A	A	B	A	A	A	A	A	A	A	A	B	B	B	B
SYN21923	A	A	B	A	A	B	A	A	B	A	B	A	B	A	A	A	B	A	B	B	B	B	A	A	A	A	A	B	B	B	A	A	A	B	A	A	B	B	X	B	A	A	B	B	B	A	B	B	B	B	B	A	B	A	A	B	B	A	B	A	B	A	A	A	B	A	A	B	A	B	A	A	B	A	A	B	A	A	B	B	A	B	A	A	A	A	B	B	B	A	A	B	A	A	A	B	B	A	A	B	B	B	B	A	A	A	A	A	A	A	B	B	B	A	A	A	A	B	A	A	A	A	B	A	A	B	A	A	A	A	A	B	A	B	A	A	A	A	A	B	B	B	A	A	A	A	B	B	B	A	A	A	A	B	A	A	A	A	A	A	A	A	B	B	B	B
SYN57	A	A	B	A	A	B	A	A	B	A	B	A	B	A	A	A	B	A	B	B	B	B	A	A	A	A	A	B	B	B	A	A	A	B	A	A	B	B	B	B	A	A	B	B	A	A	B	B	B	B	B	A	B	A	A	B	B	A	B	A	B	A	A	A	B	B	A	B	A	B	A	A	B	A	A	B	A	A	B	B	A	B	A	A	A	A	B	B	B	A	A	B	A	A	A	B	B	A	A	B	B	B	B	A	A	A	A	A	A	A	B	B	B	A	A	A	A	B	A	A	A	A	B	A	A	B	A	A	A	A	A	B	A	B	A	A	A	A	A	B	B	B	A	A	A	A	B	B	B	A	A	A	A	B	A	A	A	A	A	A	A	A	B	B	B	B
PZE-102071022	A	A	B	A	A	B	A	A	B	A	B	A	B	A	A	A	B	A	B	B	B	B	A	A	A	A	A	B	B	B	A	A	A	B	A	A	B	B	B	B	A	A	B	B	H	A	B	B	B	B	B	A	B	A	A	B	B	A	B	A	B	A	A	A	B	B	A	B	A	B	A	A	B	A	A	B	A	A	B	B	A	B	A	A	A	B	B	B	B	A	A	B	A	A	A	B	B	A	A	B	B	B	B	A	A	A	A	A	A	A	B	B	B	A	A	A	A	B	A	A	A	A	B	A	A	B	A	A	A	A	A	B	A	B	A	A	A	A	A	B	B	B	A	A	A	A	B	B	B	X	A	A	A	B	A	A	A	A	A	A	A	A	B	B	B	B
SYN38708	A	A	B	A	A	B	A	A	B	A	B	A	B	A	A	A	B	A	B	B	B	B	A	A	A	A	A	B	B	B	A	A	A	B	A	A	B	B	B	B	A	A	B	B	H	A	B	B	B	B	B	B	B	A	A	B	B	A	B	A	B	A	A	A	B	B	A	B	A	B	A	A	B	A	A	B	A	A	B	B	A	B	A	A	A	B	B	B	B	A	A	B	A	A	A	B	B	A	A	B	B	B	B	A	A	A	A	A	A	A	B	B	B	A	A	A	A	B	A	A	A	A	B	A	A	B	A	A	A	A	A	B	A	B	A	A	A	A	A	B	B	B	A	A	A	A	B	B	B	A	A	A	A	B	A	A	A	A	A	A	A	A	B	B	B	B
PZE-102073397	A	A	B	A	A	B	A	A	B	A	B	A	B	A	A	A	B	A	B	B	B	B	A	A	A	A	A	B	B	B	A	A	A	B	A	A	B	B	B	B	A	A	B	B	H	A	B	B	B	B	B	B	B	A	B	B	B	A	B	A	B	A	A	A	B	B	A	B	A	B	A	A	B	A	A	B	A	A	B	B	A	B	A	A	A	B	B	B	B	A	A	B	A	A	A	B	B	A	A	B	B	B	B	A	A	A	A	A	A	A	B	B	B	A	A	A	A	B	A	A	A	A	B	A	A	B	A	A	A	A	A	B	A	B	A	A	A	A	A	B	B	B	A	A	A	A	B	B	B	A	A	A	A	B	A	A	A	A	A	A	A	A	B	B	B	B
PZE-102074223	A	A	B	A	A	B	A	A	B	A	B	A	B	A	A	A	B	A	B	B	B	B	A	A	A	A	A	B	B	B	A	A	A	B	A	A	B	B	B	B	A	A	B	B	H	A	B	B	B	B	B	B	B	A	B	B	B	A	B	A	B	A	A	A	B	B	A	B	A	B	A	A	B	A	A	B	A	A	B	B	A	B	A	A	A	B	B	B	B	A	A	B	A	A	A	B	B	A	A	B	B	B	B	A	A	A	A	A	A	A	B	B	B	A	A	A	A	B	A	A	A	A	B	A	A	B	A	A	A	A	A	B	A	B	A	A	A	A	A	A	B	B	A	A	A	A	B	B	B	X	A	A	A	B	A	A	A	A	A	A	A	A	B	B	B	B
PZE-102074393	A	A	B	A	A	B	A	A	B	A	B	A	B	A	A	A	B	A	B	B	B	A	A	A	A	A	A	B	B	B	B	A	A	B	A	A	B	B	B	B	A	A	B	B	H	A	B	B	B	B	B	B	B	A	B	B	B	A	B	A	B	A	A	A	B	B	A	B	A	B	A	A	B	A	A	B	A	A	B	B	A	B	A	A	A	B	B	B	B	A	A	B	A	A	A	B	B	A	A	B	B	B	B	B	A	A	A	A	A	A	B	B	B	A	A	A	A	B	A	A	A	A	B	A	A	B	A	A	A	A	A	B	A	B	A	A	A	A	A	A	B	B	A	A	A	A	B	B	B	A	A	A	B	B	A	A	A	A	A	A	A	A	B	B	B	B
PZE-102075055	A	A	B	A	A	B	A	A	B	A	B	A	B	A	A	A	B	A	B	B	B	A	A	A	A	A	A	B	B	B	B	A	A	B	A	A	B	B	B	B	A	A	B	B	H	A	B	B	B	B	B	B	B	A	B	B	B	A	B	A	B	A	A	B	B	B	A	B	A	B	A	A	B	A	A	B	A	A	B	B	A	B	A	A	A	B	B	B	B	A	A	B	A	A	A	B	B	A	A	B	B	B	B	B	A	A	A	A	A	A	B	B	B	A	A	A	A	B	A	A	A	A	B	A	A	B	A	A	A	A	A	B	A	B	A	A	A	A	A	A	B	B	A	A	A	A	B	B	B	A	A	A	B	B	A	A	A	A	A	A	A	A	B	B	B	B
SYN36680	A	A	B	A	A	B	A	A	B	A	B	A	B	A	A	A	B	A	B	B	B	A	A	A	A	A	A	B	B	B	B	A	A	B	A	A	B	B	B	B	A	A	B	B	H	A	B	B	B	B	B	B	B	A	B	B	B	A	B	A	B	A	A	B	B	B	A	B	A	B	A	A	B	A	A	B	A	A	B	B	A	B	A	A	A	B	B	B	B	A	A	B	A	A	A	B	B	A	A	B	B	B	B	B	A	A	A	A	A	A	B	B	B	A	A	A	A	B	A	A	A	A	B	A	A	B	A	A	A	A	A	B	A	B	A	A	A	A	A	A	B	B	A	A	A	A	B	B	B	A	A	A	B	B	A	A	A	A	A	A	A	A	B	B	B	A
PZE-102076429	A	A	B	A	A	B	A	A	B	A	B	A	B	A	A	A	B	A	B	B	B	A	A	A	A	A	A	B	B	B	B	A	A	B	A	A	B	B	B	B	A	A	B	B	A	A	B	B	B	B	B	B	B	A	A	B	B	A	B	A	B	A	A	B	B	B	A	B	A	B	A	A	B	A	A	B	A	A	B	B	A	B	A	A	A	B	B	B	B	A	A	B	A	A	A	B	B	A	A	B	B	B	B	B	A	A	A	A	A	A	B	B	B	A	A	A	A	B	A	A	A	A	B	A	A	B	A	A	A	A	A	B	A	B	A	A	A	A	A	A	B	B	A	A	A	A	B	B	B	A	A	A	B	B	A	A	A	A	A	A	A	A	B	B	B	B
PZE-102076989	A	A	B	A	A	B	A	A	B	A	B	A	B	A	A	A	B	A	B	B	B	A	A	A	A	A	A	B	B	B	B	A	A	B	A	A	B	B	B	B	A	A	B	B	A	A	B	B	B	B	B	B	B	A	A	B	B	A	B	A	B	A	A	B	B	B	A	B	A	B	A	A	B	A	A	B	A	A	B	B	A	B	A	A	A	B	B	B	B	A	A	B	A	A	A	B	B	A	A	B	B	B	B	B	A	A	A	A	A	A	B	B	B	A	A	A	A	B	A	A	A	A	B	A	A	B	A	A	A	A	A	B	A	B	A	A	A	A	A	A	B	B	A	A	A	A	B	B	B	A	A	A	B	B	A	A	A	A	A	A	A	A	B	B	B	B
PZE-102077071	A	A	B	A	A	B	A	A	B	A	B	A	B	A	A	A	B	A	B	B	B	A	A	A	A	A	A	B	B	B	B	A	A	B	A	A	B	B	B	B	A	A	B	B	A	A	B	B	B	B	B	B	B	A	A	B	B	A	B	A	B	A	A	B	B	B	A	B	A	B	A	A	B	A	A	B	A	A	B	B	A	B	A	A	A	B	B	B	B	A	A	B	A	A	A	B	B	A	A	B	A	B	B	B	A	A	A	A	A	A	B	B	B	A	A	A	A	B	A	A	A	A	B	A	A	B	A	A	A	A	A	B	A	B	A	A	A	A	A	A	B	B	A	A	A	A	B	B	B	A	A	A	B	B	A	A	A	A	A	A	A	A	B	B	B	B
PZE-102078384	A	A	B	A	A	B	A	A	B	A	B	A	B	A	A	A	B	A	B	B	B	A	A	A	A	A	A	B	B	B	B	A	A	B	A	A	B	B	B	B	A	A	B	B	A	A	B	B	B	B	B	B	B	A	A	B	B	A	B	A	B	A	A	B	B	B	A	B	A	B	A	A	B	A	A	B	A	A	B	B	A	B	A	A	B	B	B	B	B	A	A	B	A	A	A	B	B	A	A	B	A	B	B	B	A	A	A	A	A	A	B	B	B	A	A	A	A	B	A	A	A	A	B	A	A	B	A	A	A	B	A	B	A	B	A	A	A	A	A	A	B	B	A	A	A	A	B	B	B	A	A	A	B	B	A	A	A	A	A	A	A	A	B	B	B	B
PZE-102078475	A	A	B	A	A	B	A	A	B	A	B	A	B	A	A	A	B	A	B	B	B	A	A	A	A	A	A	B	B	B	B	A	A	B	A	A	B	B	B	B	A	A	B	A	A	A	B	B	B	B	B	B	B	A	A	B	B	A	B	A	B	A	A	B	A	B	A	B	A	B	A	A	B	A	A	B	A	A	B	B	A	B	A	A	B	B	B	B	B	A	A	B	A	A	A	B	B	A	A	B	A	B	B	B	A	A	A	A	A	A	B	B	B	A	A	A	A	B	A	A	A	A	B	A	A	B	A	A	A	B	A	B	A	B	A	A	A	A	A	A	B	B	A	A	A	A	B	B	B	A	A	A	B	B	A	A	A	A	A	A	A	A	B	B	B	B
PZE-102078581	A	A	B	A	A	B	A	A	A	A	B	A	B	A	A	A	B	A	B	B	B	A	A	A	A	A	A	B	B	B	B	A	A	B	A	A	B	B	B	B	A	A	B	A	A	A	B	B	B	B	B	B	B	A	A	B	B	A	B	A	B	A	A	B	A	B	A	B	A	B	A	A	B	A	A	B	A	A	B	B	A	B	A	A	B	B	B	B	B	A	A	B	A	A	A	B	B	A	A	B	A	B	B	B	A	A	A	A	A	A	B	B	B	A	A	A	A	B	A	A	A	A	B	A	A	B	A	A	A	B	A	B	A	B	A	A	A	A	A	A	B	B	A	A	A	A	B	B	B	A	A	A	B	B	A	A	A	A	A	A	A	A	B	B	B	B
PZE-102078895	A	A	B	A	A	B	A	A	A	A	B	A	B	A	A	A	B	A	B	B	B	A	B	A	A	A	A	B	B	B	B	A	A	B	A	A	B	B	B	B	A	A	B	A	A	A	B	B	B	B	B	B	B	A	A	B	B	A	B	A	B	A	A	B	A	B	A	B	A	B	A	A	B	A	A	B	A	A	B	B	A	B	A	A	B	B	B	B	B	B	A	B	A	A	A	B	B	A	A	B	A	B	B	B	A	A	A	A	A	A	B	B	B	A	A	A	A	B	A	A	A	A	B	A	A	B	A	A	A	B	A	B	A	B	A	A	A	A	A	A	B	B	A	A	A	A	B	B	B	A	A	A	B	B	A	A	A	A	A	A	A	A	B	B	B	B
PZE-102079038	A	A	B	A	A	B	A	A	A	A	B	A	B	A	A	A	B	A	B	B	B	A	B	A	A	A	A	B	B	B	B	A	A	B	A	A	B	B	B	B	A	A	A	A	A	A	B	B	B	B	B	B	B	A	A	B	B	A	B	A	B	A	B	B	A	B	A	B	A	B	A	A	B	A	A	B	A	A	B	B	A	B	A	A	B	B	B	B	B	B	A	B	A	A	A	B	B	A	A	B	A	B	B	B	A	A	A	A	A	A	B	B	B	A	A	A	A	B	A	A	A	A	B	A	A	B	A	A	A	B	A	B	A	B	A	A	A	A	A	A	B	B	A	A	A	A	B	B	B	A	A	A	B	B	A	A	A	A	A	A	A	A	B	B	B	B
PZE-102079088	A	A	B	A	A	B	A	A	A	A	B	A	B	A	A	A	B	A	B	B	B	A	B	A	A	A	A	B	B	B	B	A	A	B	A	A	B	B	B	B	A	A	A	A	A	A	B	B	B	B	B	B	B	A	A	B	B	A	B	A	B	A	A	B	A	B	A	B	A	B	A	A	B	A	A	B	A	A	B	B	A	B	A	A	B	B	B	B	B	B	A	B	A	A	A	B	B	A	A	B	A	B	B	B	A	A	A	A	A	A	B	B	B	A	A	A	A	B	A	A	A	A	B	A	A	B	A	A	A	B	A	B	A	B	A	A	A	A	A	A	B	B	A	A	A	A	B	B	B	A	A	A	B	B	A	A	A	A	A	A	A	A	B	B	B	B
PZE-102079486	A	A	B	A	A	B	A	A	A	A	B	A	B	A	A	A	B	A	B	B	B	A	B	A	A	A	A	B	B	B	B	A	A	B	A	A	B	B	B	B	A	A	A	A	A	A	B	B	B	B	B	B	B	A	A	B	B	A	B	A	B	A	B	B	A	B	A	B	A	B	A	A	B	A	A	B	A	A	B	B	A	B	A	A	B	B	B	B	B	B	A	A	A	A	A	B	B	A	A	B	A	B	B	B	A	A	A	A	A	A	B	B	B	A	A	A	A	B	A	A	A	A	B	A	A	B	A	A	A	B	A	B	A	B	A	A	A	A	A	A	B	B	A	A	A	A	B	B	B	A	A	A	B	B	A	A	A	A	A	A	A	A	B	B	B	B
PZE-102080442	A	A	B	A	A	B	A	A	A	A	B	A	B	A	A	A	B	A	B	B	B	A	B	A	A	A	A	B	B	B	B	A	A	B	A	A	B	B	B	B	A	A	B	A	A	A	B	B	B	B	B	B	B	A	A	B	B	A	B	A	B	A	B	B	A	B	A	B	A	B	A	A	B	A	A	B	A	A	B	A	A	B	A	A	B	B	B	B	B	B	A	A	A	A	A	B	B	A	A	B	A	B	B	B	A	A	A	A	A	A	B	B	B	A	A	A	A	B	A	A	A	A	B	A	A	B	A	A	A	B	A	B	A	B	A	A	A	A	A	A	B	B	A	A	A	A	B	B	B	A	A	A	B	B	A	A	A	A	A	A	A	A	B	B	B	B
PZE-102080558	A	A	B	A	A	B	A	A	A	A	B	A	B	A	A	A	B	A	B	B	B	A	B	A	A	A	A	B	B	B	B	A	A	B	A	A	B	B	B	B	A	A	B	A	A	A	B	B	B	B	B	B	B	A	A	B	B	A	B	A	B	A	B	B	A	B	A	B	A	B	A	A	B	A	A	B	A	A	B	A	A	B	A	A	B	B	B	B	B	B	A	B	A	A	A	B	B	A	A	B	A	B	B	B	A	A	A	A	A	A	B	B	B	A	A	A	A	B	A	A	A	A	B	A	A	B	A	A	A	B	A	B	A	B	A	A	A	A	A	A	B	B	A	A	A	A	B	B	B	A	A	A	B	B	A	A	A	A	A	A	A	A	B	B	B	B
PZE-102080737	A	A	B	A	A	B	A	A	A	A	B	A	B	A	A	A	B	A	B	B	B	A	B	A	A	A	A	B	B	B	B	A	A	B	A	A	B	B	B	B	A	A	B	A	A	A	B	B	B	B	B	B	B	A	A	B	B	A	B	A	B	A	B	B	A	B	A	B	A	B	A	A	B	A	A	B	A	A	B	A	A	B	A	A	B	B	B	B	B	B	A	A	A	A	A	B	B	A	A	B	A	B	B	B	A	A	A	A	A	A	B	B	B	A	A	A	A	B	A	A	A	A	B	A	A	B	A	A	A	B	A	B	A	B	A	A	A	A	A	A	B	B	A	A	A	A	B	B	B	A	A	B	B	B	A	A	A	A	A	A	A	A	B	B	B	B
PZE-102082903	A	A	A	A	A	B	A	A	A	A	B	A	B	A	A	A	B	A	B	A	B	A	B	A	A	A	A	B	B	B	B	A	A	B	A	A	B	B	B	B	A	A	B	A	A	A	B	B	B	B	B	B	B	A	A	B	B	A	B	A	B	A	B	B	A	B	A	B	A	B	A	A	B	A	A	B	A	A	B	A	A	B	A	A	B	B	B	B	B	A	A	A	A	A	A	B	B	A	A	B	A	B	B	B	A	A	A	A	A	A	B	B	B	A	A	A	A	B	A	A	A	A	B	A	A	B	A	X	A	B	A	B	A	B	A	A	A	A	A	A	B	B	A	A	A	A	B	B	B	X	A	B	B	B	A	A	A	A	A	A	A	A	B	B	B	B
PZE-102083284	A	A	A	A	A	B	A	A	A	A	B	A	B	A	A	A	B	A	B	A	B	A	B	A	A	A	A	B	B	B	B	A	A	B	A	A	B	B	B	B	A	A	B	A	A	A	B	B	B	B	B	B	B	A	A	B	B	A	B	A	B	A	B	B	A	B	A	B	A	B	A	A	B	A	A	B	A	A	B	A	A	B	A	A	B	B	B	B	B	A	A	A	A	A	A	B	B	A	A	B	A	B	B	B	A	A	A	A	A	A	B	B	B	A	A	A	A	B	A	A	A	A	B	A	A	B	A	A	A	B	A	B	A	B	A	A	A	A	A	A	B	B	A	A	A	A	B	B	B	A	A	B	B	B	A	A	A	A	A	A	A	A	B	B	B	B
PZE-102084055	A	A	A	A	A	B	A	A	A	A	B	A	B	A	A	A	B	A	B	A	B	A	B	A	A	A	A	B	B	B	B	A	A	B	A	A	B	B	B	B	B	A	B	A	A	A	B	B	B	B	B	B	B	A	A	B	B	A	B	A	B	A	B	B	A	B	A	B	A	B	A	A	B	A	A	B	A	A	B	A	A	B	A	A	B	B	B	B	B	A	B	B	A	A	A	B	B	A	A	B	A	B	B	B	A	A	A	A	A	A	B	B	B	A	A	A	A	B	A	A	A	A	B	A	A	B	A	A	A	B	A	B	A	B	A	A	A	A	A	A	B	B	A	A	A	A	B	B	B	A	A	B	B	B	A	A	A	A	A	A	A	A	B	B	B	B
PZE-102084315	A	A	A	A	A	B	A	A	A	A	B	A	B	A	A	A	B	A	B	A	B	A	B	A	A	A	A	B	B	B	B	A	A	B	A	A	B	B	B	B	B	A	B	A	A	A	B	B	B	B	B	B	B	A	A	B	B	A	B	A	B	A	B	B	A	B	A	B	A	B	A	A	B	A	A	B	A	A	B	A	A	B	A	A	B	B	B	B	B	A	B	B	A	A	A	B	B	A	A	B	A	B	B	B	A	A	A	A	A	A	B	B	B	A	A	A	A	B	A	A	A	A	B	A	A	B	A	A	A	B	A	B	A	B	A	A	A	A	A	A	B	B	A	A	A	A	B	B	B	A	A	B	B	B	A	A	A	A	A	A	A	A	B	B	B	A
PZE-102084543	A	A	A	A	A	B	A	A	A	A	B	A	B	A	A	A	B	A	B	A	B	A	B	A	A	A	A	B	B	B	B	A	A	B	A	A	B	B	B	B	B	A	B	A	A	A	B	B	B	B	B	B	B	A	A	B	B	A	B	A	B	A	B	B	A	B	A	B	A	B	A	A	B	A	A	B	A	A	B	A	A	B	A	A	B	B	B	B	B	A	B	B	A	A	A	B	B	A	A	B	A	B	B	B	A	A	A	A	B	A	B	B	B	A	A	A	A	B	A	A	A	A	B	A	A	B	A	X	A	B	A	B	A	B	A	A	A	A	A	A	B	B	A	A	A	A	B	B	B	X	A	B	B	B	A	A	A	A	A	A	A	A	B	B	B	A
PZE-102086277	A	A	A	A	A	B	A	A	A	A	B	A	B	A	A	A	B	A	B	A	B	A	B	A	A	A	A	B	B	B	B	A	A	B	A	A	B	B	B	B	B	A	B	A	A	A	B	B	B	B	B	B	B	A	A	B	B	A	B	A	B	A	B	B	A	B	A	B	A	B	A	A	B	A	A	B	A	A	B	A	A	B	A	A	B	B	B	B	B	A	B	A	A	A	A	B	B	A	A	B	A	B	B	B	A	A	A	A	B	A	B	B	B	A	A	A	A	B	A	A	A	A	B	A	A	B	A	A	A	B	A	B	A	B	A	A	A	A	A	A	B	B	A	A	A	A	B	B	B	A	A	B	B	B	A	A	A	A	A	A	A	A	B	B	B	A
PZE-102087829	A	A	A	A	A	B	A	A	A	A	B	A	B	A	A	A	B	A	B	A	B	A	B	A	A	A	A	B	B	B	B	A	A	B	A	A	B	B	B	B	B	A	B	A	A	A	B	B	B	B	B	B	B	X	A	B	B	A	B	A	B	A	B	B	A	B	A	B	A	B	A	A	B	A	A	B	A	A	B	A	A	B	A	A	B	B	B	B	B	A	B	B	A	A	A	B	B	A	A	B	A	B	B	B	A	A	A	A	B	A	B	B	B	A	A	A	A	B	A	A	A	A	B	A	A	B	A	A	A	B	A	B	A	B	A	A	A	A	A	A	B	B	A	A	A	A	B	B	B	A	A	B	B	B	A	A	A	A	A	A	A	A	B	B	B	A
PZE-103095358	A	A	A	A	A	B	A	A	A	A	B	A	B	A	A	A	B	A	B	A	B	A	B	A	A	A	A	B	B	B	B	A	A	B	A	A	B	B	B	B	B	A	B	A	A	A	B	B	B	B	B	B	B	A	B	B	B	A	B	A	B	A	B	B	A	B	A	B	A	B	A	A	B	A	A	B	A	A	B	B	A	B	A	A	B	B	B	B	B	A	B	B	A	A	A	B	B	A	A	B	A	B	B	B	A	A	A	A	B	A	B	B	B	A	A	A	A	B	A	A	A	A	B	A	A	B	A	A	A	B	A	B	A	B	A	A	A	A	A	A	B	B	A	A	A	A	B	B	B	A	A	B	B	B	A	A	A	A	A	A	A	A	B	B	B	A
PZE-102089015	A	A	A	A	A	B	A	A	A	A	B	A	B	A	A	A	B	A	B	A	B	A	B	A	A	A	A	B	B	B	B	A	A	B	A	A	B	B	B	B	B	A	B	A	H	A	B	B	B	B	B	B	B	A	A	B	B	A	B	A	B	A	B	B	A	B	A	B	A	B	A	A	B	A	A	B	A	A	B	B	A	B	A	A	B	B	B	B	B	A	B	B	A	A	A	B	B	A	A	B	A	B	B	B	A	A	A	A	B	A	B	B	B	A	A	A	A	B	A	A	A	A	B	A	A	B	A	A	A	B	A	B	A	B	A	A	A	A	A	A	B	B	A	A	A	A	B	B	B	A	A	B	B	B	A	A	A	A	A	A	A	A	B	B	B	A
SYN23026	A	A	A	A	A	B	A	A	A	A	B	A	B	A	A	A	B	A	B	A	B	A	B	A	A	A	A	B	B	B	B	A	A	B	A	A	B	B	B	B	B	A	B	A	H	A	B	B	B	B	B	B	B	A	A	B	B	A	B	A	B	A	B	B	A	B	A	B	A	B	A	A	B	A	A	B	A	A	B	B	A	B	A	A	B	B	B	B	B	A	B	B	A	A	A	B	B	A	A	B	A	B	B	B	A	A	A	A	B	A	B	B	B	A	A	A	A	B	A	A	A	A	B	A	A	B	A	A	A	B	A	B	A	B	A	A	A	A	A	A	B	B	A	B	A	A	B	B	B	A	A	B	B	B	A	A	A	A	A	A	A	A	B	B	B	A
PZE-102100379	A	A	A	A	A	B	A	A	A	A	B	A	B	A	A	A	B	A	B	A	B	A	B	A	A	A	A	B	B	B	B	A	A	B	A	A	B	B	B	B	A	A	B	A	H	A	B	B	B	B	B	B	B	A	A	B	B	A	B	A	B	A	B	B	A	B	A	B	A	B	A	A	B	A	A	B	A	A	B	B	A	B	A	A	B	B	B	B	B	A	B	B	A	A	A	B	B	A	A	B	A	B	B	B	A	A	A	A	B	A	B	B	B	A	A	A	A	B	A	A	A	A	B	A	A	B	A	A	A	B	A	B	A	B	A	A	A	A	A	A	B	B	A	B	A	A	B	B	B	A	A	B	B	B	A	A	A	A	A	A	A	A	B	B	B	A
PZE-102103271	A	A	A	A	A	B	A	A	A	A	B	A	B	A	A	A	B	A	B	A	B	A	B	A	A	A	A	B	B	B	B	B	A	B	A	A	B	B	B	B	A	A	B	A	A	A	B	B	B	B	B	B	B	A	A	B	B	A	B	A	B	A	B	B	A	B	A	B	A	B	A	A	B	A	A	B	A	A	B	B	A	B	A	A	B	B	B	B	B	A	B	B	A	A	A	B	B	A	A	B	A	B	B	B	A	A	A	A	B	A	B	B	B	A	A	A	A	B	A	A	A	A	B	A	A	B	A	A	A	B	A	B	A	B	A	A	A	A	A	A	B	B	A	B	A	A	B	B	B	A	A	B	B	B	A	A	A	A	A	A	A	A	B	B	B	A
SYN27899	A	A	A	A	A	B	A	A	A	A	B	A	B	A	A	A	B	A	B	A	B	A	B	A	A	A	A	B	B	B	B	B	A	B	A	A	B	B	B	B	A	A	B	A	H	A	B	B	B	B	B	B	B	A	A	B	B	A	B	A	B	A	B	B	A	B	A	B	A	B	A	A	B	A	A	B	A	A	B	B	A	B	A	A	B	B	B	B	B	A	B	B	A	A	A	B	B	A	A	B	A	B	B	B	A	A	A	A	B	A	B	B	B	A	A	A	A	B	A	A	A	A	B	A	A	B	A	A	A	B	A	B	A	B	A	A	B	A	A	A	B	B	A	B	A	A	B	B	B	A	A	B	B	B	A	A	A	A	A	A	A	A	B	B	B	A
PZE-102107608	A	A	A	A	A	B	A	A	A	A	B	A	B	A	A	A	B	A	B	A	B	A	B	A	A	A	A	B	B	B	B	A	A	B	A	A	B	B	B	B	A	A	B	A	B	A	B	B	B	B	B	B	B	A	A	B	B	A	B	A	B	A	B	B	A	B	A	B	A	B	A	A	B	A	A	B	A	A	B	B	A	B	A	A	B	B	B	B	B	B	B	B	A	A	A	B	B	A	A	B	A	B	B	B	A	A	A	A	B	A	B	B	B	A	A	A	A	B	A	A	A	A	B	A	A	B	A	A	A	B	A	B	A	B	A	A	B	A	A	A	B	B	A	B	A	A	B	B	B	A	A	B	B	B	A	A	A	A	A	A	A	A	B	B	B	A
PZE-102110026	A	A	A	A	A	B	A	A	A	A	B	A	B	A	A	A	B	A	B	A	B	A	B	A	A	A	A	B	B	B	B	A	A	B	A	A	B	B	B	B	A	A	B	A	A	A	B	B	B	B	B	B	B	A	A	B	B	A	B	A	B	A	B	B	A	B	A	B	A	B	A	A	B	A	A	B	A	A	B	B	A	B	A	A	B	B	B	B	B	B	B	A	A	A	A	B	B	A	A	B	A	B	B	B	A	A	A	A	B	A	B	B	B	A	A	A	A	B	A	A	A	A	B	A	A	B	A	X	A	B	A	B	A	B	A	A	B	A	A	A	B	B	A	B	A	A	B	B	B	A	A	B	B	B	A	A	A	A	A	A	A	A	B	B	B	A
PZE-102110667	A	A	A	A	A	B	A	A	A	A	B	A	B	A	A	A	B	A	B	A	B	A	B	A	A	A	A	B	B	B	B	A	A	B	A	A	B	B	B	B	A	A	B	A	A	A	B	B	B	B	B	B	B	A	A	B	B	A	B	A	B	A	B	B	A	B	A	B	A	B	A	A	B	A	A	B	A	A	B	B	A	B	A	A	B	B	B	B	B	B	B	A	A	A	A	B	B	A	A	B	A	B	B	B	A	A	A	A	B	A	B	B	B	A	A	A	A	B	A	A	A	A	B	A	A	B	A	A	A	B	A	B	A	B	A	A	B	A	A	A	B	B	A	B	A	A	B	B	B	A	A	B	B	B	A	A	A	A	A	A	A	A	B	B	B	A
SYN36647	A	A	A	A	A	B	A	A	A	A	B	A	B	A	A	A	B	A	B	A	B	A	B	A	A	A	A	B	B	B	B	A	A	B	A	A	B	B	B	B	A	A	B	A	A	A	B	B	B	B	B	B	B	A	A	B	B	A	B	A	B	A	B	B	A	B	A	B	A	B	A	A	B	A	A	B	A	A	B	B	A	B	A	A	B	B	B	B	B	B	B	A	A	A	A	B	B	A	A	B	A	B	B	B	A	A	A	A	B	A	B	B	B	A	A	A	A	B	A	A	A	A	B	A	A	B	A	A	A	B	A	B	A	B	A	A	B	A	A	A	B	B	A	B	A	A	B	B	B	A	A	B	B	B	A	A	A	A	A	A	A	A	B	B	B	A
PZE-102112009	A	A	A	A	A	B	A	A	A	A	B	A	B	A	A	A	B	A	B	A	B	A	B	A	A	A	A	B	B	B	B	A	A	B	A	A	B	B	B	B	B	A	B	A	A	A	B	B	B	B	B	B	B	A	A	B	B	A	B	A	B	A	B	B	A	B	A	B	A	B	A	A	B	A	A	B	A	A	B	B	A	B	A	A	B	B	B	B	B	B	B	A	A	A	A	B	B	A	A	B	A	B	B	B	A	A	A	A	B	A	B	B	B	A	A	A	A	B	A	A	A	A	B	A	A	B	A	A	A	B	A	B	A	B	A	A	B	A	A	A	B	B	A	B	A	A	B	B	B	A	A	B	B	B	A	A	A	A	A	A	A	A	B	B	B	A
PZE-102113766	A	A	A	A	A	B	A	A	A	A	B	A	B	A	A	A	B	A	B	A	B	A	B	A	A	A	A	B	B	B	B	A	A	B	A	A	B	B	B	B	B	A	B	A	A	A	B	B	B	B	B	B	B	A	A	B	B	A	B	A	B	A	B	B	A	B	A	B	A	B	A	A	B	A	A	B	A	A	B	B	A	B	A	A	B	B	B	B	B	B	B	A	A	A	A	B	B	A	A	B	A	B	B	B	A	A	A	A	B	A	B	B	B	A	A	A	A	B	A	A	A	B	B	A	A	B	A	A	A	B	A	B	A	B	A	A	B	A	A	A	B	B	A	B	A	A	B	B	B	A	A	B	B	B	A	A	A	A	A	A	A	A	B	B	B	A
PZE-102114762	A	A	A	A	A	B	A	A	A	A	B	A	B	A	A	A	B	A	B	A	B	A	B	A	A	A	A	B	B	B	A	A	A	B	A	A	B	B	B	B	B	A	B	A	A	A	B	B	B	B	B	B	B	A	A	B	B	A	B	A	B	A	B	B	A	B	A	B	A	B	A	A	B	A	A	B	A	A	B	B	A	B	A	A	B	B	B	B	B	B	B	A	A	A	A	B	B	A	A	B	A	B	B	B	A	A	A	A	B	A	B	B	B	A	A	A	A	B	A	A	A	B	B	A	A	B	A	A	A	B	A	B	A	B	A	A	B	A	A	A	B	B	A	B	A	A	B	B	B	A	A	B	B	B	A	A	A	A	A	A	A	A	B	B	B	A
PZE-102115478	A	A	A	A	A	B	A	A	A	A	B	A	B	A	A	B	B	A	B	A	B	A	B	A	A	A	A	B	B	B	A	A	A	B	A	A	B	B	B	B	B	A	B	A	A	A	B	B	B	B	B	B	B	A	A	B	B	A	B	A	B	A	B	B	A	B	A	B	A	B	A	A	B	A	A	B	A	A	B	B	A	B	A	A	B	B	B	B	B	B	B	A	A	A	A	B	B	A	A	B	A	B	B	B	A	A	A	A	B	A	B	B	B	A	A	A	A	B	A	A	A	B	B	A	A	B	A	A	A	B	A	B	A	B	A	A	B	A	A	A	B	B	A	B	A	A	B	B	B	A	A	B	B	B	A	A	A	A	A	A	A	A	B	B	B	A
PZE-102115849	A	A	A	A	A	B	A	A	A	A	B	A	B	A	A	B	B	A	B	A	B	A	B	A	A	A	A	B	B	B	A	A	A	B	A	A	B	B	B	B	B	A	B	A	A	B	B	B	B	B	B	B	B	A	A	B	B	A	B	A	B	A	B	B	A	B	A	B	B	B	A	A	B	A	A	B	A	A	B	B	A	B	A	A	B	B	B	B	B	B	B	A	A	A	A	B	B	A	A	B	A	B	B	B	A	A	A	A	B	A	B	B	B	A	B	A	A	B	A	A	A	B	B	A	A	B	A	A	A	B	A	B	B	B	A	A	B	A	A	A	B	B	A	B	A	A	A	B	B	A	A	B	A	B	A	A	A	A	A	A	A	A	B	B	B	A
PZE-102115992	A	A	A	A	A	B	A	A	A	A	B	A	B	A	A	B	B	A	B	A	B	A	B	A	A	A	A	B	B	B	A	A	A	B	A	A	B	B	B	B	B	A	B	A	A	B	B	B	B	B	B	A	B	A	A	B	B	A	B	A	B	A	B	B	A	B	A	B	B	B	A	A	B	A	A	B	A	A	B	B	A	B	A	A	B	B	B	B	B	B	B	A	A	A	A	B	B	A	A	B	A	B	A	B	A	A	A	A	B	A	B	A	B	A	B	A	A	B	A	A	A	B	A	A	A	B	A	A	A	B	A	B	B	B	A	A	B	A	A	A	B	B	A	B	A	A	A	B	B	A	A	B	A	B	A	A	A	A	A	A	A	A	B	B	B	A
SYN31420	A	A	A	A	A	B	A	A	A	A	B	A	B	A	A	B	B	A	B	A	B	A	B	A	A	A	A	B	B	B	A	A	A	B	A	A	B	B	B	B	B	A	B	A	A	B	B	B	B	B	B	A	B	A	A	B	B	A	B	A	B	A	B	B	A	B	A	B	B	B	A	A	B	A	A	B	A	A	B	B	A	B	A	A	B	B	B	B	B	B	B	A	A	A	A	B	B	A	A	B	A	B	A	B	A	A	A	A	B	A	B	A	B	A	B	A	A	B	A	A	A	B	A	A	A	B	A	A	A	B	A	B	B	B	A	A	B	A	A	A	B	B	A	B	A	A	A	B	B	A	A	B	A	B	A	A	A	A	A	A	A	A	B	B	B	A
PZE-102116447	A	A	A	A	A	B	A	A	A	A	B	A	B	A	A	B	B	A	B	A	B	A	B	A	A	A	A	B	B	B	A	A	A	B	A	A	B	B	B	B	B	A	B	A	A	B	B	B	B	B	B	A	B	A	A	B	B	A	B	A	B	A	B	B	A	B	A	B	B	B	A	A	B	A	A	B	A	A	B	B	A	B	A	A	B	B	B	B	B	B	B	A	A	A	A	B	B	A	A	B	A	B	A	B	A	A	A	A	A	A	B	A	B	A	B	A	A	B	A	A	A	B	A	A	A	B	A	A	A	B	A	B	B	B	A	A	B	A	A	A	B	B	A	B	A	A	A	B	B	A	A	B	A	B	A	A	A	A	A	A	A	A	B	B	B	A
PZE-102117172	A	A	A	A	A	B	A	A	A	A	B	A	B	A	A	B	B	A	B	A	B	A	B	A	A	A	A	B	B	B	A	A	A	B	A	A	B	B	B	B	B	A	B	A	A	B	B	B	B	B	B	A	B	A	A	B	B	A	B	A	B	A	B	B	A	B	A	B	B	B	A	A	B	A	A	B	A	A	B	B	A	B	A	A	B	B	B	B	B	B	B	A	A	A	A	B	B	A	A	B	A	B	A	B	A	A	A	A	A	A	B	A	B	A	B	B	A	B	A	A	A	B	A	A	A	B	A	A	A	B	A	B	B	B	A	A	B	A	A	A	B	B	A	B	A	A	A	B	B	A	A	B	A	B	A	A	A	A	A	A	A	A	B	B	B	A
PZE-102117327	A	A	A	A	A	B	A	A	A	A	B	A	B	A	A	B	B	A	B	A	B	A	B	A	A	A	A	B	B	B	A	A	A	B	A	A	B	B	B	B	A	A	B	A	A	B	B	B	B	B	B	A	B	A	A	B	B	A	B	A	B	A	B	B	A	B	A	B	B	B	A	A	B	A	A	B	A	A	B	B	A	B	A	A	B	B	B	B	B	B	B	A	A	A	A	B	B	A	A	B	A	B	A	B	A	A	A	A	A	A	B	A	B	A	B	B	A	B	A	A	A	B	A	A	A	B	A	A	A	B	A	B	B	B	A	A	B	A	A	A	B	B	A	B	A	A	A	B	B	A	A	B	A	B	A	A	A	A	A	A	A	A	B	B	B	A
PZE-102117881	A	A	A	A	A	B	A	A	A	A	B	A	B	A	A	B	B	A	B	A	B	A	B	A	A	A	A	B	B	B	A	A	A	B	A	A	B	B	B	B	A	A	B	A	A	B	B	B	B	B	B	A	B	A	A	B	B	A	B	A	B	A	B	B	A	B	A	B	B	B	A	A	B	A	A	B	A	A	B	B	A	B	A	A	B	B	B	B	B	B	B	A	A	A	A	B	B	A	A	B	A	B	A	B	A	A	A	A	A	A	B	A	B	A	B	A	A	B	A	A	A	B	A	A	A	B	A	A	A	B	A	B	B	B	A	A	B	A	A	A	B	B	A	B	A	A	A	B	B	A	A	B	A	B	A	A	A	A	A	A	A	A	B	B	B	A
PZE-102119678	A	A	A	A	A	B	A	A	A	A	B	A	B	A	A	B	X	A	X	A	B	A	B	A	A	A	A	B	X	B	A	A	A	H	A	A	B	B	B	H	A	A	B	A	A	B	H	A	B	B	B	A	B	A	A	X	B	A	H	A	B	A	X	B	A	B	A	X	B	B	A	A	B	A	A	B	A	A	B	H	A	H	A	A	X	B	B	B	B	X	X	A	A	A	A	B	B	A	A	B	A	B	A	B	A	A	A	A	A	A	X	A	B	A	B	A	A	H	A	A	A	B	A	A	A	B	A	A	A	X	A	B	B	B	A	A	B	A	A	A	B	B	A	B	A	A	A	B	B	A	A	B	A	B	A	A	A	A	A	A	A	A	B	B	B	A
PZE-102119899	A	A	A	A	A	B	A	A	A	A	B	A	B	A	A	B	B	A	B	A	B	A	B	A	A	A	A	B	B	B	A	B	A	B	A	A	B	B	B	B	A	A	B	A	A	B	B	B	B	B	B	A	B	A	B	B	B	A	B	A	B	A	B	B	A	B	A	B	B	B	A	A	B	A	A	B	A	A	B	B	A	B	A	A	B	B	B	B	B	B	B	A	A	A	A	B	B	A	A	B	A	B	A	B	A	A	A	A	A	A	B	A	B	A	B	A	A	B	A	A	A	B	A	A	A	B	A	A	A	B	A	B	B	B	A	A	B	A	A	A	B	B	A	B	A	A	A	B	B	A	A	B	A	B	A	A	A	A	A	A	A	A	B	B	B	A
SYN8399	A	A	A	A	A	B	A	A	A	A	B	A	B	A	A	B	B	A	B	A	B	A	B	A	A	A	A	B	B	B	A	B	A	B	A	A	B	B	B	B	A	A	B	A	A	B	B	B	B	B	B	A	B	A	B	B	B	A	B	A	B	A	B	B	A	B	A	B	B	B	A	A	B	A	A	B	A	A	B	B	A	B	A	A	B	B	B	B	B	B	B	B	A	A	A	B	B	A	A	B	A	B	A	B	A	A	A	A	A	A	B	A	B	A	B	A	A	B	A	A	A	B	A	A	A	B	A	A	A	B	A	B	B	B	A	A	B	A	A	A	B	B	A	B	A	A	A	B	A	A	A	B	A	B	A	A	A	A	A	A	A	A	B	B	B	A
PZE-102120088	A	A	A	A	A	B	A	A	A	A	B	A	B	A	A	B	B	A	B	A	B	A	B	A	A	A	A	B	B	B	A	B	A	B	A	A	B	B	B	B	A	A	B	A	A	B	B	B	B	B	B	A	B	A	B	B	B	A	B	A	B	A	B	B	A	B	A	B	B	B	A	A	B	A	A	B	A	A	B	B	A	B	A	A	B	B	B	B	B	B	B	B	A	A	A	B	B	A	A	B	A	B	A	B	A	A	A	A	A	A	B	A	B	A	B	A	A	B	A	A	A	B	A	A	A	B	A	A	A	B	A	B	B	B	A	B	B	A	A	A	A	B	A	B	A	A	A	B	A	A	A	B	A	B	A	A	A	A	A	A	A	A	B	B	B	A
PZE-102120293	A	A	A	A	A	B	A	A	A	A	B	A	B	A	A	B	B	A	B	A	B	A	B	A	A	A	A	B	B	B	A	B	A	B	A	A	B	B	B	B	B	A	B	A	B	B	B	B	B	B	B	A	B	A	B	B	B	A	B	A	B	A	B	B	A	B	A	B	B	B	A	A	B	A	A	B	A	A	B	B	A	B	A	A	B	B	B	B	B	B	B	B	A	A	A	B	B	A	A	B	A	B	A	B	A	A	A	A	A	A	B	B	B	A	B	A	A	B	A	A	A	B	B	A	A	A	A	A	A	B	A	B	B	B	A	B	A	A	A	A	A	B	A	B	A	A	A	B	A	A	A	B	A	B	A	A	A	A	A	A	A	A	B	B	B	B
PZE-102121265	A	A	A	A	A	B	A	A	A	A	B	A	B	A	A	B	B	A	B	A	B	A	B	A	A	A	A	B	B	B	A	B	A	B	A	A	B	B	B	B	B	A	B	A	B	B	B	B	B	A	B	A	B	A	B	B	B	A	B	A	B	A	B	B	A	B	A	B	B	B	A	A	B	A	A	B	A	A	B	B	A	B	A	A	B	B	B	B	B	B	B	B	A	A	A	B	B	A	A	B	A	B	A	B	A	A	A	A	A	A	B	B	B	A	B	A	A	B	A	A	A	B	B	A	A	A	A	A	A	B	A	B	B	B	A	B	A	A	A	A	A	B	A	B	A	A	A	B	A	A	A	B	A	B	A	A	A	A	A	A	A	A	B	B	B	B
SYN36598	A	A	A	A	A	B	A	A	A	A	B	A	H	A	A	B	B	A	B	A	B	A	B	A	A	A	A	B	B	B	B	B	A	B	A	A	B	B	B	B	B	A	B	A	B	B	B	B	B	A	B	A	B	A	B	B	B	A	B	A	B	A	B	B	A	B	A	B	A	B	A	A	B	A	A	B	A	A	B	B	A	B	A	A	B	B	B	B	B	B	B	B	A	A	A	B	B	A	A	B	A	B	A	B	A	A	A	A	A	A	B	B	B	A	B	A	A	B	A	A	A	B	B	A	A	A	A	A	A	B	A	B	B	B	A	B	A	A	A	A	A	B	A	B	A	A	A	B	A	A	A	B	A	B	A	A	A	A	A	A	A	A	B	B	B	B
ZM012527-0401	A	A	A	A	A	B	A	A	A	A	B	A	H	A	A	A	B	A	B	A	B	A	B	A	A	A	A	B	B	B	B	B	A	B	A	A	B	B	B	B	B	A	B	A	B	B	B	B	B	A	B	A	B	A	B	B	B	A	B	A	B	A	B	B	A	B	A	B	B	B	B	A	B	A	A	B	A	A	B	B	A	B	A	B	B	B	B	B	B	B	B	B	A	A	A	B	B	A	A	B	A	B	A	B	A	A	A	A	A	A	B	B	B	A	B	A	A	B	A	A	A	B	B	A	A	A	A	A	A	B	A	B	B	B	A	B	A	A	A	A	A	B	A	B	A	A	A	B	A	A	A	B	A	B	A	A	A	A	A	A	A	A	B	B	B	B
PZE-102123185	A	A	A	A	A	B	A	A	A	A	B	A	H	A	A	A	B	A	B	A	B	A	B	A	A	A	A	B	B	B	B	B	A	B	A	A	B	B	B	B	B	A	B	A	B	B	B	B	B	A	B	A	B	A	B	B	B	A	B	A	B	A	B	B	A	B	A	B	B	B	A	A	B	A	A	B	A	A	B	B	A	B	A	A	B	B	B	B	B	B	B	B	A	A	A	B	B	A	A	B	A	B	B	B	A	A	A	A	A	A	B	B	B	A	B	A	A	B	A	A	A	A	B	A	A	A	A	A	A	B	A	B	B	B	A	B	A	A	A	A	A	B	A	B	A	A	A	B	A	A	A	B	A	B	A	A	A	A	A	A	A	A	B	B	B	B
SYN8772	A	A	A	A	A	B	A	A	A	A	B	A	A	A	A	A	B	A	B	A	B	A	B	A	A	A	A	B	B	B	B	B	A	B	A	A	B	B	B	B	B	A	B	A	B	B	B	B	B	A	B	A	B	A	B	B	B	A	B	A	B	A	B	B	A	B	A	B	B	B	A	A	B	A	A	B	A	A	B	B	A	B	A	A	B	B	B	B	B	B	B	B	A	A	A	B	B	A	A	B	A	B	B	B	A	A	A	A	A	A	B	B	B	A	B	A	A	B	A	A	A	A	B	A	A	A	A	A	A	B	A	B	B	B	A	B	A	B	A	A	A	B	A	B	A	A	A	B	A	A	A	B	A	B	A	A	A	A	A	A	A	A	B	B	B	B
PZE-102123498	A	A	A	A	A	B	A	A	A	A	B	A	H	A	A	A	B	A	B	A	B	A	B	A	A	A	A	B	B	B	B	B	A	B	A	A	B	B	B	B	B	A	B	A	B	B	B	B	B	A	B	A	B	A	B	B	B	A	B	A	B	A	B	B	A	B	A	B	B	B	A	A	B	A	A	B	A	A	B	B	A	B	A	A	B	B	B	B	B	B	B	B	A	A	A	B	B	A	A	B	A	B	B	B	A	A	A	A	A	A	B	B	B	A	B	A	A	B	A	A	A	A	B	A	A	A	A	A	A	B	A	B	B	B	A	B	A	B	A	A	A	B	A	A	A	A	A	B	A	A	A	B	A	B	A	A	A	A	A	A	A	A	B	B	B	B
PZE-102123716	A	A	A	A	A	B	A	A	A	A	B	A	H	A	A	A	B	A	B	A	B	A	B	A	A	A	A	B	B	B	B	B	A	B	A	A	B	B	B	B	B	A	B	A	B	B	B	B	B	A	B	A	B	A	B	B	B	A	B	A	B	A	B	B	A	B	A	B	B	B	A	A	B	A	A	B	A	A	B	B	A	B	A	A	B	B	B	B	B	B	B	B	A	A	A	A	B	A	A	B	A	B	B	B	A	A	A	A	A	A	B	B	B	A	B	A	A	B	A	A	A	A	B	A	A	A	A	A	A	B	A	B	B	B	A	B	A	B	A	A	A	B	A	A	A	A	A	B	A	A	A	B	A	B	A	A	A	A	A	A	A	A	B	B	B	B
PZE-102124518	A	A	A	A	A	B	A	A	A	A	B	A	H	A	A	A	B	A	B	A	B	A	B	A	A	A	A	B	B	B	B	B	A	B	A	A	B	B	B	B	B	A	B	A	B	B	B	B	B	A	B	A	B	A	B	B	B	A	B	A	B	A	B	B	A	B	A	B	B	B	A	A	B	A	A	B	A	A	B	B	A	B	A	A	B	B	B	B	B	B	B	B	A	A	A	A	B	A	A	B	A	B	B	B	A	A	A	A	A	A	B	B	B	A	B	A	A	B	A	A	A	A	B	A	A	A	A	A	A	B	A	B	B	B	A	B	A	B	A	A	B	B	A	A	A	A	A	B	A	A	A	B	A	B	A	A	A	A	A	A	A	A	B	B	B	B
PZE-102124831	A	A	A	A	A	B	A	A	A	A	B	A	H	A	A	A	B	A	B	A	B	A	B	B	A	A	A	B	B	B	B	B	A	B	A	A	B	B	B	B	B	A	B	A	B	B	B	B	B	A	B	A	B	A	B	B	B	A	B	A	B	A	B	B	A	B	A	B	B	B	A	A	B	A	A	B	A	A	B	B	A	B	A	A	B	B	B	B	B	B	B	B	A	A	A	A	B	A	A	B	A	B	B	B	A	A	A	A	A	A	B	B	B	A	B	A	A	B	A	A	A	A	B	A	A	A	A	A	A	B	A	B	B	B	A	B	A	B	A	A	B	B	A	A	A	A	A	B	A	A	A	B	A	B	A	A	A	A	A	A	A	A	B	B	B	B
PZE-102124969	A	A	A	A	A	B	A	A	A	A	B	A	B	A	A	A	B	A	B	A	B	A	A	B	A	A	A	B	B	B	B	B	A	B	A	A	B	B	B	B	B	A	B	A	B	B	B	B	B	A	B	A	B	A	B	B	B	A	B	A	B	A	B	B	A	B	A	B	B	B	A	A	B	A	A	B	A	A	B	B	A	B	A	A	B	B	B	B	B	B	B	B	A	A	A	A	B	A	A	B	A	B	B	B	A	A	A	A	A	A	B	B	B	A	B	A	A	B	A	A	A	A	B	A	A	A	A	A	A	B	A	B	B	B	A	B	A	B	A	A	B	B	A	A	A	A	A	B	A	A	A	B	A	B	A	A	A	A	A	A	A	A	B	B	B	B
PUT-163a-78074248-4091	A	A	A	A	A	B	A	A	A	A	B	A	B	A	A	A	B	A	B	A	B	A	A	B	A	A	A	B	B	B	B	B	A	B	A	A	B	B	B	B	B	A	B	A	B	B	B	B	B	A	B	A	B	A	B	B	B	A	B	A	B	A	B	B	A	B	A	B	B	B	A	A	B	A	A	B	A	A	B	B	A	B	A	A	B	B	B	B	B	B	B	B	A	A	A	A	B	A	A	B	A	B	B	B	A	A	A	A	A	A	B	B	B	A	B	A	A	B	A	A	A	A	B	A	A	A	A	A	A	B	A	B	B	B	A	B	A	B	A	A	B	B	A	A	A	A	A	B	B	A	A	B	A	B	A	A	A	A	A	A	A	A	B	B	B	B
SYN12892	A	A	A	A	A	B	A	A	A	A	B	A	B	A	A	A	B	A	B	A	B	A	A	B	A	A	A	B	B	B	B	B	A	B	A	A	B	B	B	B	B	A	B	A	B	B	B	B	B	A	B	A	B	A	B	B	B	A	B	A	B	A	B	B	A	B	A	B	B	B	A	A	B	A	A	B	A	A	B	B	A	B	A	A	B	B	B	B	B	B	B	B	A	A	A	A	B	A	A	B	A	B	B	A	A	A	A	A	A	A	B	B	B	A	B	A	A	B	A	A	A	A	B	A	A	A	A	A	A	B	A	B	B	B	A	B	A	B	A	A	B	B	A	A	A	A	A	B	B	A	A	B	A	B	A	A	A	A	A	A	A	A	B	B	B	B
SYN9560	A	A	A	A	A	B	A	A	A	A	B	A	B	A	A	B	B	A	B	A	B	A	A	B	A	A	A	B	B	B	B	B	A	A	A	A	B	B	B	B	B	A	B	A	B	B	B	B	B	A	B	A	B	A	B	B	B	A	B	A	B	A	B	B	A	B	A	B	B	B	A	A	B	A	A	B	A	A	B	B	A	B	A	A	B	B	B	B	B	B	B	B	A	A	B	A	B	A	A	B	A	B	B	A	A	A	A	A	A	A	B	B	B	A	B	A	A	B	A	A	A	A	B	A	A	A	A	A	A	B	A	B	B	B	A	B	A	B	A	A	B	B	A	A	A	A	A	B	B	A	A	B	A	B	A	A	A	A	A	A	A	A	B	B	B	B
PZE-102128040	A	A	A	A	A	B	A	A	A	A	B	A	B	A	A	B	B	A	B	A	B	A	A	B	A	A	A	B	B	B	B	B	A	A	A	A	B	B	B	B	B	A	B	A	B	B	B	B	B	A	B	A	B	A	B	B	B	A	B	A	B	A	B	B	A	B	A	B	B	B	A	A	B	A	A	B	A	A	B	B	A	B	A	A	B	B	B	B	B	B	B	B	A	A	B	A	B	A	A	B	A	B	B	A	A	A	A	A	A	A	B	B	B	A	B	A	A	B	A	A	A	X	B	A	A	A	A	A	A	B	A	B	B	B	A	B	A	B	A	A	B	A	A	A	A	A	A	A	B	X	A	B	A	B	A	A	A	A	A	A	A	A	B	B	B	B
SYN33461	A	A	A	A	A	B	A	A	A	A	B	A	B	A	A	B	B	A	B	A	B	A	A	B	A	A	A	B	B	B	B	B	A	A	A	A	B	B	B	B	B	A	B	A	B	B	B	B	B	A	B	A	B	A	B	B	B	A	A	A	B	A	B	B	A	B	A	B	B	B	A	A	B	A	A	B	A	A	B	B	A	B	A	A	B	B	B	B	B	B	B	B	A	A	B	A	B	A	A	B	A	B	B	A	A	A	A	A	A	A	B	B	B	A	B	A	A	B	A	A	A	H	B	A	A	A	A	A	A	B	A	B	B	B	A	B	A	B	A	A	B	A	A	A	A	A	A	A	B	A	A	B	A	B	A	A	A	A	A	A	A	A	B	B	B	B
SYN33466	A	A	A	A	A	B	A	A	A	A	B	A	B	A	A	B	B	A	B	A	B	A	A	B	A	A	A	B	B	B	B	B	A	A	A	A	B	B	B	B	B	A	B	A	B	B	B	B	B	A	B	A	B	A	B	B	B	A	A	A	B	A	B	B	A	B	A	B	B	B	A	A	B	A	A	B	A	A	B	B	A	B	A	A	B	B	A	B	B	B	B	B	A	A	B	A	B	A	A	B	A	B	B	A	A	A	A	A	A	A	H	B	B	A	B	A	A	B	A	A	A	X	B	A	A	A	A	A	A	B	A	X	B	B	A	B	A	B	A	A	B	A	A	A	A	A	A	A	B	A	A	B	A	B	A	A	A	A	A	A	A	A	B	B	B	B
SYN33462	A	A	A	A	A	B	A	A	A	A	B	A	B	A	A	B	B	A	B	A	B	A	A	B	A	A	A	B	B	B	B	B	A	A	A	A	B	B	B	B	B	A	B	A	B	B	B	B	B	A	B	A	B	A	B	B	B	A	A	A	B	A	B	B	A	B	A	B	B	B	A	A	B	A	A	B	A	A	B	B	A	B	A	A	B	B	A	B	B	B	B	B	A	A	B	A	B	A	A	B	A	B	B	A	A	A	A	A	A	A	H	B	B	A	B	A	B	B	B	A	A	H	B	A	A	A	A	A	A	B	A	X	B	B	A	B	A	B	A	A	B	A	A	A	A	A	A	A	B	A	A	B	A	B	A	A	A	A	A	A	A	A	B	B	B	B
SYN11689	A	A	A	A	A	B	A	A	A	A	B	A	B	A	A	B	B	A	B	A	B	A	A	B	A	A	A	B	B	B	B	B	A	A	A	A	B	B	B	B	B	A	B	A	B	B	B	B	B	A	B	A	B	A	B	B	B	A	A	A	B	A	B	B	A	B	A	B	B	B	A	A	B	A	A	B	A	A	B	B	A	B	A	A	B	B	A	B	B	B	B	B	A	A	B	A	B	A	A	B	A	B	B	A	A	A	A	A	A	A	A	B	B	A	B	A	B	B	B	A	A	B	B	A	A	A	A	A	A	B	A	B	B	B	A	B	A	B	A	A	B	A	A	A	A	A	A	A	A	A	A	B	A	B	A	A	A	A	A	A	A	A	B	B	B	B
SYN39057	A	A	A	A	A	B	A	A	A	A	B	A	B	A	A	B	B	A	B	A	B	A	A	B	A	A	A	B	B	B	B	B	A	A	A	A	B	B	B	B	B	A	B	A	B	B	B	B	B	A	B	A	B	A	B	B	B	A	A	A	B	A	B	B	A	B	A	B	B	B	B	A	B	A	A	B	A	A	B	B	A	B	A	B	B	B	A	B	B	B	B	B	A	A	B	A	B	A	A	H	A	B	B	A	A	A	A	A	A	A	A	B	B	A	B	A	B	B	B	A	A	H	B	A	A	A	A	A	A	B	A	B	B	B	A	B	A	B	A	A	B	A	A	A	A	A	A	A	A	A	A	B	A	B	A	A	A	A	A	A	A	A	B	B	B	B
PZE-102129469	A	A	B	A	A	B	A	A	A	A	B	A	B	A	B	B	B	A	B	A	B	A	B	B	A	A	A	B	B	B	B	B	A	A	A	A	B	B	B	B	B	A	B	A	B	B	B	B	B	A	B	A	B	A	B	B	B	A	A	A	B	A	B	A	A	B	A	B	B	B	B	A	B	A	A	B	A	A	B	B	A	B	A	B	B	B	A	B	B	B	B	B	A	A	A	A	B	A	A	H	A	B	B	A	A	A	A	A	A	A	A	A	B	A	B	A	B	B	B	A	A	A	B	A	A	A	A	A	A	B	A	B	B	B	A	B	A	A	A	A	B	A	A	A	A	A	A	A	A	A	A	B	A	B	A	A	A	A	A	A	A	B	B	B	B	B
PZE-102129610	A	A	B	A	A	B	A	A	A	A	B	A	B	A	B	B	B	A	B	A	B	A	B	B	A	A	A	B	B	B	B	B	A	A	A	A	B	B	B	B	B	A	B	A	B	B	B	B	A	A	B	A	B	A	B	B	B	A	A	A	B	A	B	A	A	B	A	B	B	B	B	A	B	A	B	B	A	A	B	B	A	B	A	B	B	B	A	B	B	B	B	B	A	A	A	A	B	A	A	H	A	B	B	A	A	A	A	A	A	A	A	A	B	A	B	A	B	B	B	A	A	A	B	A	A	A	A	A	A	B	A	B	B	B	A	B	A	A	A	A	B	A	A	A	B	A	A	A	A	A	A	B	A	B	A	A	A	A	A	A	A	B	B	B	B	B
PZE-102130205	A	A	B	B	A	B	A	A	A	A	B	A	B	A	B	A	B	A	B	A	B	A	B	B	A	A	A	B	B	B	B	B	A	A	A	A	B	B	B	B	B	A	B	A	B	B	B	B	A	A	B	A	B	A	B	B	B	A	A	A	B	A	B	A	A	B	A	B	B	B	B	A	B	A	B	B	A	A	B	B	A	B	A	B	B	B	A	B	B	B	B	B	A	A	A	A	B	A	A	H	A	B	B	A	A	A	A	A	A	A	A	A	B	A	B	A	B	B	B	A	A	A	B	A	A	A	A	A	A	B	A	B	B	B	A	B	A	A	A	A	B	A	A	A	B	A	A	A	A	A	A	B	A	B	A	A	A	A	A	A	A	B	B	B	B	B
PZE-102130434	A	A	B	B	A	B	A	A	A	A	B	A	B	A	B	A	B	A	B	A	B	A	B	B	A	A	A	B	B	B	B	B	A	A	A	A	B	B	B	B	B	A	B	A	B	B	B	B	A	A	B	A	B	A	B	B	B	A	A	A	B	A	B	A	A	B	A	B	B	B	B	A	B	A	B	B	A	A	B	B	A	B	A	B	B	B	A	B	B	B	B	B	A	A	A	A	B	A	A	H	A	B	B	A	A	A	A	A	A	A	A	A	B	A	B	A	B	B	B	A	A	A	B	A	A	A	A	A	A	B	A	B	B	B	A	B	B	A	A	A	B	A	A	A	B	A	A	A	A	A	A	B	A	B	A	A	A	A	A	A	A	B	B	B	B	B
PZE-102130712	A	A	B	B	A	B	A	A	A	A	B	A	B	A	B	A	B	A	B	A	B	A	B	B	A	A	A	B	B	B	B	B	A	A	A	A	B	B	B	B	B	A	B	A	B	B	B	B	A	A	B	A	B	A	B	B	B	A	A	A	B	A	B	A	A	B	A	B	B	B	B	A	B	A	B	B	A	A	B	B	A	B	A	B	B	B	A	B	B	B	B	A	A	A	A	A	B	A	A	H	A	B	B	A	A	A	A	A	A	A	A	A	B	A	B	A	B	B	B	A	A	A	B	A	A	A	A	A	A	B	A	B	B	B	A	B	B	A	A	A	B	A	A	A	B	A	A	A	A	A	A	A	A	B	A	A	A	A	A	A	A	B	B	B	B	B
PZE-102130759	A	A	B	B	A	B	A	A	A	A	B	A	B	A	B	A	B	A	B	A	B	A	B	B	A	A	A	B	B	B	B	B	A	A	A	A	B	B	B	B	B	A	B	A	B	B	B	B	A	A	B	A	B	A	B	B	B	A	A	A	B	A	B	A	A	A	A	B	B	B	B	A	B	A	B	A	A	A	A	B	A	B	A	B	B	B	A	B	B	B	B	A	A	A	A	A	B	A	A	H	A	B	B	A	A	A	A	A	B	A	A	A	B	A	B	A	B	B	B	A	A	A	B	A	A	A	A	A	A	B	A	B	B	B	A	B	B	A	A	A	B	A	A	B	B	A	A	A	A	A	A	A	A	B	A	A	A	A	A	A	A	B	B	B	B	B
PZE-102130970	A	A	B	B	A	A	A	A	A	A	B	A	B	A	B	A	B	A	B	A	B	A	A	B	A	A	A	B	B	B	B	B	A	A	A	A	B	B	B	B	B	A	B	A	B	B	B	B	A	A	B	A	B	A	B	B	B	A	A	A	B	A	B	A	A	A	A	B	B	B	B	A	B	A	B	A	A	A	A	B	A	B	A	B	B	B	A	B	B	B	B	A	A	A	A	A	B	A	A	H	A	B	B	A	A	A	A	A	B	A	A	A	B	A	B	A	B	B	B	A	A	A	B	B	A	A	A	A	A	B	A	X	B	B	A	B	B	A	A	A	B	A	A	B	A	A	A	A	A	A	A	B	A	B	A	A	A	A	A	A	A	B	B	B	B	B
PZE-102131485	A	A	B	B	A	A	A	A	A	A	B	A	B	A	B	A	B	A	B	A	B	A	A	B	A	A	A	B	B	B	B	B	A	A	A	A	B	B	B	B	B	A	B	A	B	B	B	B	A	A	B	A	B	A	B	B	B	B	A	A	B	A	B	A	A	A	A	B	B	B	B	A	B	A	B	A	A	A	A	B	A	B	A	B	B	B	A	B	B	B	B	A	A	A	H	A	B	A	A	H	A	B	B	A	A	A	A	A	B	A	A	A	B	A	B	A	B	B	B	A	A	A	B	B	A	A	A	A	A	B	A	X	B	B	A	B	B	A	A	A	B	A	A	B	A	A	A	A	A	A	A	B	A	B	A	A	A	A	A	A	A	B	B	B	B	A
PZE-102131928	A	A	B	B	A	A	A	A	A	A	B	A	B	A	B	A	B	A	B	A	B	A	A	B	A	A	A	B	B	B	B	B	A	B	A	A	B	B	B	B	B	A	B	A	B	B	B	B	A	A	B	A	B	A	B	B	B	B	A	A	B	A	B	A	A	A	A	B	B	B	B	A	B	A	B	A	A	A	A	B	A	B	A	B	B	B	A	B	B	B	B	A	A	A	H	A	B	A	A	H	A	B	B	A	A	A	A	A	B	A	A	A	B	A	B	A	B	B	B	A	A	A	B	B	A	A	A	A	B	B	A	B	B	B	A	B	B	A	A	A	A	A	A	B	A	A	A	A	A	A	A	B	A	B	A	A	A	A	A	A	A	B	B	B	B	A
PZE-102131958	A	A	B	B	A	A	A	A	A	A	B	A	B	A	B	A	B	A	B	A	B	A	A	B	A	A	A	B	B	B	B	B	A	B	A	A	B	B	B	B	A	A	B	A	B	B	B	B	A	A	B	A	B	A	B	A	B	B	A	A	B	A	B	A	B	A	A	B	B	B	B	A	B	A	B	A	A	A	A	B	A	B	A	B	B	B	A	B	B	B	B	A	A	A	H	A	B	A	A	A	A	B	B	A	A	A	A	A	B	A	A	A	B	A	B	A	B	B	B	A	A	A	B	B	A	A	A	A	B	B	A	B	B	B	A	B	B	A	A	A	A	A	A	B	A	A	A	A	A	A	A	B	A	B	A	A	A	A	A	A	A	B	B	B	B	A
PZE-102132131	A	A	B	B	A	A	A	A	A	A	B	A	B	A	B	A	B	A	B	A	B	A	A	B	A	A	A	B	B	B	B	B	A	B	A	A	B	B	B	B	A	A	B	A	B	B	B	B	B	A	B	A	B	A	B	A	B	B	A	A	B	A	B	A	B	A	A	B	B	B	B	A	B	A	B	A	A	A	A	B	A	B	A	B	B	B	A	B	B	B	B	A	A	A	H	A	B	A	A	A	A	B	B	A	A	A	A	A	B	A	A	A	B	A	B	A	B	B	B	A	A	A	B	B	A	A	A	A	B	B	A	X	B	B	A	B	B	A	A	A	A	A	A	B	A	A	A	A	A	A	A	B	A	B	A	A	A	A	A	A	A	B	B	B	B	A
PZE-102132707	A	A	B	B	A	A	A	A	A	A	B	A	B	A	B	A	B	A	B	A	B	A	A	B	A	A	A	B	B	B	B	B	A	B	A	A	B	B	B	B	A	A	B	A	B	B	B	B	B	A	B	A	B	A	B	A	B	B	A	A	B	A	B	A	B	A	A	B	B	B	B	A	B	A	B	A	A	A	A	B	A	B	A	B	B	B	A	B	B	B	B	A	A	A	H	A	B	A	A	A	A	B	B	A	A	A	A	A	B	A	A	A	B	A	B	A	B	B	B	A	A	A	B	B	A	A	A	A	B	B	A	B	B	B	A	B	B	A	A	A	A	A	A	B	A	A	A	A	B	A	A	B	A	B	A	A	A	A	A	A	A	B	B	B	B	A
PZE-102132752	A	A	B	B	A	A	A	A	A	A	B	A	B	A	B	A	B	A	B	A	B	A	A	B	A	A	A	B	B	B	B	B	A	B	A	A	B	B	B	B	A	A	B	A	B	B	B	B	B	A	B	A	B	A	B	A	B	B	A	A	B	A	B	A	B	A	A	B	B	B	B	A	B	A	B	A	A	A	A	B	B	B	A	B	B	B	A	B	B	B	B	A	A	A	H	A	B	A	A	A	A	B	B	A	A	A	A	A	B	A	A	A	B	A	B	A	B	B	B	A	A	A	B	B	A	A	A	A	B	B	A	X	B	B	A	B	B	A	A	A	A	A	A	B	A	A	A	A	B	A	A	B	A	B	A	A	A	A	A	A	A	B	B	B	B	A
PZE-102133090	A	A	B	B	A	A	A	A	A	A	B	A	B	A	B	A	B	A	B	B	B	A	A	B	A	A	A	B	B	B	A	B	A	B	A	A	B	B	B	B	A	A	B	A	B	B	B	B	B	A	B	A	B	A	B	A	B	B	A	A	B	A	B	A	B	A	A	B	B	B	A	B	A	A	B	A	A	A	A	A	B	B	A	A	B	B	A	B	B	B	B	A	A	A	A	A	B	A	A	B	A	B	B	A	A	A	A	A	B	A	A	A	B	A	B	A	B	B	B	A	A	A	B	B	A	A	A	A	B	B	A	B	A	B	A	B	B	A	A	A	A	A	A	A	A	A	A	A	B	A	A	B	A	B	A	A	A	A	A	A	A	B	B	B	B	A
SYN26391	A	A	B	B	A	A	A	A	A	A	B	A	B	A	B	B	B	A	B	B	B	A	A	B	A	A	A	B	B	B	A	A	A	B	A	A	B	B	B	B	A	A	A	A	B	B	B	B	B	A	B	A	B	A	B	A	B	B	A	A	B	A	B	A	B	A	A	B	B	B	A	B	A	A	B	B	A	A	B	A	B	B	A	A	B	B	A	B	B	B	B	A	A	A	A	A	B	A	B	B	A	B	B	A	A	A	A	A	B	A	A	A	B	A	B	A	B	B	B	A	A	A	B	B	A	A	A	A	B	B	A	B	A	B	A	B	B	A	A	A	A	A	A	A	A	A	A	A	B	A	A	B	A	B	A	A	A	A	A	A	A	B	B	B	B	A
PZE-102133496	A	A	B	A	A	A	A	A	A	A	B	A	B	A	B	B	B	A	B	B	B	A	A	B	A	A	A	B	B	B	A	A	A	B	A	A	B	B	B	B	A	A	A	A	B	B	B	B	B	A	B	A	B	A	B	A	B	B	A	A	B	A	B	A	B	A	A	B	B	B	A	B	A	A	B	X	A	A	X	A	B	B	A	A	B	B	A	B	B	B	B	A	A	A	A	A	B	A	B	B	A	B	B	A	A	A	A	A	B	A	A	A	B	A	B	A	B	B	B	A	A	A	B	B	A	A	A	A	B	B	A	X	A	B	A	B	B	A	A	A	A	A	A	A	A	A	A	A	B	A	A	B	A	B	A	A	A	A	A	A	A	B	B	B	B	A
PZE-102134217	A	A	A	A	A	A	A	A	A	A	B	A	B	A	B	B	B	A	A	B	B	A	B	B	A	A	A	B	B	B	A	A	A	B	A	A	B	B	A	B	A	A	A	A	B	B	B	B	A	A	B	H	B	A	B	A	B	B	A	A	B	A	B	A	B	A	A	B	B	B	A	B	A	A	B	A	A	A	A	A	B	B	A	A	B	B	A	B	B	B	B	A	A	A	A	A	B	A	B	B	A	B	B	A	A	A	A	A	B	A	A	A	B	A	B	A	B	B	B	A	A	A	B	B	A	A	A	A	B	B	A	B	A	B	A	B	B	A	A	A	A	A	A	A	A	A	A	A	B	A	A	B	A	B	A	A	A	A	A	A	X	B	B	B	B	A
SYNGENTA12866	A	A	A	A	A	A	A	A	A	A	B	A	B	A	B	B	B	A	A	B	B	A	B	B	A	A	A	B	B	B	A	A	A	B	A	A	B	B	A	B	A	A	A	A	B	B	B	B	A	A	B	H	B	A	B	A	B	B	A	A	B	A	B	A	B	A	A	A	B	B	A	B	A	A	B	A	A	A	A	A	B	B	A	A	B	B	A	B	B	B	B	A	A	A	A	A	B	A	B	B	A	B	B	A	A	A	A	A	B	A	A	A	B	A	B	A	B	B	B	A	A	A	B	B	A	A	A	A	B	B	B	X	A	B	A	B	B	A	A	A	A	A	A	A	A	A	A	A	B	A	A	B	A	B	A	A	A	A	A	A	A	B	B	B	B	A
PZE-102135100	A	A	A	A	A	A	A	A	A	A	B	A	B	A	B	B	B	A	A	B	B	A	B	B	A	A	A	B	B	B	A	A	A	B	A	A	B	B	A	B	A	A	A	A	B	B	B	B	A	A	B	H	B	A	B	A	B	B	A	A	B	A	B	A	B	A	A	B	B	B	A	B	A	A	B	A	A	A	A	A	B	B	A	A	B	B	A	B	B	B	B	A	A	A	A	A	B	A	B	B	A	B	B	A	A	A	A	A	B	A	A	A	B	A	B	A	B	B	B	A	A	A	B	B	A	A	A	A	B	B	B	X	A	B	A	B	B	A	A	A	A	A	A	A	A	A	A	A	B	A	A	B	A	B	A	A	A	A	A	A	A	B	B	B	B	A
PZE-102135451	A	A	A	B	A	A	A	A	A	A	B	A	B	A	B	B	B	A	A	B	B	A	B	B	A	A	A	B	B	B	A	A	A	B	A	A	B	B	A	B	A	A	A	A	B	B	B	B	A	A	B	H	B	A	B	A	B	B	A	A	B	A	B	A	B	A	A	B	B	B	A	B	A	A	B	A	A	A	A	A	B	B	A	A	B	B	A	B	B	B	B	A	A	A	A	A	B	A	B	B	A	B	B	A	A	A	A	A	B	A	A	A	B	A	B	A	B	B	B	A	A	A	B	B	A	A	A	A	B	B	B	X	A	B	A	B	B	A	A	A	A	A	A	A	A	A	A	A	B	A	A	B	A	B	A	A	A	A	A	A	A	B	B	B	B	A
SYN30239	A	A	A	B	A	A	A	A	A	A	B	A	B	A	B	A	B	A	A	H	B	A	B	B	A	A	A	X	B	B	A	A	A	B	A	A	B	B	A	B	A	A	A	A	B	B	B	B	A	A	B	H	B	A	B	B	B	B	A	A	A	A	B	A	B	A	A	B	B	B	A	B	A	A	B	A	A	A	A	A	B	B	A	A	B	B	A	B	B	B	B	A	A	A	A	A	B	A	B	B	A	B	B	A	A	A	A	A	B	A	A	A	B	A	B	A	B	B	B	A	A	A	B	B	A	A	A	A	B	B	B	B	A	B	A	B	B	A	A	X	A	A	A	A	A	A	A	A	B	A	A	A	A	B	A	A	A	A	A	A	A	B	B	B	B	A
SYN1715	A	A	A	B	A	A	A	A	A	A	B	A	B	A	B	A	B	B	A	X	B	A	B	B	A	A	A	B	B	B	A	A	A	B	A	A	B	B	A	B	A	A	A	A	B	B	B	B	A	A	B	H	B	A	B	B	B	B	A	A	A	A	B	A	B	A	A	B	B	B	A	B	A	A	B	A	A	A	A	A	B	B	A	A	B	B	A	B	B	B	B	A	A	A	A	A	B	A	B	B	A	B	B	A	A	A	A	A	B	A	A	A	B	A	B	A	B	B	B	A	A	A	B	B	A	A	A	A	B	B	B	X	A	B	A	B	B	A	A	B	A	A	A	A	A	A	A	A	B	A	A	A	A	B	A	A	A	A	A	A	A	B	B	B	B	A
PZE-102136175	A	A	A	B	A	A	A	A	A	A	B	A	B	A	B	A	B	B	A	H	B	A	B	B	A	A	A	B	B	B	A	A	A	B	A	A	B	B	A	B	A	A	A	A	B	B	B	B	A	A	B	B	B	A	B	B	B	B	A	A	A	A	B	A	B	A	A	B	B	B	A	B	A	A	B	A	A	A	A	A	B	B	A	A	B	B	A	B	B	B	B	A	A	A	A	A	B	A	B	B	A	B	B	A	A	A	A	A	B	A	A	A	B	A	B	A	B	B	B	A	A	A	B	B	A	A	A	A	A	B	B	X	A	B	A	B	B	A	A	B	A	A	A	A	A	A	A	A	B	A	A	A	A	B	A	A	A	A	A	A	A	B	B	B	B	A
PZE-102136184	A	A	A	A	A	A	A	A	A	A	B	A	B	A	B	A	B	B	A	H	B	A	B	B	A	A	A	B	B	B	A	A	A	B	A	A	B	B	A	B	A	A	A	A	B	B	B	B	A	A	B	B	B	A	B	B	B	B	A	A	A	A	B	A	B	A	B	B	B	B	A	B	A	A	B	A	A	A	A	A	B	B	A	A	B	B	A	B	B	B	B	A	A	A	A	A	B	A	B	B	A	B	B	A	A	A	A	A	B	A	A	A	B	B	B	A	B	B	B	A	A	A	B	B	A	A	A	A	A	B	B	B	A	B	A	B	B	A	A	B	A	A	A	A	A	A	A	A	B	A	A	A	A	B	A	A	A	A	A	A	X	B	B	B	B	A
PZE-102137410	A	A	A	A	A	A	B	A	B	A	B	A	B	A	B	A	B	B	B	B	B	A	B	B	A	A	A	B	B	B	A	A	A	B	A	A	B	B	A	B	A	A	A	A	B	B	B	B	A	A	B	H	B	A	B	B	B	B	A	A	A	A	B	A	B	A	B	B	B	B	A	B	A	A	B	A	A	A	A	A	B	B	A	A	B	B	A	B	B	B	B	A	A	A	A	A	B	A	H	B	A	B	B	A	A	A	A	A	B	A	A	A	B	B	B	A	B	B	B	A	A	A	B	B	A	A	A	A	A	B	A	B	A	B	A	B	B	A	A	B	A	A	A	A	A	A	A	A	B	A	A	A	A	B	A	A	A	A	A	A	A	B	B	B	B	A
PZE-102138070	A	A	A	A	A	A	B	A	B	A	B	A	B	A	B	A	B	B	B	B	B	A	B	B	A	A	A	B	B	B	A	A	A	B	A	A	B	B	A	B	A	A	A	A	B	B	B	B	A	A	B	H	B	A	B	B	B	B	A	A	A	A	B	A	B	A	B	B	B	B	A	B	A	A	B	A	A	A	A	B	B	B	A	A	B	B	A	B	B	B	B	A	A	A	A	A	B	A	A	B	A	B	B	A	A	A	A	A	B	A	A	A	B	B	B	A	B	B	B	A	A	A	B	B	A	A	A	A	A	B	A	B	A	B	A	B	B	A	A	B	A	A	A	B	A	A	A	A	B	A	A	A	A	B	A	A	A	A	A	A	X	B	B	B	B	A
PZE-102138920	A	A	A	A	A	A	B	A	B	A	B	A	B	A	B	A	B	B	B	B	B	A	B	B	A	A	A	B	B	B	A	A	A	B	A	A	B	B	A	B	A	A	A	A	B	B	B	B	A	A	B	H	B	A	B	B	B	B	A	A	A	A	B	A	A	A	B	B	B	B	A	B	A	A	B	A	A	A	A	B	B	B	A	A	B	B	A	B	B	B	B	A	A	B	A	A	B	A	A	B	A	B	B	A	A	A	A	A	B	A	A	A	B	B	B	A	B	B	B	A	A	A	B	B	A	A	A	A	A	B	A	X	B	B	A	B	B	A	A	B	A	A	A	B	A	A	A	A	B	A	A	A	A	B	A	A	A	A	A	A	A	B	B	B	B	A
PZE-102139190	A	A	A	A	A	A	B	A	B	A	B	A	B	A	B	A	B	B	B	B	B	A	B	B	A	A	A	B	B	B	A	A	A	B	A	A	B	B	X	B	A	A	A	A	B	B	B	B	A	A	B	H	B	A	B	B	B	B	A	A	A	A	B	A	A	A	B	B	B	B	A	B	A	A	B	A	A	A	A	B	A	B	A	A	B	B	A	B	B	B	B	A	A	B	A	A	B	A	A	B	A	B	B	A	A	A	A	A	B	A	A	A	B	B	B	A	B	B	B	A	A	A	B	B	A	A	A	A	A	B	B	B	B	B	A	B	B	A	A	B	A	A	A	B	A	A	A	A	A	B	A	A	A	B	A	A	A	A	A	A	X	B	B	B	B	A
PZE-102139681	A	A	A	A	A	A	B	A	B	A	B	A	B	A	B	A	B	B	B	B	B	A	B	B	A	A	A	B	B	B	A	A	A	B	A	A	B	B	A	B	A	A	X	A	B	B	B	B	A	X	B	B	B	A	B	B	B	B	A	X	A	A	B	A	A	A	B	B	B	B	A	B	A	A	B	A	X	A	A	B	A	B	A	A	B	B	A	B	B	B	B	A	A	B	A	A	B	A	B	B	A	B	B	A	A	A	A	A	B	A	A	A	B	B	B	A	B	B	B	A	A	A	B	B	A	A	B	A	A	B	B	B	B	B	A	B	B	A	A	B	A	A	A	A	A	A	A	A	A	X	A	A	A	B	A	A	A	A	A	A	A	B	B	B	B	A
PZE-102140170	A	A	A	A	A	A	B	A	B	A	B	A	B	A	B	A	B	B	B	B	H	A	B	B	A	A	A	B	B	B	A	A	A	B	A	A	B	B	A	B	A	A	A	A	B	B	B	B	A	A	B	B	B	A	B	B	B	B	A	A	A	A	B	A	A	A	B	B	B	B	A	B	A	A	B	A	A	A	A	B	A	B	A	A	B	B	A	B	B	B	B	A	A	A	A	A	B	A	B	B	A	B	B	A	A	A	A	A	B	A	A	A	B	B	B	A	B	B	B	A	A	A	B	B	A	A	B	A	A	B	B	B	B	B	A	B	B	A	A	B	A	A	A	A	A	A	A	A	A	B	A	A	A	B	A	A	H	A	A	A	A	B	B	B	B	A
SYN15244	A	A	A	A	A	A	B	A	B	A	B	A	B	A	B	A	B	B	B	B	X	A	B	B	A	A	A	B	B	B	A	A	A	B	A	A	B	B	A	B	A	A	A	A	B	B	B	B	A	A	B	B	B	A	B	A	B	B	A	A	A	A	B	A	A	A	B	B	B	B	A	B	A	A	B	A	A	A	A	A	A	B	A	A	B	B	A	B	B	B	B	A	A	A	A	A	B	A	B	B	A	B	B	A	A	A	A	A	B	B	A	A	B	B	B	A	B	B	B	A	A	A	B	B	A	A	B	A	A	B	B	X	B	B	A	B	B	A	A	B	A	A	A	A	A	A	A	A	A	X	A	A	A	B	A	A	A	A	A	A	A	B	B	B	X	A
PZE-102140630	A	A	A	A	A	A	A	A	B	A	B	A	B	A	B	A	B	B	B	B	H	A	B	B	A	A	A	B	B	B	A	A	A	B	A	A	B	B	B	B	A	A	A	A	B	B	B	B	A	A	B	B	B	A	B	A	B	B	A	A	A	A	B	A	A	A	B	B	B	B	A	B	A	A	B	A	A	A	A	A	A	B	A	A	B	B	A	B	B	B	B	A	A	A	A	A	B	A	B	B	A	B	B	A	A	A	A	A	B	B	A	A	B	A	B	A	B	B	B	A	A	A	B	B	A	A	B	A	A	B	B	B	B	B	A	B	B	A	A	B	A	A	A	A	A	A	A	A	A	B	A	A	A	B	A	A	H	A	A	A	A	B	B	B	B	A
PZE-102141027	A	A	A	A	A	A	A	A	B	A	B	A	B	A	B	A	B	B	B	B	B	A	B	B	A	A	A	B	B	B	A	A	A	B	A	A	B	B	B	B	A	A	A	A	B	B	B	B	A	A	B	B	B	A	B	A	B	B	A	A	A	A	B	A	A	A	B	B	B	B	A	B	A	A	B	A	A	A	A	A	A	B	A	A	B	A	A	B	B	B	B	A	A	A	A	A	B	A	B	B	A	B	B	A	A	A	A	A	B	B	A	A	B	A	B	A	B	B	B	A	A	A	B	B	A	A	B	A	A	B	A	X	B	B	A	B	B	A	A	B	A	A	A	A	A	A	A	A	A	B	A	A	A	B	A	A	H	A	A	A	A	B	B	B	B	A
PZE-102141224	A	A	A	A	A	A	A	A	B	A	B	A	B	A	B	A	B	B	B	B	B	A	B	B	A	A	A	B	B	B	A	A	A	B	A	A	B	B	B	A	A	A	A	A	B	B	B	B	A	A	B	B	B	A	B	A	B	B	A	A	A	A	B	A	A	A	B	B	B	B	A	B	A	A	B	A	A	A	A	A	A	B	A	A	B	A	A	B	B	B	B	A	A	A	A	A	B	A	B	B	A	B	B	A	A	A	A	A	B	B	A	A	B	A	B	A	B	B	B	A	A	A	B	B	A	A	B	A	A	B	A	B	B	B	A	B	B	A	A	B	A	A	A	A	A	A	A	A	A	B	A	A	A	B	A	A	H	A	A	A	X	B	B	B	B	A
PZE-102141929	A	A	A	A	A	A	A	A	B	A	B	A	B	A	B	B	B	B	B	B	B	A	B	B	A	A	A	B	B	B	A	A	A	B	A	A	B	B	B	A	A	A	A	A	B	B	B	B	A	A	B	B	B	A	B	A	B	B	A	A	A	A	B	A	A	A	B	B	B	B	A	B	A	A	B	A	A	A	A	A	A	B	A	A	B	A	A	B	B	B	B	A	A	A	A	A	B	A	B	B	A	B	B	A	A	A	A	A	B	B	A	A	B	A	B	A	B	B	B	A	A	A	B	B	A	A	B	A	A	B	A	B	B	B	A	B	B	A	A	B	A	A	A	A	A	A	A	A	A	B	A	A	A	B	A	A	B	A	A	A	X	B	B	B	B	A
SYN216	A	A	A	A	A	A	A	A	B	A	B	A	B	A	B	B	B	B	B	B	B	A	B	B	A	A	B	B	B	B	A	A	A	B	A	A	B	B	B	A	A	A	A	A	B	B	B	B	A	A	B	B	B	A	B	A	B	B	A	A	A	A	B	A	A	A	B	B	B	B	A	B	A	A	B	A	A	A	A	A	A	B	A	A	B	A	A	B	B	B	B	A	A	A	B	A	B	A	B	B	A	B	B	A	A	A	A	A	B	B	A	A	B	A	B	A	B	B	B	A	A	A	B	B	A	A	B	A	A	B	A	X	B	B	A	B	B	A	A	B	A	A	A	A	A	A	A	A	A	X	A	A	A	B	A	A	B	A	A	A	A	B	B	B	B	A
PZE-102142815	B	A	A	A	A	A	A	A	B	A	B	A	B	A	B	B	B	B	B	B	B	A	B	B	A	A	B	B	B	B	A	A	A	B	A	A	B	B	B	A	A	A	A	A	B	B	B	A	A	A	B	B	B	A	B	A	B	B	A	A	A	A	B	A	A	A	B	B	B	B	A	B	A	A	B	A	A	A	A	A	A	B	A	A	B	B	A	A	B	B	B	A	A	A	A	A	B	A	B	B	A	B	B	A	A	A	A	A	B	B	A	A	B	A	B	A	B	B	B	A	A	A	B	B	A	A	B	A	A	B	A	B	B	B	A	B	B	A	A	B	B	A	A	A	A	A	A	A	A	B	A	A	B	B	A	A	B	A	A	A	A	B	B	B	B	A
PZE-102143390	B	A	A	A	A	A	A	A	B	A	B	A	B	A	B	B	B	B	B	B	B	A	B	B	A	A	B	B	B	B	A	A	A	B	A	A	B	B	B	A	A	A	B	A	B	B	B	A	A	A	B	B	B	A	B	A	B	B	A	A	A	A	B	A	A	A	B	B	B	B	A	B	A	A	B	A	A	A	A	A	A	B	A	A	B	A	A	A	B	B	B	A	A	A	A	A	B	A	B	B	A	B	B	A	A	A	B	A	B	A	A	A	B	A	B	A	B	B	B	A	A	A	B	B	A	A	B	A	A	B	A	X	B	B	A	B	B	A	A	B	B	A	B	A	A	A	A	A	A	X	A	A	A	B	A	A	B	A	A	A	A	B	B	B	B	A
PZE-102143712	B	A	A	A	A	A	A	A	B	A	B	A	B	A	B	B	B	B	B	B	B	A	B	B	A	A	B	B	B	B	A	A	A	B	A	A	B	B	B	A	A	A	B	A	B	B	B	A	A	A	B	B	B	A	B	A	B	B	A	A	A	A	B	A	A	A	B	B	B	B	A	B	A	A	B	A	A	A	A	A	A	B	A	A	B	A	A	A	B	B	B	A	A	A	A	A	B	A	B	B	A	B	B	A	A	A	B	A	B	A	A	A	B	A	B	A	B	B	B	A	A	A	B	B	A	A	B	A	A	B	A	B	B	B	A	B	B	A	A	B	B	A	B	A	A	A	A	A	B	B	A	A	A	B	A	A	B	A	A	A	X	B	B	B	B	A
PZE-102143832	B	A	A	A	A	A	A	A	B	A	B	A	B	A	B	B	B	B	B	B	B	A	B	B	A	A	B	B	B	B	A	A	A	B	A	A	B	B	B	B	A	A	B	A	B	B	B	A	A	A	B	B	B	A	B	A	B	B	A	A	A	A	B	A	A	A	B	B	B	B	A	B	A	A	B	A	A	A	A	A	A	B	A	A	B	A	A	A	B	B	B	A	A	A	A	A	B	A	B	B	A	B	B	A	A	A	B	A	B	A	A	A	B	A	B	A	B	B	B	A	A	A	B	B	A	A	B	A	A	B	A	B	B	B	A	B	B	A	A	B	B	A	B	A	A	A	A	A	B	B	A	A	A	B	A	A	B	A	A	A	X	B	B	B	B	A
PZE-102143937	B	A	A	A	A	A	A	A	B	A	B	A	B	A	B	B	B	A	B	B	B	A	B	B	A	A	B	B	B	B	A	A	A	B	A	A	B	B	B	B	A	A	B	A	B	B	B	A	A	A	B	B	B	A	B	A	B	B	A	A	A	A	B	A	A	A	B	B	B	B	A	B	A	A	B	A	A	A	A	A	A	B	A	A	B	A	A	A	B	B	B	A	A	A	A	A	B	A	B	B	A	B	B	A	A	A	B	A	B	A	A	A	B	A	B	A	B	B	B	A	A	A	B	B	A	A	B	A	A	B	A	X	B	B	A	B	B	A	A	B	B	A	B	A	A	A	A	A	B	X	A	A	A	B	A	A	B	A	A	A	A	B	B	B	B	A
PZE-102144430	B	A	A	A	A	A	A	A	B	A	B	A	H	A	B	B	B	A	B	B	B	A	B	B	A	A	B	B	B	B	A	A	A	B	A	A	B	B	B	A	A	A	B	A	B	B	B	A	A	A	B	A	A	A	B	A	B	B	A	A	B	A	B	A	A	A	B	B	B	B	A	B	A	A	B	A	B	A	A	A	A	B	A	A	B	A	A	A	B	B	B	A	A	A	A	A	B	A	A	A	A	B	B	A	A	A	B	A	B	A	A	A	H	A	B	A	B	B	B	A	A	A	B	B	A	A	B	A	A	B	A	X	B	B	A	B	B	A	A	B	B	A	B	A	A	A	A	A	B	B	A	A	A	B	A	A	B	A	A	A	A	B	B	B	B	A
SYN19725	B	A	A	A	A	A	A	A	B	A	B	A	H	A	B	B	B	A	B	B	B	A	B	B	A	A	B	B	B	B	A	A	A	B	A	A	B	B	B	A	A	A	B	A	B	B	B	A	A	B	B	A	A	A	B	A	B	B	A	A	B	A	B	A	A	A	B	B	B	B	A	B	A	A	A	A	B	A	A	A	A	B	A	A	B	A	A	A	B	B	B	A	A	A	A	A	B	A	A	A	A	B	B	A	A	A	B	A	B	A	A	A	H	A	B	A	B	B	B	A	A	A	B	B	A	A	B	A	A	B	A	X	A	B	A	B	B	A	A	B	B	A	B	A	A	A	A	A	B	X	A	A	A	B	A	A	B	A	A	A	A	B	B	B	B	A
SYN4466	B	A	A	A	A	A	A	A	B	A	B	B	H	A	B	B	B	A	B	B	B	A	B	B	A	A	B	B	B	B	A	A	A	B	A	A	B	B	B	A	A	A	B	A	B	B	B	B	A	A	B	A	A	A	B	A	B	B	A	A	B	A	B	A	A	A	B	B	B	B	A	B	A	A	A	A	B	A	A	A	A	B	A	A	B	A	A	A	B	B	B	A	A	B	A	A	B	A	A	A	A	B	B	A	A	A	B	A	B	A	A	A	H	A	B	A	B	B	B	A	A	A	B	B	A	A	B	A	A	B	A	X	A	B	B	B	B	A	A	B	B	A	B	A	A	A	A	A	B	A	A	A	A	B	A	A	B	A	A	A	A	B	B	B	B	A
SYN4463	B	A	A	A	A	A	A	A	B	A	B	B	H	A	B	B	B	A	B	B	B	A	B	B	A	A	B	B	B	B	A	A	A	B	A	A	B	B	B	A	A	A	B	A	B	B	B	B	A	A	B	A	A	A	B	A	B	B	A	A	B	A	B	A	A	A	B	B	B	B	A	B	A	A	A	A	A	A	A	A	A	B	A	A	B	A	A	A	B	B	B	A	A	B	A	A	B	A	A	A	A	B	B	A	A	A	B	A	B	A	A	A	H	A	B	A	B	B	B	A	A	A	B	B	A	A	B	A	A	B	A	B	A	B	B	B	B	A	A	B	B	A	B	A	A	A	A	A	B	A	A	A	A	B	A	A	B	A	A	A	A	B	B	B	B	A
PUT-163a-78110296-4297	B	A	A	A	A	A	A	A	B	A	B	B	H	A	B	B	B	A	B	B	B	A	B	B	A	A	B	B	B	B	A	A	A	B	A	A	B	B	B	A	A	A	B	A	B	B	B	B	A	A	B	A	A	A	B	A	B	B	A	A	B	A	B	A	A	A	B	B	B	B	A	B	A	A	A	A	A	A	A	A	A	B	A	A	B	A	A	A	B	B	B	A	A	B	A	A	B	A	A	A	A	B	B	A	A	A	B	A	B	A	A	A	H	A	B	B	B	B	B	A	A	A	B	B	A	A	B	A	A	B	A	B	A	B	B	B	B	A	A	B	B	A	B	A	A	A	A	A	A	A	A	A	A	B	A	A	A	A	A	A	X	B	B	B	B	A
PZE-102146710	B	A	A	A	A	A	A	A	B	A	B	B	H	A	B	B	B	A	B	B	B	A	B	B	A	A	B	B	B	B	A	A	A	B	A	A	B	B	B	A	A	A	B	A	B	B	B	B	A	A	B	A	A	A	B	A	B	B	A	A	B	A	B	A	A	A	B	B	B	B	A	B	A	A	A	A	A	A	A	A	A	B	A	A	B	A	A	A	B	B	B	A	A	B	A	A	B	A	A	A	A	B	B	A	A	A	B	A	B	A	A	A	H	A	B	B	B	B	B	A	A	A	B	B	A	A	B	A	A	A	A	X	A	B	B	B	B	A	A	B	B	A	B	A	A	A	A	A	A	A	A	A	A	B	A	A	A	A	A	A	A	B	B	B	B	A
PZE-102147862	B	A	A	A	A	A	A	A	B	A	B	B	H	A	B	B	B	A	B	B	B	A	B	B	A	A	B	B	B	B	A	A	A	B	A	A	B	B	B	A	A	A	B	A	B	B	B	B	A	A	B	A	A	A	B	A	B	B	A	A	H	A	B	A	A	A	B	B	B	B	A	B	A	A	A	B	A	A	B	A	A	B	A	A	B	A	A	A	B	B	B	A	A	B	A	A	B	A	A	A	A	B	B	A	A	A	B	A	B	A	A	A	A	A	B	B	B	B	B	A	A	A	B	A	A	A	B	A	A	A	A	A	A	B	B	B	B	A	A	B	B	A	B	A	A	A	A	A	A	A	A	A	A	B	A	A	A	A	A	A	A	B	B	B	B	A
PZE-102147904	B	A	A	A	A	A	A	A	B	A	B	B	X	A	B	A	B	A	B	B	B	A	A	B	A	A	B	B	B	B	A	A	A	B	A	A	B	B	B	A	A	A	B	A	B	B	B	B	A	A	B	A	A	A	B	A	B	B	A	A	X	A	B	A	A	A	B	B	B	B	A	B	A	A	A	B	A	A	B	A	A	B	A	A	B	A	A	A	B	B	B	A	A	B	A	A	B	A	A	A	A	B	B	A	A	B	B	A	B	A	A	A	A	A	B	B	B	B	B	A	A	A	B	A	A	A	B	A	A	A	A	A	A	B	B	B	B	A	A	B	B	A	B	A	A	A	A	A	A	A	A	A	A	B	A	A	A	A	A	A	A	B	B	B	B	A
PZE-102148280	B	B	A	A	A	A	A	A	B	A	B	B	H	A	B	A	B	A	B	B	B	A	A	B	A	A	B	B	B	B	A	A	A	B	A	A	B	B	X	A	A	A	B	A	B	B	B	B	A	A	B	A	A	A	B	A	B	B	A	A	H	A	B	A	A	A	B	B	B	B	A	B	A	A	A	B	A	A	B	A	A	B	A	A	B	A	A	A	B	B	B	A	A	B	A	A	B	A	A	A	A	B	B	A	A	B	B	A	B	A	A	A	A	A	B	B	B	B	B	A	A	A	B	A	A	A	B	A	A	A	A	A	A	B	B	B	B	A	A	B	B	A	B	A	A	A	A	A	A	A	A	A	A	B	A	A	A	A	A	A	X	B	B	B	B	A
PZE-102148135	B	B	A	A	A	A	A	A	B	A	B	B	H	A	B	A	B	A	B	B	B	A	A	B	A	A	B	B	B	B	A	A	A	B	A	A	B	B	B	A	A	A	B	A	B	B	B	B	A	A	B	A	A	A	B	A	B	B	A	A	H	A	B	A	A	A	B	B	B	B	A	B	A	A	A	B	A	A	B	A	A	B	A	A	B	A	A	A	B	B	B	A	A	B	A	A	B	A	A	A	A	B	B	A	A	B	B	A	B	A	A	A	A	A	B	B	B	B	B	A	A	A	B	A	A	A	B	A	A	A	A	A	A	B	B	A	B	A	A	B	B	A	B	A	A	A	A	A	A	A	A	A	A	B	A	A	A	A	A	A	A	B	B	B	B	A
PZE-102148690	B	B	A	A	A	A	A	A	B	A	B	B	H	A	B	A	B	A	B	B	B	A	A	B	A	A	B	B	B	B	A	A	A	B	A	A	B	B	B	A	A	A	B	A	B	B	B	B	A	A	B	A	A	A	B	A	B	B	A	A	H	A	B	B	A	A	B	B	B	B	A	B	A	A	A	B	A	A	B	A	A	B	A	A	B	A	A	A	B	B	B	A	A	B	A	A	B	A	A	A	A	B	B	A	A	B	B	A	B	A	A	A	A	A	B	B	B	B	B	A	A	A	B	A	A	A	B	A	A	A	A	A	A	B	B	A	B	A	A	B	B	A	B	A	A	A	A	A	A	A	A	A	A	B	A	A	A	A	A	A	A	B	B	B	B	A
SYN15390	B	B	A	A	A	A	A	A	A	A	B	B	H	A	B	A	B	A	B	B	B	A	A	B	A	A	B	B	B	B	A	A	A	B	A	A	B	B	A	A	A	A	B	A	B	B	B	B	A	A	B	A	A	A	B	A	B	X	A	A	A	A	B	B	A	A	B	B	B	B	A	B	A	A	A	B	A	A	B	A	A	B	A	A	B	A	A	A	B	B	B	A	A	B	A	A	B	A	A	A	A	B	B	A	A	B	B	A	B	A	A	A	H	A	B	B	B	B	B	A	A	A	B	A	A	A	B	A	A	A	A	A	A	B	B	A	B	A	A	B	B	A	B	A	A	A	A	A	A	A	A	A	A	B	A	A	A	A	A	A	A	B	B	B	X	A
SYN20821	B	B	A	A	A	A	A	A	A	A	B	B	H	A	B	A	B	A	B	B	B	A	A	B	A	A	B	B	B	B	A	A	A	B	A	A	B	B	A	A	A	A	B	A	B	B	B	B	A	A	B	A	A	A	B	A	B	B	A	A	A	A	B	B	A	B	B	B	B	B	A	B	A	A	A	B	A	A	B	A	A	B	A	A	B	A	A	A	B	B	B	A	A	B	A	A	B	A	B	A	A	B	B	A	A	B	B	A	B	A	A	A	B	A	B	B	B	B	B	A	A	A	B	A	A	A	B	A	A	A	A	A	A	B	B	A	B	A	A	B	B	A	B	A	A	A	A	A	A	A	A	A	A	B	A	A	A	A	A	A	A	B	B	B	B	A
PZE-102149897	B	B	A	A	A	A	A	A	A	A	B	B	H	A	B	A	B	A	B	B	B	A	A	B	A	A	B	B	B	B	A	A	A	B	A	A	B	B	A	A	A	A	B	A	B	B	B	B	A	A	B	A	A	A	B	A	B	B	A	A	A	A	B	B	A	B	B	B	B	B	A	B	A	A	A	B	A	A	B	A	A	B	A	A	B	A	A	A	B	B	B	A	A	B	A	A	B	A	B	A	A	B	B	A	A	B	B	A	B	A	A	A	B	A	B	B	B	B	B	A	A	A	B	A	A	A	B	A	A	A	A	B	A	B	B	A	B	A	A	B	B	A	B	A	A	A	A	A	A	A	A	A	A	B	A	A	A	A	A	A	A	B	B	B	B	A
PZE-102149979	B	B	A	A	A	A	A	A	A	A	B	B	H	A	B	A	B	A	B	B	B	A	A	B	A	A	B	B	B	B	A	A	A	B	A	A	B	B	A	A	A	A	B	A	B	B	B	B	A	B	B	A	A	A	B	A	B	B	A	A	A	A	B	B	A	B	B	B	B	B	A	B	A	A	A	B	A	A	B	A	A	B	A	A	B	A	A	A	B	B	B	A	A	B	A	A	B	A	B	A	A	B	B	A	A	B	B	A	B	A	A	A	B	A	B	B	B	B	B	A	A	A	B	A	A	A	B	A	A	A	A	B	A	B	B	A	B	A	A	B	B	A	B	A	A	A	A	A	A	A	A	A	A	B	A	A	A	A	A	A	X	B	B	B	B	A
SYN10679	B	B	A	A	A	A	A	A	A	A	B	B	H	A	B	A	B	A	B	B	B	A	A	B	A	A	B	B	B	B	A	A	A	B	A	A	B	B	A	A	A	A	B	A	B	B	B	B	A	B	B	A	A	A	B	A	B	B	A	A	A	A	B	B	A	B	B	B	B	B	A	B	A	A	A	B	A	A	B	B	A	B	A	A	B	A	A	A	B	B	B	A	A	B	A	A	B	A	B	A	A	B	B	A	A	B	B	A	B	A	A	A	B	A	B	B	B	B	B	A	A	A	B	A	A	A	B	A	A	A	A	B	A	B	B	A	B	A	A	B	B	A	B	A	A	A	A	A	A	A	A	A	A	B	A	A	A	A	A	A	A	B	B	B	B	A
SYN25765	B	B	A	A	A	A	A	A	A	A	B	B	B	A	B	A	B	A	B	B	B	A	A	B	A	A	B	B	B	B	A	A	A	B	A	A	B	B	A	A	A	A	A	A	B	B	B	B	A	B	B	A	A	A	B	A	B	B	A	A	A	A	B	B	A	B	B	B	B	B	A	B	A	A	A	B	A	A	B	B	A	B	A	A	B	A	A	A	B	B	B	A	A	B	A	A	B	A	B	A	A	B	B	A	A	B	B	A	B	A	A	A	B	A	B	B	B	B	B	A	A	A	B	A	A	A	B	A	A	A	A	B	A	B	B	A	B	A	A	B	B	A	B	A	A	A	A	A	A	A	A	A	A	B	A	A	A	A	A	A	H	B	B	B	B	A
SYN11846	A	B	A	A	A	A	A	A	A	A	B	B	H	A	B	A	B	A	B	B	B	A	A	B	A	A	B	B	B	B	A	A	A	B	A	A	B	B	A	A	A	A	A	A	B	B	B	B	A	B	B	A	A	A	B	A	B	B	A	A	A	A	B	B	A	B	B	B	B	B	A	B	A	A	A	B	A	A	B	A	A	B	A	A	B	A	A	A	B	B	B	A	A	B	A	A	B	A	B	A	A	B	B	A	A	B	B	A	B	A	A	A	B	A	B	B	B	B	B	A	A	A	B	B	A	A	B	A	A	A	A	B	A	B	B	A	B	A	A	B	B	A	B	A	A	A	A	A	A	A	A	A	A	B	A	A	A	A	A	A	X	B	B	B	B	A
SYN15804	A	B	A	A	A	A	A	A	A	A	B	B	H	A	B	A	B	A	B	B	B	A	A	B	A	A	A	B	B	B	A	A	A	B	A	A	B	B	A	A	A	A	A	A	B	B	B	B	A	B	B	A	A	A	B	A	B	B	A	A	A	A	B	B	A	B	B	B	B	B	A	B	A	A	A	B	A	A	B	A	A	B	A	A	B	A	A	A	B	B	B	A	A	B	A	A	B	A	B	A	A	B	B	A	A	B	B	A	B	A	A	A	B	A	B	B	B	B	B	A	A	A	B	B	A	A	B	A	A	A	A	B	A	B	B	A	B	A	A	B	B	A	B	A	A	A	A	A	A	A	A	A	A	B	A	A	A	A	A	A	X	B	B	B	B	A
PZE-102152220	A	B	A	A	A	A	A	A	A	A	B	B	H	A	B	A	B	A	B	B	B	A	A	B	A	A	A	B	B	B	A	A	A	B	A	A	B	B	A	A	A	A	A	A	B	B	B	B	A	B	B	A	A	A	B	A	B	B	A	A	A	A	B	B	A	A	A	A	B	B	A	B	A	A	A	B	A	A	B	A	A	B	A	A	B	A	A	A	B	B	B	A	A	B	A	A	B	A	B	A	A	B	B	A	A	B	B	A	B	A	A	A	B	A	B	B	B	B	B	A	A	A	B	B	A	A	B	A	A	A	A	B	A	B	B	A	B	A	A	B	B	A	B	A	A	A	A	A	A	A	A	A	A	B	A	A	A	A	A	A	A	B	B	B	B	A
PZE-102152402	A	B	A	A	A	A	A	A	A	A	B	B	X	A	B	A	B	A	B	B	B	A	A	B	A	A	A	B	B	B	A	A	A	B	A	A	B	B	A	A	A	A	A	A	B	B	B	B	A	B	B	A	A	A	B	A	B	B	A	A	A	A	B	B	A	A	A	A	B	B	A	B	A	A	A	B	A	A	B	A	A	B	A	A	B	A	A	A	B	B	B	A	A	B	A	A	B	A	B	A	A	B	B	A	A	B	B	A	B	A	A	A	B	A	B	B	B	B	B	A	A	A	B	B	A	A	B	A	A	A	A	B	A	B	B	A	B	A	A	B	B	A	B	A	A	A	A	A	A	B	A	A	A	B	A	A	A	A	A	A	H	B	B	B	B	A
SYN12058	A	B	A	A	A	A	A	A	A	A	B	B	H	A	B	A	B	A	B	B	B	A	A	B	A	A	A	B	B	B	A	A	A	B	A	A	B	B	A	A	A	A	A	A	B	B	B	B	A	B	B	A	A	A	B	A	B	B	A	A	A	A	B	B	A	A	A	B	B	B	A	B	A	A	A	B	B	A	B	A	A	B	A	A	B	A	A	H	B	B	B	A	A	B	A	A	B	A	B	A	A	B	B	A	A	B	B	A	B	A	A	A	B	A	B	B	B	B	B	A	A	A	B	B	A	A	B	A	A	B	A	B	A	B	B	A	B	A	A	B	B	B	B	A	A	A	A	B	A	X	A	A	A	B	A	A	A	A	A	A	A	B	B	B	B	A
PZE-102153188	A	B	A	A	A	A	A	A	A	A	B	B	A	A	B	A	B	A	A	B	B	A	A	B	A	A	A	B	B	B	A	A	A	B	A	A	B	B	A	B	B	A	A	A	B	B	B	B	A	B	B	A	A	A	B	A	B	B	A	A	A	A	B	B	A	A	A	B	B	B	A	B	A	A	A	B	B	A	B	A	A	B	A	A	B	A	A	H	B	B	B	A	A	B	A	A	B	A	B	A	A	B	B	A	A	B	B	A	B	A	A	A	B	A	B	B	B	B	B	A	A	A	B	B	A	A	B	A	A	B	A	B	A	B	B	A	B	A	A	B	B	B	B	A	A	A	A	B	A	B	A	A	A	B	A	A	A	A	A	A	A	B	B	B	B	A
SYN585	A	B	A	A	A	A	A	A	B	A	B	B	A	A	B	A	B	A	B	B	B	A	A	B	A	A	A	B	B	B	A	A	A	B	A	A	B	B	A	B	B	A	A	A	B	B	B	B	A	B	B	A	A	A	B	A	B	B	A	A	A	A	B	B	A	A	A	B	B	B	A	B	A	A	A	B	B	A	B	B	A	B	A	A	B	A	A	X	B	B	B	A	A	B	A	A	B	A	B	A	A	B	B	A	A	B	B	A	B	A	A	A	B	A	B	B	B	B	B	A	A	A	B	B	A	A	B	A	A	B	A	B	A	B	B	A	B	A	A	B	B	B	B	A	A	A	A	B	A	X	A	A	A	B	A	A	A	A	A	A	A	B	B	B	B	A
PZE-102155107	A	B	A	A	A	A	A	A	B	A	B	B	H	A	B	A	B	A	B	B	B	A	A	B	A	A	A	B	B	A	A	A	A	B	A	A	B	B	A	B	B	A	A	A	B	B	B	B	A	B	B	A	A	A	B	A	B	B	A	A	A	A	B	B	A	A	B	B	B	B	A	B	A	A	A	B	A	A	B	B	A	B	A	A	B	A	A	H	B	B	B	A	A	B	A	A	B	A	B	A	A	B	B	A	A	B	B	A	B	A	A	A	B	A	B	B	B	B	B	A	A	A	B	B	A	A	B	A	A	B	A	B	A	B	B	A	B	A	A	B	B	B	B	A	A	A	A	B	A	B	A	A	A	B	A	A	A	A	A	A	X	B	B	B	B	A
PZE-102155386	A	B	A	A	A	A	A	A	B	A	B	B	H	A	B	A	B	A	B	B	B	A	A	B	A	A	A	B	B	A	A	A	A	B	A	A	B	B	A	B	B	A	A	A	B	B	B	B	A	B	B	A	A	A	B	A	B	B	A	A	A	A	B	B	A	A	B	B	B	B	A	B	A	A	A	B	A	A	B	A	A	B	A	A	B	A	A	H	B	B	B	A	B	B	A	A	B	A	B	A	A	B	B	A	A	B	B	A	B	A	A	A	B	A	B	B	B	B	B	A	A	A	B	B	A	A	B	A	A	B	A	B	A	B	B	A	B	A	A	B	B	B	B	A	A	A	A	B	A	X	A	A	A	B	A	A	A	A	A	A	A	B	B	B	B	A
SYN19366	A	B	A	A	A	A	A	A	B	A	B	B	H	A	B	A	B	A	B	B	B	A	A	B	A	A	A	B	B	B	A	A	A	B	A	A	B	B	A	B	B	A	A	A	B	B	B	B	A	B	B	A	A	A	B	A	B	B	A	A	A	A	B	B	A	A	B	B	B	B	A	B	A	A	A	B	A	A	B	A	A	B	A	A	B	A	A	H	B	B	B	A	B	B	A	A	B	A	B	A	A	B	A	A	A	B	B	A	B	A	A	A	B	A	B	B	B	B	B	A	A	A	B	B	A	A	B	A	A	B	A	B	A	B	B	A	B	A	A	B	B	B	B	A	A	A	A	B	A	X	A	A	A	B	A	A	A	A	A	A	X	B	B	B	B	A
SYN10565	A	B	A	A	A	A	A	A	B	A	B	B	H	A	B	A	B	A	B	B	B	A	A	B	A	A	A	B	B	B	A	A	A	B	A	A	B	B	A	B	B	A	A	A	B	B	B	B	A	B	B	A	A	A	B	A	B	B	A	A	A	A	B	B	A	A	B	B	B	B	A	B	A	A	A	B	A	A	B	A	A	B	A	A	B	A	A	H	B	B	B	A	B	B	A	A	B	A	B	A	A	B	A	A	A	B	B	A	B	A	A	A	B	A	B	A	B	B	B	A	A	A	B	B	A	A	B	A	A	B	A	B	A	B	B	A	B	A	A	B	B	B	B	A	A	A	A	B	A	B	A	A	A	B	A	A	A	A	A	A	X	B	B	B	B	A
PZE-102157500	A	B	A	A	A	A	A	A	B	A	B	B	H	A	B	A	B	A	A	B	B	A	A	B	A	A	A	B	B	B	A	A	A	B	A	A	B	B	A	B	B	A	A	A	B	B	B	B	A	B	B	A	A	A	B	A	A	B	A	A	A	A	B	B	A	A	B	B	B	B	A	B	A	A	A	B	A	A	B	A	A	B	A	A	B	A	A	B	B	B	B	A	B	B	A	A	B	A	B	A	A	B	A	A	A	B	B	A	B	A	A	A	B	A	B	A	B	B	B	A	A	A	B	B	A	A	B	A	A	B	A	B	A	B	B	A	B	A	A	A	B	B	B	A	A	A	A	B	A	X	A	A	A	B	A	A	H	A	A	A	A	B	B	B	B	A
SYN5375	A	B	A	A	A	A	A	A	B	A	B	B	A	A	B	A	B	A	A	B	B	A	A	B	A	A	A	B	B	B	A	A	A	B	A	A	B	B	A	B	B	A	A	A	B	B	B	B	A	B	B	A	A	A	B	A	A	B	A	A	A	A	B	B	A	A	B	B	B	B	A	B	A	A	A	B	A	A	B	A	A	B	A	A	B	A	A	B	B	B	B	A	A	B	A	A	B	A	B	A	A	B	A	A	A	B	B	A	B	A	A	A	B	A	B	A	B	B	B	A	A	A	B	B	A	A	B	A	A	B	A	B	A	B	B	A	B	A	A	A	B	B	B	A	A	A	A	B	A	X	A	A	A	B	A	A	H	A	A	A	X	B	B	B	B	A
SYN24154	A	B	A	A	A	A	A	A	B	A	B	B	A	A	B	A	B	B	A	B	B	A	A	B	A	A	A	B	B	B	A	A	A	B	A	A	B	B	A	B	B	A	A	A	B	B	B	B	A	B	B	A	A	A	B	A	A	B	A	A	A	A	B	B	A	A	B	B	B	B	A	B	A	A	A	B	A	A	B	A	A	B	A	A	B	A	A	B	B	B	B	A	A	B	A	A	B	A	B	A	A	B	A	A	A	B	B	A	B	A	A	A	B	A	B	A	B	B	B	A	A	A	B	B	A	A	B	A	A	B	A	B	A	B	B	A	B	A	A	A	B	B	B	A	A	A	A	B	A	X	A	A	A	B	A	A	H	A	A	A	A	B	B	B	B	A
PZE-102158294	A	B	A	A	A	A	A	A	B	A	B	A	A	A	B	A	B	B	A	B	B	A	A	B	A	A	A	B	B	B	A	A	A	B	B	A	B	B	A	B	B	A	A	A	B	B	B	B	A	B	B	A	A	A	B	A	A	B	A	A	A	A	B	B	A	A	B	B	B	B	A	A	A	A	A	B	A	A	B	A	A	B	A	A	B	A	A	B	B	B	B	A	A	B	A	A	B	A	B	A	A	B	A	A	A	B	B	A	B	A	A	A	B	A	B	A	B	B	B	A	A	A	B	B	A	A	B	A	A	B	A	B	A	B	A	A	B	A	A	A	B	B	B	A	A	A	B	B	A	X	A	A	A	B	A	A	H	A	A	A	A	B	B	B	B	A
PZE-102158940	A	B	A	A	A	A	A	A	B	A	B	A	B	A	B	A	B	A	A	B	B	B	A	B	A	A	A	B	B	B	A	A	A	B	B	A	B	B	A	B	B	B	A	A	B	B	B	B	A	B	B	A	A	A	B	A	A	B	A	A	A	A	B	B	A	A	B	B	B	B	A	A	A	A	A	B	A	A	B	A	A	B	A	A	B	A	A	A	B	B	B	A	A	B	A	A	B	A	B	A	A	B	A	A	A	B	B	A	B	A	A	A	B	A	B	A	B	B	B	A	A	A	B	B	A	A	B	A	A	B	A	B	A	B	A	A	B	A	A	B	B	B	B	A	A	A	B	B	A	B	A	A	A	B	A	A	H	A	A	A	X	B	B	B	B	A
PZE-102159268	A	B	A	A	A	A	A	A	B	A	B	A	B	A	B	A	B	A	A	B	B	B	A	B	A	A	A	B	B	B	A	B	A	B	B	A	B	B	A	B	B	B	A	A	B	B	B	B	A	B	B	A	A	A	B	A	A	B	A	A	A	A	B	B	A	A	B	B	B	B	A	A	A	A	A	B	A	A	B	A	A	B	A	A	B	A	A	A	B	B	B	A	A	B	A	A	B	A	B	A	A	B	B	A	A	B	B	A	B	A	A	A	B	A	B	B	B	B	B	A	A	A	B	B	A	A	B	A	B	B	A	B	A	B	A	A	B	A	A	B	B	B	B	A	A	A	B	B	A	X	A	A	A	B	A	A	H	A	A	A	X	B	B	B	B	A
PZE-102159404	A	B	A	A	A	A	A	A	B	A	B	A	B	A	B	A	B	A	A	B	B	B	A	B	A	A	A	B	B	B	A	B	A	B	B	A	B	B	A	B	B	B	A	A	B	B	B	B	A	B	B	A	A	A	B	A	A	B	A	A	A	A	B	B	A	A	B	B	B	B	A	A	A	A	A	B	A	A	B	A	A	B	B	A	B	A	A	A	B	B	B	A	A	B	A	A	B	A	B	A	A	B	B	A	A	B	B	A	B	A	A	A	B	A	B	B	B	B	B	A	A	A	B	B	A	A	B	A	B	B	A	A	A	B	A	A	B	A	A	B	B	B	B	A	A	A	B	B	A	B	A	A	A	B	A	A	H	A	A	A	A	B	B	B	B	A
SYN13771	A	B	A	A	A	A	A	A	B	A	B	A	B	A	B	A	B	A	A	B	B	B	A	B	A	A	A	B	B	B	A	B	A	B	B	A	B	B	A	B	B	B	A	A	B	B	B	B	A	B	B	A	A	A	B	A	A	X	A	A	A	A	B	B	A	A	B	B	B	B	A	A	A	A	A	B	A	A	B	A	A	B	B	A	B	A	A	A	B	B	B	A	A	B	A	A	B	A	B	A	A	B	B	A	A	B	B	A	B	A	A	A	B	A	B	B	B	B	B	A	A	A	B	B	A	A	B	A	B	B	A	A	A	B	A	A	B	A	A	B	B	B	B	A	A	A	B	B	A	H	A	A	A	B	A	A	A	A	A	A	A	B	B	B	X	A
PZE-102162248	A	X	A	A	A	A	X	A	B	A	B	B	B	A	B	A	B	A	A	B	B	B	A	B	A	A	A	B	B	B	A	B	A	X	B	A	X	B	A	B	X	B	A	A	X	B	B	B	A	A	X	A	A	A	B	A	A	X	A	A	A	A	B	B	A	A	B	B	B	B	A	A	A	A	A	X	A	A	B	A	B	B	B	A	X	A	A	A	B	B	B	A	A	B	A	A	B	A	B	A	A	B	B	A	A	B	B	A	B	A	A	A	B	A	B	B	B	B	B	A	A	A	X	X	A	A	B	A	B	B	B	A	A	X	A	A	B	A	A	B	X	B	B	A	B	A	B	B	A	H	A	A	A	B	A	A	A	A	A	A	A	B	B	B	H	A
PUT-163a-148973751-660	A	B	A	A	A	A	B	A	B	A	B	B	B	A	B	A	B	A	A	B	B	B	A	B	A	A	A	B	B	B	A	B	A	B	B	A	B	B	X	B	B	B	A	A	B	B	B	B	A	A	B	A	A	A	B	A	A	B	A	A	A	A	B	B	A	A	B	B	B	B	A	A	A	A	A	B	A	A	B	A	B	B	B	A	B	A	A	A	B	B	B	A	A	B	A	A	B	A	B	A	A	B	A	A	A	B	B	A	B	A	A	A	B	A	B	B	B	B	B	A	A	A	B	B	A	A	B	A	B	B	B	A	A	B	A	A	B	A	A	B	B	B	B	A	B	A	B	B	A	X	A	A	A	B	A	A	B	A	A	A	A	B	B	B	B	A
PZE-102163896	B	B	A	B	A	A	B	A	B	A	B	B	B	A	B	A	B	A	A	B	B	A	A	B	A	A	A	B	B	B	A	A	A	B	B	A	B	A	A	B	B	B	A	A	B	B	B	B	A	A	B	A	A	A	B	A	A	B	A	A	A	A	B	B	A	A	B	B	B	B	A	A	A	A	A	B	A	A	B	A	B	B	B	A	B	A	A	A	B	B	B	A	A	B	A	A	B	A	B	A	A	B	A	A	A	B	A	A	B	A	A	A	H	A	B	B	B	B	B	A	A	A	B	B	A	A	B	A	B	B	B	B	A	B	B	A	B	A	A	B	B	B	B	A	B	A	B	B	A	X	A	A	A	B	A	A	B	A	A	A	X	B	B	B	B	A
PZE-102163927	B	B	A	B	A	A	B	A	B	A	B	B	B	A	B	A	B	A	A	B	B	A	A	B	A	A	A	B	B	B	A	A	A	B	B	A	B	A	A	B	B	B	A	A	B	B	B	B	A	B	B	A	A	A	B	A	A	B	A	A	A	A	B	B	A	A	B	B	B	B	A	A	A	A	A	B	A	A	B	A	B	B	B	A	B	A	A	A	B	B	B	A	A	B	A	A	B	A	B	A	A	B	A	A	A	B	A	A	B	A	A	A	B	A	B	B	B	B	B	A	A	A	B	B	A	A	B	X	B	A	B	B	A	B	A	A	B	A	A	B	B	B	B	A	B	A	B	B	A	B	A	A	A	B	A	A	B	A	A	A	X	B	B	B	B	A
SYN7491	B	B	A	A	A	A	B	A	B	A	B	B	B	A	B	A	B	A	A	B	B	A	A	B	A	A	A	B	B	B	A	A	A	B	B	A	B	A	A	B	B	B	A	A	B	B	B	B	A	B	B	A	A	A	B	A	A	B	A	A	A	A	B	B	A	A	B	B	B	B	A	A	A	A	A	B	A	A	B	A	B	B	B	A	B	A	A	A	B	B	B	A	A	B	A	A	B	A	B	A	A	B	A	A	A	B	A	A	B	A	A	A	H	A	B	B	B	B	B	A	A	A	B	B	A	A	B	A	B	A	B	B	A	B	A	A	B	A	A	B	B	B	B	A	B	A	B	B	A	B	A	A	A	B	A	A	B	A	A	A	A	B	B	B	B	A
SYN9532	B	B	A	A	A	A	B	A	B	A	B	B	B	A	A	A	B	A	A	B	B	A	A	B	A	A	A	B	B	B	A	A	A	B	B	A	B	A	A	B	B	B	A	A	B	B	B	B	A	B	B	A	A	A	B	A	A	B	A	A	A	A	B	B	A	A	B	B	B	B	A	A	A	A	A	B	A	A	B	B	B	B	B	A	B	A	A	A	B	B	B	A	A	B	A	A	B	A	B	A	A	B	A	A	A	B	A	A	B	A	A	A	H	A	B	B	B	B	B	A	A	A	B	B	A	A	B	A	B	A	B	B	A	B	B	A	B	A	A	B	B	B	B	A	B	A	B	B	A	B	A	A	A	B	A	A	B	A	A	A	A	B	B	B	B	A
PZE-102166982	B	B	A	A	A	A	A	A	B	A	B	B	B	A	A	A	B	A	A	B	B	A	A	B	A	A	A	B	B	B	A	A	A	B	B	A	A	A	A	B	B	B	A	A	B	A	B	B	A	B	B	A	A	A	B	A	A	B	A	A	B	A	B	B	A	A	B	B	B	B	A	A	A	A	A	B	A	A	B	B	H	B	A	A	B	A	A	A	B	B	A	A	A	B	A	A	B	A	B	A	A	B	A	A	A	B	A	A	B	A	A	A	H	A	B	B	B	B	B	A	A	A	B	B	A	A	B	A	B	A	B	B	A	B	B	A	B	A	A	A	B	B	A	A	A	A	B	B	A	B	A	A	A	B	A	A	B	A	A	A	X	B	B	B	B	A
SYN20955	B	B	A	A	A	A	A	A	B	A	B	B	B	A	A	A	B	A	A	B	B	A	A	B	A	A	A	B	B	B	A	A	A	B	B	A	A	A	A	B	B	B	A	A	B	A	B	B	A	B	B	A	A	A	B	A	A	B	A	A	B	A	B	B	A	A	B	B	B	B	A	A	A	A	A	B	A	A	B	B	H	B	A	A	B	A	A	A	B	B	A	A	A	B	A	A	B	A	B	A	A	B	A	A	A	B	A	A	B	A	A	A	H	A	B	B	B	B	B	A	A	A	B	B	A	A	B	A	B	A	B	B	A	B	B	A	B	A	A	A	B	B	A	A	B	A	B	B	A	X	A	A	A	B	A	A	B	A	A	A	X	B	B	B	B	A
SYN10130	B	B	A	A	A	A	A	A	B	A	B	A	B	A	A	A	B	A	A	B	B	A	A	B	A	A	A	B	B	B	A	A	A	B	B	A	A	A	A	A	B	B	A	A	B	A	B	B	A	A	B	A	A	A	B	A	A	B	A	A	B	A	B	B	A	A	B	B	B	B	A	A	A	A	A	B	A	A	B	B	H	B	A	A	B	A	A	A	B	B	A	A	A	B	A	A	B	A	B	A	A	B	A	A	A	B	A	A	B	A	A	A	H	A	B	B	B	B	B	A	A	A	B	B	B	A	B	A	A	B	B	A	A	B	A	A	B	A	A	A	B	B	A	A	B	A	B	B	A	X	A	A	A	B	A	A	B	A	A	A	A	B	B	B	B	A
PZE-102167839	B	B	A	B	A	A	A	A	B	A	B	A	B	A	A	A	B	A	A	B	B	A	A	B	A	A	A	B	B	B	A	A	A	B	B	A	A	A	A	A	B	B	A	A	B	A	B	B	A	A	B	A	A	A	B	A	A	B	A	A	B	A	B	B	A	A	B	B	B	B	A	A	A	A	A	B	A	A	B	B	A	B	A	A	B	A	A	A	B	B	A	A	A	B	A	A	B	A	B	A	A	B	A	A	A	B	A	A	B	A	A	A	H	A	B	B	B	B	B	A	A	A	B	B	B	A	B	A	A	B	B	X	A	B	A	A	B	A	A	A	B	B	B	A	B	A	B	B	A	B	A	A	A	B	A	A	B	A	A	A	A	B	B	B	B	A
PZE-102169455	B	B	A	B	X	A	A	A	B	X	B	A	B	A	A	A	B	A	A	B	B	A	X	B	A	A	B	B	B	B	A	A	A	B	B	A	A	A	A	A	B	B	A	A	B	A	B	B	A	A	B	A	B	A	B	X	A	B	A	A	B	A	B	B	A	A	B	B	B	B	B	A	A	A	A	B	B	A	B	B	X	B	X	B	B	A	A	A	B	B	X	A	A	B	A	A	B	A	B	A	A	B	A	A	A	B	A	A	B	A	A	A	X	A	B	A	B	B	B	A	A	A	B	B	B	A	B	A	A	B	B	A	A	B	A	A	B	A	A	X	B	B	B	A	B	A	B	B	A	X	A	A	A	B	A	A	B	A	A	A	A	B	B	B	B	A
SYN4707	B	B	A	B	A	A	A	A	B	A	B	A	B	A	A	A	B	A	A	B	B	A	A	B	A	A	A	B	B	B	A	A	A	B	A	A	A	A	A	A	B	B	A	A	B	A	B	B	A	A	B	A	B	A	B	A	A	B	A	A	B	A	B	B	A	A	B	B	B	B	B	A	A	A	A	B	B	A	B	B	B	B	A	B	B	A	A	A	B	B	A	A	A	B	A	A	B	A	B	A	A	B	A	A	A	B	A	A	B	A	A	A	H	A	B	A	B	B	B	A	A	A	B	B	B	A	B	A	A	B	B	A	A	B	A	A	B	A	A	A	B	B	B	A	B	A	B	B	A	B	A	A	A	B	A	A	B	A	A	A	A	B	B	B	B	A
SYN32742	B	B	A	B	A	A	A	A	B	A	B	A	B	A	A	A	B	A	A	B	B	A	A	B	A	A	A	B	B	B	A	A	A	B	A	A	A	A	A	A	B	B	A	A	B	A	B	B	A	A	B	A	B	A	B	A	A	B	A	A	B	A	B	B	A	A	B	B	B	B	B	A	A	A	A	B	B	A	B	B	B	B	A	B	B	A	A	A	A	B	A	A	A	B	A	A	B	A	B	A	A	B	A	A	A	B	A	A	B	A	A	A	X	A	B	A	B	B	B	A	A	A	B	B	B	A	B	A	A	B	B	A	A	B	A	A	B	A	A	A	B	B	B	A	B	A	B	B	A	B	A	A	A	B	A	A	B	A	A	A	A	B	B	B	B	A
PZE-102170628	B	B	A	B	A	A	A	A	B	A	B	A	B	A	A	A	B	A	A	B	B	A	A	B	A	A	A	B	B	B	A	A	A	B	A	A	A	A	A	A	B	B	A	A	B	A	B	B	A	A	B	A	B	A	B	A	A	B	A	A	B	A	B	B	A	A	B	B	B	B	B	A	A	A	A	B	B	A	B	B	B	B	A	B	B	A	A	A	A	B	A	A	A	B	A	A	B	A	B	A	A	B	A	A	A	B	A	A	B	A	A	A	H	A	B	A	B	B	B	A	A	A	B	B	B	A	B	X	A	B	A	X	A	B	A	A	B	A	A	A	B	B	A	A	B	A	B	B	A	X	A	A	A	B	A	A	B	A	A	A	X	B	B	B	B	A
PUT-163a-78089662-4227	B	B	A	B	A	A	A	A	B	A	B	A	B	A	A	A	B	A	A	B	B	A	A	B	A	A	A	B	B	B	B	A	A	B	A	A	A	A	A	A	B	B	A	A	B	A	B	B	A	A	B	A	B	A	B	A	A	B	A	A	B	A	B	B	A	A	B	B	B	B	B	A	A	A	A	B	B	A	B	B	B	B	A	B	B	A	A	A	A	B	A	A	A	B	A	A	B	A	B	A	A	B	A	A	A	B	A	A	B	A	A	A	H	A	B	A	B	B	B	A	A	A	B	B	B	A	B	A	A	B	A	A	A	B	A	A	B	A	A	A	B	B	A	A	B	A	B	B	A	B	A	A	A	B	A	A	B	A	A	A	A	B	B	B	B	A
PUT-163a-29947492-1845	B	B	A	B	A	A	A	A	B	A	B	B	B	A	A	A	B	A	A	B	B	A	A	B	A	A	A	B	B	B	B	A	A	B	A	A	A	A	A	A	B	B	A	A	B	A	B	B	A	X	B	A	B	A	B	A	A	B	A	A	B	A	B	B	A	A	B	B	B	B	B	A	A	A	A	B	B	A	B	B	B	B	A	B	B	A	A	A	A	B	A	A	A	B	A	A	B	A	B	A	A	B	A	A	A	B	A	A	B	A	A	A	H	A	B	A	B	B	B	A	A	A	B	B	B	A	B	A	A	B	A	A	A	B	A	A	B	A	A	A	B	B	A	A	B	A	B	B	A	B	A	A	A	B	A	A	B	A	A	A	A	B	B	B	B	A
PZE-102170912	B	B	A	B	A	A	A	A	B	A	B	B	B	A	A	A	B	A	A	B	B	A	A	B	A	A	A	B	B	B	B	A	A	B	A	A	A	A	A	A	B	B	A	A	B	A	B	B	A	A	B	A	B	A	B	A	A	B	A	A	B	A	B	B	A	A	B	B	B	B	B	A	A	A	A	B	B	A	B	B	B	B	A	B	B	A	A	A	A	B	A	A	A	B	A	A	B	A	B	A	A	B	A	A	A	B	A	A	B	A	A	A	H	A	B	A	B	B	B	A	A	A	B	B	B	A	B	A	A	B	A	A	A	B	A	A	B	A	A	A	B	A	A	A	B	A	B	A	A	B	A	A	A	B	A	A	B	A	A	A	X	B	B	B	B	A
ZM013701-0337	B	B	A	B	A	A	A	A	B	A	B	B	B	A	A	A	B	A	A	B	B	A	A	B	A	A	A	B	A	B	B	A	A	B	A	A	A	A	A	A	B	B	A	A	B	A	B	B	A	A	B	A	B	A	B	A	A	B	A	A	B	A	B	B	A	A	B	B	B	B	B	A	A	A	A	B	B	A	B	B	B	B	A	B	B	A	A	A	A	B	A	A	A	B	A	A	B	A	B	A	A	B	A	A	A	B	A	A	B	A	A	A	H	A	B	A	B	B	B	A	A	A	B	B	B	A	B	A	A	B	A	A	A	B	A	A	B	A	A	A	B	A	A	A	B	A	B	A	A	X	A	A	A	B	A	A	B	A	A	A	A	B	B	B	B	A
SYN28035	B	B	A	B	A	A	A	A	B	A	B	B	B	A	A	A	B	A	A	B	B	A	A	B	A	A	A	B	A	B	B	A	A	B	A	A	A	A	A	A	B	B	A	A	B	A	B	B	A	A	B	A	B	A	B	A	A	B	A	A	B	A	B	B	A	A	B	B	B	B	B	A	A	A	A	B	B	A	B	B	B	A	A	B	B	A	A	A	A	B	A	A	A	B	A	A	B	A	B	A	A	B	A	A	A	B	A	A	B	A	A	A	H	A	B	A	B	B	B	A	A	A	B	B	B	A	B	A	A	B	A	A	A	B	A	A	B	A	A	A	B	A	A	A	B	A	B	A	A	X	A	A	A	B	A	A	B	A	A	A	X	B	B	B	B	A
PUT-163a-89759500-4683	B	B	A	B	A	A	A	A	B	A	B	B	B	A	A	A	B	B	A	B	B	B	A	B	A	A	B	B	A	B	B	A	A	B	A	A	A	A	A	A	B	B	A	A	B	A	B	A	A	A	B	A	A	A	B	A	A	X	A	A	B	A	B	B	A	A	B	B	B	B	B	A	A	A	A	B	B	A	B	B	B	B	A	B	B	A	A	A	A	B	A	A	A	B	A	A	B	A	B	A	A	B	A	A	A	B	A	A	B	A	A	A	H	A	A	B	B	B	B	A	A	A	B	B	B	A	B	A	A	B	A	A	A	B	A	A	B	A	A	A	A	A	A	A	B	A	B	A	A	X	A	A	A	B	A	A	B	A	A	A	A	B	B	B	B	A
SYN5902	B	B	A	B	A	A	A	A	B	A	B	B	B	A	A	A	B	B	A	B	B	B	A	B	A	A	B	B	A	B	A	A	A	B	A	A	A	A	A	A	B	B	A	A	B	A	B	A	A	A	B	A	A	A	B	A	A	B	A	A	B	A	B	B	A	A	B	B	B	B	B	A	A	A	A	B	B	A	B	B	B	B	A	B	B	A	A	A	A	B	A	A	A	B	A	A	B	A	B	A	A	B	A	A	A	B	A	B	B	A	A	A	H	A	A	B	B	B	B	A	A	A	B	B	B	A	B	A	A	B	A	A	A	B	A	A	B	A	A	A	A	A	A	A	B	A	B	A	A	B	A	A	A	B	A	A	B	A	A	A	A	B	B	B	B	A
PZE-102173755	B	B	A	B	A	A	A	A	B	A	B	B	B	A	A	A	B	B	A	B	B	B	A	B	A	A	B	B	A	B	A	A	A	B	A	A	A	B	A	A	B	B	A	A	B	A	B	A	A	A	B	A	A	A	B	A	A	B	A	A	B	A	B	B	A	A	B	B	B	B	B	A	A	A	A	B	B	A	B	B	B	B	A	B	B	A	A	A	A	B	A	A	A	B	A	A	B	A	B	A	A	B	A	A	A	B	A	B	B	A	A	A	X	A	A	B	B	B	B	A	A	A	B	B	B	A	B	A	A	B	A	A	A	B	A	A	B	A	A	A	A	A	A	A	B	A	B	A	A	B	A	A	A	B	A	A	B	A	A	A	A	B	B	B	B	A
SYN31050	B	B	A	B	A	A	A	A	B	A	B	B	B	A	A	A	B	B	A	B	B	B	A	B	A	A	B	B	A	B	A	A	A	B	A	A	A	B	A	A	B	B	A	A	B	A	B	A	A	A	B	A	A	A	B	A	B	B	A	A	B	A	B	B	A	A	A	B	B	B	B	A	A	A	A	B	B	A	B	B	B	B	A	B	B	A	A	A	A	B	A	A	A	B	A	A	B	A	B	A	A	B	A	A	A	B	A	B	B	A	A	A	H	A	A	B	B	B	B	A	A	A	B	B	H	A	B	A	A	B	A	A	A	B	A	B	B	A	A	A	A	A	A	A	B	A	B	A	A	X	A	A	A	B	A	A	B	A	A	A	A	B	B	B	B	A
PZE-102174919	B	B	A	B	A	A	A	A	B	A	B	B	A	A	A	A	B	B	A	B	B	B	A	B	A	A	B	B	A	B	A	A	A	B	A	A	A	B	A	A	B	B	A	A	B	A	B	A	A	A	B	A	A	A	B	A	B	B	A	A	B	A	B	A	A	A	A	B	B	B	B	A	A	A	A	B	B	A	B	B	B	B	A	B	B	A	A	A	B	B	A	A	A	B	A	A	B	A	B	A	A	B	A	A	A	B	A	B	B	A	A	A	X	A	A	B	B	B	B	A	A	A	B	B	X	A	B	A	A	B	A	A	A	B	A	B	B	A	A	A	A	A	A	A	B	A	B	A	A	B	A	A	B	B	A	A	B	A	A	A	A	B	B	B	B	A
PUT-163a-16921107-1057	B	B	A	B	A	A	A	A	B	A	B	B	A	A	A	B	B	B	A	B	B	B	A	B	A	A	B	B	A	B	A	A	A	B	A	A	A	B	A	A	B	B	A	A	B	A	B	A	A	A	B	A	A	A	B	A	B	B	A	A	B	A	B	A	A	A	A	B	B	B	B	A	A	A	A	B	B	A	B	B	B	B	A	B	B	A	A	A	B	B	A	A	A	B	A	A	B	A	B	A	A	B	A	A	A	B	A	B	B	A	A	A	H	A	A	B	B	B	B	A	A	A	B	B	H	A	B	A	A	B	A	A	A	B	A	B	B	A	A	A	A	A	A	A	B	A	B	A	A	X	A	A	B	B	A	A	B	A	A	A	A	B	B	B	B	A
PZE-102175453	B	B	A	B	A	A	A	A	X	A	B	B	A	A	A	B	B	A	A	B	B	B	A	B	A	A	B	B	A	B	A	A	A	X	A	A	A	B	A	A	X	B	A	A	B	A	B	A	A	A	B	A	A	A	B	A	B	B	A	A	B	A	B	A	A	A	A	B	X	B	B	A	A	A	A	X	B	A	B	B	B	B	A	B	B	A	A	A	B	B	A	A	A	B	A	A	B	A	X	A	A	B	A	A	A	B	A	B	B	A	A	A	H	A	A	B	B	B	X	A	A	A	B	X	H	A	B	A	A	B	A	A	A	X	A	B	B	A	A	A	A	A	A	A	B	A	B	A	A	X	A	A	B	B	A	A	B	A	A	A	A	B	B	B	B	A
SYN12325	B	B	A	B	A	A	A	A	B	A	B	B	A	A	A	B	B	A	A	B	B	B	A	B	A	A	B	B	A	B	A	A	A	B	A	A	A	B	A	A	B	B	A	A	B	A	B	A	A	A	B	A	A	A	B	A	B	B	A	A	B	A	B	A	A	A	A	B	B	B	B	A	A	A	A	B	B	A	B	A	B	A	A	B	B	A	A	A	B	B	A	A	A	B	A	A	B	A	B	A	A	B	A	A	A	B	A	B	B	A	A	A	H	A	A	B	B	B	B	A	A	A	B	B	H	A	B	A	A	B	A	A	A	B	A	B	B	A	A	A	A	A	A	A	B	A	B	A	A	X	A	A	B	B	A	A	B	A	A	A	A	B	B	B	B	A
SYN12385	B	B	A	B	A	A	A	A	B	A	B	B	A	A	A	B	B	A	A	B	B	B	A	B	A	A	B	B	A	B	A	A	A	B	A	A	A	B	A	A	B	B	A	A	B	A	B	A	A	A	B	A	A	A	B	A	B	B	A	A	B	A	B	A	A	A	A	B	B	B	B	A	A	A	A	B	B	A	B	A	B	A	A	B	B	A	A	A	B	B	A	A	A	B	A	A	B	A	B	A	A	B	A	A	A	B	A	B	B	A	A	A	H	A	A	B	B	B	B	A	A	A	B	B	H	A	B	A	A	B	A	A	A	B	A	B	B	A	A	A	A	A	A	A	B	A	B	A	A	X	A	A	B	B	A	A	B	A	A	A	A	B	B	B	B	A
PZA-000527006	B	B	A	A	A	A	A	A	B	A	B	B	A	A	A	B	B	B	A	B	B	B	A	B	A	A	B	B	A	B	A	A	A	B	A	B	A	B	A	A	B	B	A	A	B	A	B	A	A	A	B	A	A	A	B	A	B	B	A	A	B	A	B	A	A	A	A	B	B	B	B	A	A	A	A	B	B	A	B	A	B	A	A	B	B	A	B	A	B	B	A	A	A	B	A	A	B	A	B	A	A	B	A	A	A	B	A	B	B	A	A	A	B	A	A	B	B	B	B	A	A	A	B	B	A	A	B	A	A	B	A	A	A	B	A	B	B	A	A	A	A	A	A	A	B	A	B	A	A	B	A	A	B	B	A	A	B	A	A	A	A	B	B	B	B	A
SYN20307	B	B	B	A	A	A	A	A	B	A	B	B	A	A	A	B	B	B	A	B	B	B	A	B	A	A	B	B	A	B	A	A	A	B	A	B	A	A	A	A	B	B	A	A	B	A	B	B	A	A	B	A	A	A	B	A	B	B	A	A	B	A	B	A	A	A	A	B	B	B	B	A	A	A	A	B	B	A	B	A	B	A	A	B	B	A	B	A	B	B	A	A	A	B	A	B	B	A	B	A	A	B	A	B	A	B	A	B	B	A	A	A	B	A	A	B	B	B	B	A	A	A	B	B	A	A	B	A	A	B	A	X	A	B	A	B	B	A	A	A	A	B	A	A	B	A	B	B	A	B	A	A	B	B	A	A	B	A	A	A	A	B	B	B	B	A
PZE-102179064	B	B	B	A	A	A	A	A	B	B	B	A	A	A	A	B	B	B	A	B	B	B	A	B	A	A	B	B	A	B	A	A	A	B	A	B	A	A	A	A	B	B	A	A	B	A	B	B	A	A	B	A	A	A	B	A	B	B	A	A	B	A	B	A	A	A	A	B	B	B	B	A	A	A	A	B	A	A	B	A	B	A	A	B	B	A	B	A	B	B	A	A	A	B	A	B	B	A	B	A	A	B	A	B	A	B	A	B	B	A	A	A	B	A	A	B	B	B	B	A	A	A	B	B	A	A	A	A	A	B	A	X	A	B	A	B	B	B	A	A	A	B	A	A	B	A	B	B	A	B	A	A	A	B	A	A	B	A	A	A	A	B	B	B	B	A
PZE-102179558	B	B	B	A	A	A	A	A	B	B	B	A	A	A	A	B	B	B	A	B	B	B	A	B	A	A	B	B	A	B	A	A	A	B	A	B	A	A	A	A	B	B	A	A	B	A	B	B	A	A	B	A	A	A	B	A	B	B	A	A	B	A	B	A	A	A	A	B	B	B	B	A	A	A	A	B	A	A	B	A	A	A	A	B	B	A	B	A	B	B	A	A	A	B	A	B	B	A	B	A	A	B	A	B	A	B	A	B	B	A	A	A	B	A	A	B	B	B	B	A	A	A	B	B	A	A	A	A	A	B	A	A	A	B	A	B	B	B	A	A	A	B	A	A	B	A	B	B	A	X	A	A	A	B	A	A	B	A	A	A	A	B	B	B	B	A
SYN18370	B	B	B	A	A	A	A	A	B	B	B	A	A	A	A	B	B	B	A	B	B	B	A	B	A	A	B	B	A	B	A	A	A	B	A	B	A	A	A	A	B	B	A	A	B	A	B	B	A	A	B	A	A	A	B	A	B	B	A	A	B	A	B	A	A	A	A	B	B	B	B	A	A	A	A	B	A	A	B	A	A	A	A	B	B	A	B	A	B	B	A	A	A	B	A	B	B	A	B	A	A	B	A	B	A	B	A	B	B	A	A	A	A	A	A	B	B	B	B	A	A	A	B	B	A	A	A	A	A	B	A	A	A	B	A	B	B	B	A	A	A	B	A	A	B	A	B	B	A	X	A	A	A	B	A	A	B	A	A	A	A	B	B	B	B	A
PZE-102180715	B	B	B	A	A	A	A	A	B	B	B	A	A	A	A	B	B	B	A	B	B	B	A	B	A	A	B	B	A	B	A	A	A	B	A	B	A	A	A	A	B	B	A	A	B	A	B	B	A	A	B	A	A	A	B	A	B	B	A	A	B	A	B	A	A	A	A	B	B	B	A	A	A	A	A	B	A	A	B	A	A	A	A	A	B	A	B	A	B	B	A	A	B	B	A	B	B	A	B	A	A	B	A	B	A	B	A	B	B	A	A	A	A	A	A	B	B	B	B	A	A	A	B	B	A	A	A	A	A	B	A	X	A	B	A	B	B	B	A	A	A	B	A	A	B	A	B	B	A	B	A	A	A	B	A	A	B	A	A	A	A	B	B	B	B	A
SYN18300	B	B	B	A	A	A	A	A	B	B	B	A	A	A	A	B	B	B	A	B	B	B	A	B	A	A	B	B	A	B	A	A	A	B	A	B	A	A	A	A	B	B	A	A	B	A	B	B	A	A	B	A	A	A	B	A	B	B	A	A	B	A	B	A	A	A	A	B	B	B	A	A	A	A	A	B	A	A	B	A	B	A	A	A	B	A	B	A	B	B	A	A	B	B	A	B	B	A	B	A	A	B	A	B	A	B	A	B	B	A	A	A	A	A	A	B	B	B	B	A	A	A	B	B	A	A	A	A	A	B	A	X	A	B	A	B	B	B	A	A	A	B	A	A	B	A	B	B	A	B	A	A	A	B	A	A	B	A	A	A	A	B	B	B	B	A
PZE-102182802	B	B	A	A	A	A	A	A	B	B	B	A	A	A	A	B	B	B	A	B	B	B	A	B	B	A	B	B	A	B	A	A	A	B	A	A	A	A	A	A	B	B	A	A	B	A	B	B	A	A	B	A	A	A	B	A	B	B	A	A	B	A	B	A	A	A	A	B	B	B	A	A	A	A	A	B	A	A	B	A	B	A	A	A	B	A	B	A	B	B	A	A	B	B	A	B	B	A	B	A	A	B	A	B	A	B	A	B	B	A	A	A	A	A	A	B	B	B	B	A	A	A	B	B	A	A	A	A	A	B	A	X	A	B	A	B	B	B	A	A	A	B	A	A	B	A	B	B	A	X	A	A	A	B	A	A	B	A	A	A	X	B	B	B	B	A
PZE-102183283	B	B	A	A	A	A	A	A	B	B	B	A	A	A	A	B	B	B	A	B	B	B	A	B	B	A	B	B	A	B	A	A	A	B	A	A	A	A	A	A	B	B	A	A	B	A	B	B	A	A	B	A	A	A	B	A	B	B	A	A	B	A	B	A	A	A	A	B	B	B	A	A	A	A	A	B	A	A	B	A	B	A	A	A	B	A	B	A	B	B	A	A	B	B	A	B	B	A	B	A	A	B	A	B	A	B	A	B	B	A	A	B	A	A	A	B	B	B	B	A	A	A	B	B	A	A	A	A	A	B	A	X	A	B	A	B	B	B	A	A	A	B	A	A	B	A	A	B	A	X	A	A	A	B	A	A	B	A	A	A	A	B	B	B	B	A
SYN7388	B	B	A	A	A	A	A	A	B	B	B	A	A	A	A	B	B	B	A	B	B	B	A	B	B	A	B	B	A	B	A	A	A	B	A	A	A	A	A	A	B	B	A	A	B	A	B	B	A	A	B	B	A	A	B	A	B	B	A	A	B	A	B	A	A	A	A	B	B	B	A	A	A	A	A	B	A	A	B	A	B	A	A	A	B	A	B	A	B	B	A	A	B	B	A	B	B	A	B	A	A	B	A	B	A	B	A	B	A	A	A	B	B	A	A	B	B	B	B	A	A	A	B	B	A	A	A	A	A	B	A	A	A	B	A	B	B	B	A	A	A	B	A	A	B	A	A	B	A	B	A	A	A	B	A	A	B	A	A	A	A	B	B	B	B	A
PZE-102184104	B	B	A	A	A	A	A	A	B	B	B	A	A	A	A	B	B	B	A	B	B	B	A	B	B	A	B	B	A	B	A	A	A	B	A	A	A	A	A	A	B	B	A	A	B	A	B	B	A	A	B	B	A	A	B	A	B	B	A	A	B	A	B	A	A	A	A	B	B	B	A	A	A	A	A	B	A	A	B	A	B	A	A	A	B	A	B	A	B	B	A	A	B	B	A	B	B	A	B	A	A	B	A	B	A	B	A	B	A	A	A	B	B	A	A	B	B	B	B	A	A	A	B	B	A	A	A	A	A	B	A	X	A	B	A	B	B	B	A	A	A	B	A	A	B	A	A	B	A	B	A	A	A	B	A	A	B	B	A	A	A	B	B	B	B	A
SYN15854	B	B	A	A	A	A	A	A	B	B	B	A	A	A	A	B	B	B	A	B	B	B	A	B	B	A	B	B	A	B	A	A	A	B	A	A	A	A	X	A	B	B	A	A	B	A	B	B	A	A	B	B	A	A	B	A	B	B	A	A	B	A	B	A	A	A	A	B	B	B	A	A	A	A	A	B	A	A	B	A	B	A	B	A	B	A	B	A	B	B	A	A	B	B	A	B	B	A	B	A	A	B	A	B	A	B	A	B	A	A	A	B	B	A	B	B	B	B	B	A	A	A	B	B	A	A	A	A	A	B	A	A	A	B	A	B	B	B	A	A	A	B	A	A	A	A	A	B	A	A	A	A	A	B	A	A	B	B	A	A	A	B	B	B	B	A
SYN15858	B	B	A	A	A	A	A	A	B	B	B	A	A	A	A	B	B	B	A	B	B	B	A	B	B	A	B	B	A	B	A	A	A	B	A	A	A	A	A	A	B	B	A	A	B	A	B	B	A	A	A	B	A	A	B	A	B	B	A	A	B	A	B	A	A	A	A	B	B	B	A	A	A	A	A	B	A	A	B	A	B	A	B	A	B	A	B	A	B	B	A	A	B	B	A	B	B	A	B	A	A	B	A	B	A	B	A	B	A	A	A	B	B	A	B	B	B	B	B	A	A	A	B	B	A	A	A	A	A	B	A	A	A	B	A	B	B	B	A	A	A	B	A	A	A	A	A	B	A	A	A	A	A	B	A	A	B	B	A	A	A	B	B	B	B	A
PZE-102185390	B	B	A	A	A	A	A	A	B	B	B	A	A	A	A	A	B	B	A	B	B	B	A	B	B	A	B	B	A	B	A	A	A	B	A	A	A	A	A	A	B	B	A	A	B	A	B	B	A	A	A	B	A	A	B	A	B	B	A	A	B	A	B	A	A	A	A	B	B	B	A	A	A	A	A	B	A	A	B	A	B	A	B	A	B	A	B	A	B	B	A	A	B	B	A	B	B	A	B	A	A	B	A	B	A	B	A	B	A	A	A	B	B	A	B	B	B	B	B	A	A	A	B	B	A	A	A	A	A	B	A	A	A	B	A	B	B	B	A	A	A	B	A	A	A	A	A	B	A	A	A	A	A	B	A	A	B	B	A	A	A	B	B	B	B	A
PZE-102185494	B	B	A	A	A	A	A	A	B	B	B	A	A	A	A	A	B	B	A	B	B	B	A	B	B	A	B	B	A	B	A	A	A	B	A	A	A	A	A	A	B	B	A	A	B	A	B	B	A	A	A	B	A	A	B	A	B	B	A	A	B	A	B	A	A	A	A	B	B	B	A	A	A	A	A	B	A	A	B	A	B	A	B	A	B	A	B	A	B	B	A	A	B	B	A	B	B	A	B	A	A	B	A	B	A	B	A	B	A	A	A	B	A	A	B	B	B	B	B	A	A	A	B	B	A	A	A	A	A	B	A	A	A	B	A	B	B	B	A	A	A	B	A	A	A	A	A	B	A	A	A	A	A	B	A	A	B	B	A	A	A	B	B	B	B	A
ZM015502-0192	B	B	A	A	A	A	A	A	B	B	B	A	A	A	A	A	B	B	A	B	B	B	A	B	B	A	B	B	A	B	A	A	A	B	A	A	A	A	A	A	B	B	A	A	B	A	B	B	A	A	A	B	A	A	B	A	B	B	A	A	B	A	B	A	A	A	A	B	B	B	A	A	A	A	A	B	A	A	B	A	B	A	B	A	B	A	B	A	B	B	A	A	B	B	A	B	B	A	B	A	A	B	A	B	A	B	A	B	A	A	A	B	B	A	B	B	B	B	B	A	A	A	B	B	A	A	A	A	A	B	A	X	A	B	A	B	B	B	A	A	A	B	A	A	A	A	A	B	A	A	A	A	A	B	B	A	B	B	A	A	A	B	B	B	B	A
PZE-102186304	B	B	A	A	A	A	A	A	B	B	B	A	A	A	A	A	B	B	A	B	B	B	A	B	B	A	A	B	A	B	A	A	A	B	A	A	A	A	A	A	B	B	A	A	B	A	B	B	A	A	A	B	A	A	B	A	B	B	A	A	B	A	B	A	A	A	A	B	B	B	A	A	A	A	A	B	A	A	B	A	B	A	B	A	B	A	B	A	B	B	A	A	B	B	A	A	B	A	B	A	A	B	A	B	A	B	A	B	A	A	A	B	B	A	B	B	B	B	B	A	A	A	A	B	A	A	A	A	A	B	A	A	A	B	A	B	B	B	A	A	A	B	A	A	A	A	A	B	A	A	A	A	A	B	B	B	B	B	A	A	A	B	B	B	B	A
SYN39029	B	B	A	A	A	A	A	A	B	B	B	A	A	A	A	B	B	B	A	B	B	B	A	B	B	A	A	B	A	B	A	A	A	B	B	A	A	A	A	A	B	B	A	A	B	A	B	B	A	A	A	B	A	A	B	A	B	B	A	A	B	A	B	A	A	A	A	B	B	B	A	A	A	A	A	B	A	A	B	A	B	A	B	A	B	A	B	A	B	B	A	A	B	B	A	A	B	A	B	A	A	B	A	B	A	B	A	B	A	A	A	B	B	A	B	B	B	B	B	A	A	A	A	B	A	A	A	A	A	B	A	A	A	B	A	B	B	B	A	A	A	B	A	A	A	A	A	B	A	A	A	A	A	B	B	B	B	B	A	A	A	B	B	B	B	A
SYN39028	B	B	A	A	A	A	A	A	B	B	B	A	A	A	A	B	B	B	A	B	B	B	A	B	B	A	A	B	A	B	A	A	A	B	B	A	A	A	A	A	B	B	A	A	B	A	B	B	A	A	A	B	A	A	B	A	B	B	A	A	B	A	B	A	A	A	A	B	B	B	A	A	A	A	A	B	A	A	B	A	B	A	B	A	B	A	B	A	B	B	A	A	B	B	A	A	B	A	B	A	A	B	A	B	A	B	A	B	A	A	A	B	H	A	B	B	B	B	B	A	A	A	A	B	A	A	A	A	A	B	A	A	A	B	A	B	B	B	A	A	A	B	A	A	A	A	A	B	A	A	A	A	A	B	B	B	B	B	A	A	B	B	B	B	B	A
PZE-102186665	B	B	A	A	A	A	A	A	B	B	B	A	A	A	A	B	B	B	A	B	B	B	A	B	B	A	A	B	A	B	A	A	A	B	B	A	A	A	A	A	B	B	A	A	B	A	B	B	A	A	A	B	A	A	B	A	B	B	A	A	B	A	B	A	A	A	A	B	B	B	A	A	A	A	A	B	A	A	B	A	B	A	B	A	B	A	B	A	B	B	A	A	B	B	A	A	B	A	B	A	A	B	A	B	A	B	A	B	A	A	B	B	H	A	B	B	B	B	B	A	A	A	A	B	A	A	A	A	A	B	A	A	A	B	A	B	B	A	A	A	A	B	A	A	A	A	A	B	A	A	A	A	A	B	B	B	B	B	A	A	B	B	B	B	B	A
PZE-102186765	B	B	A	A	A	A	A	A	B	B	B	A	A	A	A	B	B	B	A	B	B	B	A	B	B	A	A	B	A	B	A	A	A	B	B	A	A	A	A	A	B	B	A	A	B	A	B	B	A	A	A	B	A	A	B	A	B	B	A	A	B	A	B	A	A	A	A	B	B	B	A	A	A	A	A	B	A	A	B	A	B	A	B	A	B	A	B	A	B	B	A	A	B	B	A	A	B	A	B	A	A	B	A	B	A	B	A	B	A	A	B	B	H	A	B	B	B	B	B	A	A	A	A	B	A	A	A	A	A	B	A	A	A	B	A	B	B	A	A	A	A	B	A	A	A	A	A	B	A	A	A	A	A	B	B	B	B	B	A	A	B	B	B	B	B	A
PZE-102186924	B	B	A	A	A	A	A	A	B	B	B	A	A	A	A	B	B	B	A	B	B	B	A	B	B	A	A	B	A	B	A	A	A	B	B	A	A	A	A	A	B	B	A	A	B	A	B	B	A	A	A	B	A	A	B	A	B	B	A	A	B	B	B	A	A	A	A	B	B	B	A	A	A	A	A	B	A	A	B	A	B	A	B	A	B	A	B	A	B	B	A	A	B	B	A	A	B	A	B	A	A	B	A	B	A	B	A	B	A	A	B	B	A	A	B	B	B	B	B	A	A	A	A	B	A	A	A	A	A	B	A	A	A	B	A	B	B	A	A	A	A	B	A	A	A	A	A	B	A	A	A	A	A	B	B	B	B	B	A	A	B	B	B	B	B	A
PZE-102187307	B	B	A	A	B	A	A	A	B	B	B	A	A	A	A	B	B	B	A	B	B	B	A	B	B	A	A	B	A	B	A	A	A	B	B	B	A	A	A	A	B	B	A	A	B	A	B	B	A	A	A	B	A	A	B	A	B	B	A	A	B	B	B	A	A	A	A	B	B	B	A	A	A	A	A	B	A	A	B	A	B	B	B	A	B	A	A	A	B	B	A	A	B	B	A	A	B	A	B	A	A	A	A	B	A	B	A	B	A	B	B	B	A	A	A	B	B	B	B	A	A	A	B	B	A	A	A	A	A	B	A	A	A	B	A	B	B	A	A	A	A	B	A	A	A	A	A	B	A	A	A	A	A	B	B	B	B	B	A	A	B	B	B	B	B	A
SYN20399	B	B	A	A	B	A	A	A	B	B	B	A	A	A	A	B	B	B	A	B	B	B	A	B	B	A	A	B	A	B	A	A	A	B	B	B	A	A	X	A	B	B	A	A	B	A	B	B	A	A	A	B	A	A	B	A	B	B	A	A	B	B	B	A	A	A	A	B	B	B	A	A	A	A	A	B	A	A	B	A	B	B	B	A	B	A	A	A	B	B	A	A	B	B	A	A	B	A	B	A	A	A	A	B	A	B	A	B	A	B	B	B	A	A	A	B	B	B	B	A	A	A	B	B	A	A	A	A	A	B	A	A	A	B	A	B	B	A	A	A	A	B	A	A	A	B	A	B	A	A	A	A	A	B	B	B	B	B	A	A	B	B	B	B	B	A
PZE-102188267	B	B	A	A	B	A	A	A	B	B	B	A	A	A	A	B	B	B	A	B	B	B	A	B	B	A	A	B	A	B	A	A	A	B	B	B	B	A	A	A	B	B	A	A	B	A	B	B	A	A	A	B	A	A	B	A	B	B	A	A	B	B	B	A	A	A	A	B	B	B	A	A	A	A	A	B	A	A	B	A	B	B	B	A	B	A	A	A	B	B	A	A	B	B	A	A	B	A	B	A	A	A	A	B	A	B	A	B	A	B	B	B	A	A	A	B	B	B	B	A	A	A	B	B	A	A	A	A	A	B	A	X	A	B	A	B	B	A	A	A	A	B	A	A	A	B	A	B	A	A	A	A	A	B	B	B	B	B	A	A	B	B	B	B	B	A
SYN37214	B	B	A	A	B	A	A	A	B	B	B	A	A	A	A	B	B	B	A	B	B	B	A	B	B	A	A	B	A	B	A	A	A	B	B	B	B	A	A	A	B	B	A	A	B	A	B	B	A	A	A	B	A	A	B	A	B	B	A	A	B	B	B	A	A	A	A	B	B	B	A	A	A	A	A	B	A	A	B	A	B	B	B	A	B	A	A	A	B	B	A	A	B	B	A	A	B	A	B	A	A	B	A	B	A	B	A	B	A	B	B	B	A	A	A	B	B	B	B	A	A	A	B	B	A	A	A	A	A	B	A	A	A	B	A	B	B	A	A	A	A	B	A	A	A	B	A	B	A	A	A	A	A	B	B	B	A	B	A	A	B	B	B	B	B	A
SYN21952	B	B	A	A	B	A	A	A	B	B	B	A	A	A	A	B	B	B	A	B	B	B	A	B	B	B	A	A	A	B	A	A	A	B	B	B	B	A	A	A	B	B	A	A	B	A	B	B	A	A	A	B	A	A	A	A	B	A	A	A	B	B	B	A	A	A	A	B	B	B	A	A	A	A	A	B	A	A	B	A	B	B	B	A	B	A	A	A	B	B	A	A	B	B	A	A	B	A	B	A	A	B	A	B	A	B	A	B	A	B	B	B	A	A	A	B	B	B	B	A	A	A	B	B	A	A	A	A	A	B	A	A	A	B	A	B	B	A	A	A	A	B	A	A	A	B	A	B	A	A	A	A	A	B	B	B	A	B	A	A	B	B	B	B	B	A
SYN30088	B	B	A	A	B	A	A	A	B	B	B	A	A	A	A	B	B	B	A	B	B	A	A	B	B	B	A	A	A	B	A	A	A	B	B	B	B	A	A	A	B	B	A	A	B	A	A	B	A	A	A	B	A	B	A	A	B	A	A	A	B	B	B	A	A	A	A	B	B	B	A	A	A	A	A	B	A	A	B	A	B	B	B	A	B	A	A	A	B	B	A	A	B	B	A	A	B	A	B	A	A	B	A	B	B	B	B	B	A	B	B	B	A	A	A	B	B	B	B	A	A	A	B	B	A	A	A	A	A	B	A	A	A	B	A	B	B	B	A	A	A	B	A	A	A	B	A	B	A	A	A	A	A	B	B	B	A	B	A	A	X	B	B	B	B	A
SYN14627	B	B	A	A	B	A	A	A	B	B	B	A	A	A	A	B	B	B	A	B	B	A	A	B	B	H	A	A	A	B	A	A	A	B	B	B	B	A	A	A	B	B	A	B	B	A	A	B	A	A	A	B	A	B	A	A	B	A	A	A	B	B	B	A	A	A	A	B	B	B	A	A	A	A	A	A	A	A	A	A	B	B	B	A	B	A	A	A	B	A	A	A	B	B	A	A	B	A	B	A	A	B	A	B	B	B	B	B	A	B	B	B	B	A	A	B	B	B	B	A	A	A	B	B	A	A	A	A	A	B	A	X	A	B	A	B	B	B	A	A	A	B	A	A	A	B	A	B	A	A	A	A	A	B	B	B	A	B	A	A	A	B	B	B	B	A
SYN14632	B	B	A	A	B	A	A	A	B	B	B	A	A	A	A	B	B	B	A	B	B	A	A	B	B	B	A	A	A	B	A	A	A	B	B	B	B	A	A	A	B	B	A	B	B	A	A	B	A	A	A	B	A	B	A	A	B	A	A	A	B	B	B	X	B	A	A	B	B	B	A	A	A	A	A	A	A	A	A	A	B	B	B	A	B	A	A	A	B	A	A	A	B	B	A	A	B	A	B	A	A	B	A	B	B	B	B	B	A	B	B	B	B	A	A	B	B	B	B	A	A	A	B	B	A	A	A	A	A	B	A	H	A	B	A	B	B	B	A	A	A	B	A	A	A	B	A	B	A	A	A	A	A	B	B	B	A	B	A	A	A	B	B	B	B	A
PZE-102189664	B	B	A	A	B	A	A	A	B	B	B	A	A	A	A	B	B	B	A	B	B	A	A	B	B	H	A	A	A	B	A	A	A	B	B	B	B	A	A	A	B	B	A	B	B	A	A	B	A	A	A	B	A	B	A	A	B	A	A	A	B	B	B	A	B	A	A	B	B	B	A	A	A	A	A	A	A	A	A	A	B	B	B	A	B	A	B	A	B	A	A	A	B	B	A	A	B	A	B	A	A	B	A	B	B	B	B	B	A	B	B	B	B	A	A	B	B	B	B	A	A	A	B	B	A	A	A	A	A	B	A	A	A	B	A	B	B	B	A	A	A	B	A	A	A	B	A	B	A	A	A	A	A	B	B	B	A	B	A	A	A	B	B	B	B	A
SYN20245	B	B	A	A	B	A	A	A	B	B	B	A	A	A	A	B	B	B	A	B	B	A	A	B	B	H	A	A	A	B	A	A	A	B	B	B	B	A	A	A	B	B	A	B	B	A	A	B	A	A	A	B	A	A	B	A	B	B	A	A	B	B	B	B	B	A	A	B	B	B	A	A	A	A	A	A	A	A	A	A	B	B	B	A	B	A	B	A	B	A	A	A	B	B	A	A	B	A	B	A	A	B	A	B	B	A	B	B	A	B	B	B	B	A	A	B	B	B	B	A	A	A	B	B	A	A	A	A	A	B	A	B	A	B	A	B	B	B	A	A	A	B	A	A	A	B	A	B	A	A	A	B	A	B	B	B	A	B	A	B	X	B	B	B	B	A
PZE-102190970	B	B	A	A	B	A	A	A	B	B	B	A	A	A	A	B	B	B	A	B	B	A	A	B	B	H	A	A	A	B	A	A	A	B	B	B	B	A	A	A	B	B	A	B	B	A	A	B	A	A	A	B	A	A	B	B	B	B	A	A	B	B	B	B	B	A	A	B	B	B	A	A	A	A	A	A	A	A	A	A	B	B	B	A	B	A	B	A	B	A	A	A	B	B	A	A	B	A	B	A	A	B	A	B	B	A	A	B	A	B	B	B	A	A	A	B	B	B	B	A	A	A	B	B	A	A	A	A	A	B	A	B	A	B	A	B	B	B	A	A	A	B	A	A	A	B	A	B	A	A	A	B	A	B	B	B	A	B	A	B	H	B	B	B	B	A
PZE-102191341	B	B	A	A	B	A	A	A	B	B	B	A	A	A	A	B	B	B	A	B	B	A	A	B	B	H	A	A	A	B	A	A	A	B	B	B	B	A	A	A	B	B	A	B	B	B	A	B	A	A	A	B	A	A	B	B	B	B	A	B	B	B	B	B	B	A	A	B	B	B	A	A	A	A	A	A	A	A	A	A	B	B	B	A	B	A	B	A	B	A	A	A	B	B	A	A	B	A	B	A	A	B	A	B	A	A	A	B	A	B	B	B	A	A	A	B	B	B	B	A	A	A	B	B	A	A	A	A	A	B	A	B	A	B	A	B	B	B	A	A	A	B	A	A	A	B	A	B	A	A	A	B	A	B	B	B	A	B	A	B	X	B	B	B	B	A
SYN24934	B	B	A	A	B	A	A	A	B	B	B	A	A	A	A	B	B	B	A	B	B	A	A	B	B	A	A	A	A	B	A	A	A	B	B	B	B	A	A	A	B	B	A	B	B	B	A	B	A	A	A	B	A	A	B	B	B	A	A	B	B	B	B	B	B	A	A	B	B	B	A	A	A	A	A	A	A	A	A	A	B	B	B	A	B	A	B	A	B	A	A	A	B	B	A	A	B	A	B	A	A	B	A	B	A	A	A	B	A	B	B	B	A	A	A	B	B	B	B	A	A	A	B	B	A	A	A	A	A	B	A	B	A	B	A	B	B	B	A	A	A	B	A	A	A	B	A	B	A	A	A	B	A	B	B	B	A	B	A	B	A	B	B	B	B	A
PZE-102192129	B	B	A	A	B	A	A	A	B	B	B	A	A	A	A	B	B	A	A	B	B	A	A	B	B	A	A	A	A	B	A	A	A	B	B	B	B	A	A	A	B	B	A	B	B	B	A	B	A	A	A	B	A	A	B	B	B	A	A	B	B	B	B	B	B	A	A	B	A	B	A	A	A	A	A	A	A	A	A	A	B	B	B	A	B	A	B	A	B	A	A	A	B	B	A	A	B	A	B	A	A	B	A	B	A	A	A	B	A	B	B	B	A	A	A	B	B	B	B	A	A	A	B	B	A	A	A	A	A	B	A	B	A	B	A	B	B	B	A	A	A	B	A	A	A	B	A	B	A	A	A	B	A	B	B	B	A	B	A	B	A	B	B	B	B	A
PZE-102192159	B	B	A	A	B	A	A	A	B	B	B	A	A	A	A	B	B	A	A	B	B	A	A	B	B	A	A	A	A	B	A	A	A	B	B	B	B	A	A	A	B	B	A	B	B	B	A	B	A	A	A	B	A	A	B	B	B	A	A	B	B	B	B	B	B	A	A	A	A	B	A	A	A	A	A	A	A	A	A	A	B	B	B	A	B	A	B	A	B	A	A	A	B	B	A	A	B	A	B	A	A	B	A	B	A	A	A	B	A	B	B	B	A	A	A	B	B	B	B	A	A	A	B	B	A	A	A	A	A	B	A	B	A	B	A	B	B	B	A	A	A	B	A	A	A	B	A	B	A	A	A	B	A	B	B	B	A	B	A	B	A	B	B	B	B	A
SYN14090	B	B	A	A	B	A	A	A	B	B	B	A	A	A	A	B	B	A	A	B	B	A	A	B	B	A	A	A	A	B	A	A	A	B	B	B	A	A	A	A	B	B	A	B	B	B	A	B	A	A	A	B	A	A	B	B	B	A	A	B	B	B	B	B	B	A	A	A	A	B	A	A	A	A	A	A	A	A	A	A	B	B	B	A	B	A	B	A	A	A	A	A	B	B	A	A	B	A	B	A	A	B	A	B	A	A	A	B	A	B	B	B	A	A	A	B	B	B	B	A	A	A	B	B	A	A	A	A	A	B	A	B	A	B	A	B	B	B	A	A	A	B	A	A	A	B	A	B	A	A	A	B	A	B	B	B	A	B	A	B	A	B	B	B	B	A
PZE-102192366	B	B	A	B	B	A	A	A	B	B	B	A	A	A	A	B	B	A	A	B	B	A	A	B	B	A	A	B	A	B	A	A	A	B	B	B	A	A	A	A	B	B	A	B	B	B	A	B	A	A	A	B	A	A	B	B	B	A	A	B	B	B	B	B	B	A	A	A	A	B	A	A	A	A	A	A	A	A	A	A	B	B	B	A	B	A	B	A	A	A	A	A	B	B	A	A	B	A	B	A	A	B	A	B	X	B	A	B	A	B	B	B	A	A	A	B	B	B	B	A	A	A	B	B	A	A	A	A	A	B	A	B	A	B	A	B	B	B	A	A	A	B	A	A	A	B	A	B	A	A	A	B	A	B	B	B	A	B	A	B	A	B	B	B	B	A
PZD00022.2	B	A	B	A	B	A	A	A	B	B	B	A	A	A	A	B	B	A	B	B	B	B	A	B	A	A	A	A	A	B	A	B	A	B	B	B	B	A	A	A	B	B	A	B	B	A	A	A	A	A	A	B	A	B	B	B	B	A	A	B	B	B	B	B	B	A	A	A	B	A	A	A	A	A	A	A	A	A	A	A	B	B	B	A	B	A	B	A	A	A	A	A	B	B	A	A	B	A	A	A	A	B	A	B	A	A	A	A	A	B	B	A	A	A	A	B	A	B	B	A	A	A	B	B	A	A	A	A	A	B	A	B	A	A	A	B	B	B	A	A	A	B	A	A	A	B	A	B	A	A	A	B	A	B	B	A	A	B	A	B	A	B	B	B	B	A
PZE-102193209	B	A	B	A	B	A	A	A	B	B	B	A	A	A	A	B	B	A	B	B	B	B	A	B	A	A	A	A	A	X	A	B	A	B	B	B	B	A	A	A	B	B	A	B	B	A	A	B	A	A	A	B	A	B	B	B	B	A	A	B	B	B	B	B	B	A	A	A	B	A	A	A	A	A	A	A	A	A	A	A	B	B	B	A	B	A	B	A	A	A	A	A	B	B	A	A	B	A	A	A	A	B	A	B	A	A	A	A	A	B	B	A	A	A	A	B	B	B	B	A	A	A	B	B	A	A	A	A	A	B	A	B	A	A	A	B	B	B	A	A	A	B	A	A	A	B	A	B	A	A	A	B	A	B	B	A	A	B	A	B	A	B	B	B	B	A
PZE-102193394	B	A	A	A	B	A	A	A	B	B	B	A	A	A	A	B	B	A	B	B	B	B	A	B	B	A	A	B	A	B	A	B	A	B	B	B	B	A	A	A	B	B	A	B	B	A	A	B	A	A	A	B	A	B	B	A	B	A	A	B	B	B	B	B	B	A	A	A	B	A	A	A	A	A	A	A	A	A	A	A	B	B	B	A	B	A	B	A	A	A	A	A	B	B	A	A	B	A	A	A	A	B	A	B	A	A	A	A	A	B	B	A	A	A	A	B	B	B	B	A	A	A	B	B	A	A	A	A	A	B	A	B	A	A	A	B	B	B	A	A	A	B	A	A	A	B	A	B	A	A	A	B	A	B	B	A	A	B	A	B	A	B	B	B	B	A
PZE-102194039	B	A	A	A	B	A	A	A	B	B	B	A	A	A	A	B	B	A	A	B	B	B	A	B	B	A	A	B	A	B	A	B	A	B	B	B	A	A	A	A	B	B	A	B	B	A	A	B	A	A	A	B	A	B	B	A	B	A	A	B	B	B	B	B	B	A	A	A	B	A	A	A	A	A	A	A	A	A	A	A	B	B	B	A	B	A	B	A	A	A	A	A	B	B	A	A	B	A	A	A	A	B	A	B	A	B	A	B	A	B	B	A	A	A	A	B	B	A	B	A	A	A	B	B	A	A	A	A	A	B	A	B	A	B	A	B	B	B	A	A	A	B	A	A	A	B	A	B	A	A	A	B	A	B	B	A	A	B	A	B	A	B	B	B	B	A
PZE-102194091	B	A	A	A	B	A	A	A	B	B	B	A	A	A	A	B	B	A	A	B	B	B	A	B	B	A	A	B	A	B	A	B	A	B	B	B	A	A	A	A	B	B	A	B	B	A	A	B	A	A	A	B	A	B	B	A	B	A	A	B	B	B	B	B	B	A	A	A	B	B	A	A	A	A	A	A	A	A	A	A	B	B	B	A	B	A	B	A	A	A	A	A	B	B	A	A	B	A	B	A	A	A	A	B	A	B	A	B	A	B	B	A	A	A	A	B	B	A	B	A	A	A	B	B	A	A	A	A	A	B	A	B	A	B	A	B	B	B	A	A	A	B	A	A	A	B	A	B	A	A	A	B	A	B	B	A	A	B	A	B	A	B	B	B	B	A
SYN6922	B	A	A	B	B	A	A	A	B	B	B	A	A	A	A	B	B	A	A	B	B	B	A	B	B	A	A	B	A	B	A	B	A	B	B	B	A	A	A	A	B	B	A	B	B	B	A	B	A	A	A	B	A	B	B	A	B	A	A	B	B	B	B	B	B	A	A	A	B	B	A	A	A	A	A	A	A	A	A	A	B	B	B	A	B	A	B	A	A	A	A	A	B	B	A	A	B	A	B	A	A	A	A	B	A	B	A	B	A	B	B	A	A	A	A	B	B	A	B	A	A	A	B	B	A	A	A	A	A	B	A	B	A	B	A	B	B	B	A	A	A	B	A	A	A	B	A	B	A	A	A	B	A	B	B	A	A	B	A	B	A	B	B	B	B	A
PZE-102194304	B	A	A	B	X	A	A	A	B	B	B	A	A	A	A	B	B	A	A	B	X	A	A	X	B	A	A	B	A	X	A	B	A	B	B	B	A	A	A	A	B	B	A	B	B	B	A	B	A	A	A	B	A	B	B	A	B	A	A	X	B	X	B	B	B	A	A	A	B	B	A	A	A	A	A	A	A	A	A	A	X	B	B	A	B	A	B	A	A	A	A	A	B	B	A	A	B	A	B	A	A	A	A	B	A	B	A	B	A	B	B	A	A	A	A	B	B	A	B	A	A	A	B	B	A	A	A	A	A	B	A	B	A	B	A	B	B	B	A	A	A	B	A	A	A	B	A	X	A	A	A	B	A	B	B	A	A	B	A	B	A	X	B	B	X	A
PZE-103000105	B	A	B	B	B	A	B	B	B	A	B	B	B	A	A	B	A	A	B	B	B	B	B	B	B	B	A	A	B	B	A	B	B	B	B	A	B	B	A	B	B	A	B	B	B	B	B	A	A	A	A	B	A	A	A	B	A	B	B	A	B	A	A	B	B	B	A	A	B	A	A	A	A	A	B	A	A	B	A	B	B	B	B	A	B	B	B	B	B	B	B	A	B	A	B	B	A	A	B	B	A	B	A	B	A	B	A	B	B	B	A	B	A	A	B	B	A	A	A	B	A	A	B	B	A	B	A	A	A	B	B	B	B	B	B	B	B	B	B	B	B	B	A	B	B	B	A	B	A	A	A	B	A	B	A	B	A	B	A	B	B	A	A	A	B	A
PZA00309.1	B	A	B	B	B	A	B	B	B	A	B	B	B	A	A	B	A	A	B	B	B	B	B	B	B	B	A	A	B	B	A	B	B	B	B	A	B	B	A	B	B	A	B	B	B	B	B	A	A	A	A	B	A	A	A	B	A	B	B	A	B	A	A	B	B	B	A	A	B	A	A	A	A	A	B	A	A	B	A	B	B	B	B	A	B	B	B	B	B	B	B	A	B	A	B	B	A	A	B	B	A	B	A	B	A	B	A	B	B	B	A	B	A	A	B	B	A	A	A	B	A	A	B	B	A	B	A	A	A	B	B	B	B	B	B	B	B	B	B	B	B	B	A	B	B	B	A	B	A	A	A	B	A	B	A	B	A	B	A	B	B	A	A	A	B	A
PZE-103000485	B	A	B	B	B	A	B	B	B	A	B	B	B	A	A	B	A	A	B	B	B	B	B	B	B	B	A	A	X	B	A	B	B	B	B	A	B	B	A	B	B	A	B	B	B	B	B	A	A	A	A	B	A	A	A	B	A	B	B	A	A	A	A	B	B	B	A	A	B	A	A	A	A	A	B	A	A	B	A	B	B	B	B	A	B	B	B	B	B	B	B	A	B	A	B	B	A	A	B	B	A	B	A	B	A	B	A	B	B	B	A	B	A	A	B	B	A	A	A	B	A	A	B	B	A	B	A	X	A	B	B	B	B	B	B	B	B	B	B	B	B	B	A	B	B	B	A	B	A	A	A	B	A	B	A	B	A	B	A	B	B	A	A	A	B	A
PZE-103000729	B	A	B	B	B	A	B	B	B	A	B	B	B	A	A	B	A	A	B	B	B	B	B	B	B	B	A	A	A	B	A	H	B	B	B	A	B	B	A	B	B	A	B	B	B	B	B	A	A	A	A	B	A	A	A	B	A	B	B	A	A	A	A	B	B	B	A	A	B	A	A	A	A	A	B	A	A	B	A	B	B	B	B	A	B	B	B	B	B	B	B	A	B	A	B	B	A	A	B	B	A	B	A	B	A	B	A	B	B	B	A	B	B	A	B	B	A	A	A	B	A	A	B	B	A	B	A	A	A	B	B	B	A	B	B	B	B	B	B	B	B	B	A	B	B	B	A	B	A	A	A	B	A	B	A	B	A	B	A	B	B	A	A	A	B	A
PZE-103000858	B	A	B	B	B	A	B	B	B	A	B	B	B	A	A	B	A	A	B	B	B	B	B	B	B	B	A	A	A	B	A	H	B	B	B	A	B	B	A	B	B	A	B	B	B	B	B	A	A	A	A	B	A	A	B	B	A	B	B	A	A	A	A	B	B	B	A	A	B	A	A	A	A	A	B	A	A	B	A	B	B	B	B	A	B	B	B	B	B	B	B	A	A	A	B	B	A	A	B	B	A	B	A	B	A	B	A	B	B	B	A	B	B	A	B	B	A	A	A	B	A	A	B	B	A	B	A	A	A	B	B	B	A	B	B	B	B	B	B	B	B	B	A	B	B	B	A	B	A	A	A	B	A	B	A	B	A	B	A	B	B	A	A	A	B	A
PZE-103001177	B	A	B	B	B	B	B	B	B	A	B	B	B	A	A	B	A	A	B	B	A	B	B	B	B	B	A	A	A	B	A	H	A	B	B	B	B	B	A	B	B	A	B	B	B	B	X	A	A	A	A	B	A	A	A	A	A	B	B	A	A	A	A	B	B	B	A	A	B	A	A	A	A	A	B	A	A	B	A	B	B	B	B	A	B	B	B	B	B	B	B	A	A	A	B	B	A	A	B	B	H	B	A	B	A	B	A	B	B	B	A	B	B	A	B	B	A	A	A	B	A	A	B	B	A	B	A	A	A	B	B	B	A	B	B	B	B	B	B	B	B	B	A	B	B	B	A	B	A	A	B	B	A	B	A	B	A	B	A	B	B	A	A	A	B	A
SYNGENTA16192	B	A	B	B	B	B	B	A	B	A	B	B	A	A	A	B	B	A	B	B	A	B	B	B	B	B	A	A	A	B	A	H	A	B	B	B	B	B	A	B	B	A	B	B	B	B	B	A	A	A	A	B	A	A	A	A	A	B	B	A	B	A	A	B	B	B	A	B	A	A	A	A	A	A	B	A	A	A	A	B	B	B	B	A	B	B	B	B	B	B	A	A	A	A	B	B	A	A	B	B	H	B	A	B	B	A	A	B	B	B	A	B	B	A	A	B	A	A	A	B	A	A	B	B	A	B	A	A	A	B	B	A	A	B	B	B	B	B	B	B	A	B	B	B	B	B	A	B	A	A	A	B	A	B	A	B	B	B	A	B	B	A	A	A	B	A
SYN13534	B	A	B	B	B	B	B	A	B	A	A	B	A	A	A	B	B	A	A	B	A	B	B	B	B	B	A	A	A	B	A	H	A	B	B	B	B	B	A	B	B	A	B	B	B	B	B	A	A	A	A	B	A	A	A	A	A	B	B	A	B	A	A	B	B	B	A	B	A	A	A	A	A	A	B	A	A	A	A	B	B	B	B	A	B	B	B	B	B	B	A	A	A	A	B	B	A	A	B	B	H	B	A	B	B	A	A	B	B	B	A	B	B	A	A	B	A	A	A	B	A	A	B	B	A	B	A	A	A	B	B	A	A	B	B	B	B	B	B	B	A	B	B	B	B	B	A	B	A	A	A	B	A	B	A	B	B	B	A	B	A	A	A	A	B	A
PZE-103001875	B	A	B	B	B	B	B	A	B	A	A	B	A	A	A	B	B	A	A	B	A	B	B	B	B	B	A	A	A	B	A	H	A	B	B	B	B	B	A	B	B	A	B	B	B	B	B	A	A	A	A	B	B	A	A	A	A	B	B	A	B	A	A	B	B	B	A	B	A	A	A	A	A	A	B	A	A	A	A	B	B	B	B	A	B	B	B	B	B	B	A	A	A	A	B	B	A	A	B	B	H	B	A	B	B	A	A	B	B	B	A	B	B	A	A	B	A	A	A	B	A	A	B	B	A	B	A	A	A	B	B	X	A	B	B	B	B	B	B	B	A	B	B	B	B	B	A	B	A	A	A	B	A	B	A	B	B	B	A	B	X	A	A	A	B	A
SYN765	B	A	B	B	B	B	B	A	B	B	A	B	A	A	A	B	B	A	A	B	A	B	B	B	B	B	A	A	A	B	A	A	A	B	B	B	B	B	A	B	B	A	B	B	B	B	B	A	A	A	A	A	B	A	A	B	A	B	B	A	B	A	A	B	B	B	A	B	A	A	A	A	A	A	B	A	A	A	A	B	B	B	B	A	B	B	B	B	B	B	A	B	A	A	B	B	A	A	B	B	H	B	A	B	B	A	A	B	B	B	A	B	B	A	A	B	A	A	A	B	B	A	B	B	A	A	A	A	A	B	B	A	A	B	B	A	B	B	B	B	A	B	B	B	B	B	B	B	A	A	A	B	A	B	A	A	B	B	A	B	A	A	B	B	B	B
SYN768	B	B	B	B	B	B	B	A	B	B	A	B	A	A	A	B	B	A	B	B	B	B	B	B	B	B	A	A	A	B	A	A	A	B	B	B	B	B	A	B	B	A	B	B	A	B	B	A	A	A	A	A	B	A	A	B	A	B	B	A	B	A	A	B	B	B	A	B	A	A	A	A	A	A	B	A	A	A	A	B	B	B	B	A	B	B	B	B	B	B	A	B	A	A	B	B	A	A	B	B	B	A	A	B	B	A	A	B	B	B	A	B	B	A	A	B	A	A	A	A	B	A	B	B	A	A	A	A	A	B	B	A	A	B	B	A	A	B	B	B	A	B	B	B	B	B	B	B	A	X	A	B	A	B	A	A	B	B	A	B	A	A	B	B	B	B
SYN9021	B	B	B	B	B	B	B	A	B	B	A	B	A	A	A	B	B	A	B	B	B	B	B	B	B	B	A	A	A	B	A	A	A	B	B	B	B	B	A	B	B	A	B	B	A	B	B	A	A	A	A	A	B	A	A	B	A	X	B	A	B	A	A	B	B	B	A	B	A	A	A	A	A	A	B	A	A	A	A	B	B	B	B	A	B	B	B	B	B	B	A	B	A	A	B	B	A	A	B	B	B	A	A	B	B	A	A	B	B	B	A	B	B	A	A	B	A	A	A	A	B	A	B	B	A	A	A	A	A	B	B	A	A	B	B	A	B	B	B	B	A	B	B	B	B	B	B	B	A	A	A	B	A	B	A	A	B	B	A	B	A	A	B	B	B	B
PZE-103003116	B	B	B	B	B	A	B	A	B	B	B	B	A	A	A	B	B	A	B	B	B	B	B	B	B	B	A	A	A	B	A	A	A	B	B	B	B	B	A	B	B	A	B	B	A	B	B	A	A	A	A	A	B	A	A	B	A	B	B	A	B	A	A	B	B	B	A	B	A	B	A	A	A	A	B	A	A	A	A	B	B	B	B	A	B	B	B	B	B	B	A	B	B	A	B	B	A	A	B	A	B	A	A	B	B	A	A	B	B	B	A	B	B	A	A	B	A	A	A	A	B	A	B	B	A	A	A	A	A	B	B	A	A	B	B	A	B	B	B	B	A	B	B	B	B	B	B	B	A	A	A	B	A	B	A	A	B	B	A	B	A	A	B	B	B	B
SYN10201	B	B	B	B	B	A	B	A	B	A	B	B	A	A	A	B	B	A	B	B	A	B	B	B	B	B	A	A	A	B	B	A	B	B	B	B	B	B	A	B	B	A	B	B	A	B	B	A	A	A	A	A	B	A	A	B	A	A	B	A	B	B	A	B	B	B	A	B	A	B	A	A	A	A	B	A	A	A	A	B	B	B	B	A	B	B	B	B	B	B	A	B	B	B	B	B	A	A	B	B	B	B	A	B	B	A	B	B	B	B	A	B	B	A	A	B	A	A	A	B	B	A	B	B	A	A	A	B	A	B	B	A	A	B	B	A	B	A	B	B	A	B	B	B	B	B	A	B	A	A	B	B	A	B	A	A	B	B	A	B	A	A	B	B	A	B
SYN10213	B	B	B	B	B	A	B	A	B	A	B	B	A	A	A	B	B	A	B	B	B	B	B	B	B	B	A	A	A	B	B	A	B	B	B	B	B	B	A	B	B	A	B	B	A	B	B	A	A	A	A	A	B	A	A	B	A	A	B	A	B	B	A	B	B	B	A	B	A	B	A	A	A	A	B	A	A	A	A	B	B	B	B	A	B	B	B	B	B	B	A	B	B	A	B	B	A	A	B	B	B	B	A	B	B	A	B	B	B	B	A	B	B	A	A	B	A	A	A	B	B	A	B	B	A	A	A	B	A	B	B	A	A	B	B	A	B	A	B	B	A	B	B	B	B	B	A	B	A	A	B	B	A	B	A	A	B	B	A	B	A	A	B	B	A	B
SYN28626	B	B	B	B	B	A	B	A	B	B	B	B	A	A	A	B	B	A	B	B	A	B	B	B	B	B	A	A	A	B	B	A	B	B	B	B	B	B	A	B	B	A	B	B	A	B	B	A	A	A	A	A	B	A	A	B	A	A	B	A	B	B	A	B	B	B	A	B	A	B	A	A	A	A	B	A	A	A	A	B	B	B	B	A	B	B	B	B	B	B	A	B	B	B	B	B	A	A	B	B	B	B	A	B	B	A	B	B	B	B	A	B	B	A	A	B	A	A	A	B	B	A	B	B	A	A	A	B	A	B	B	X	A	B	B	A	B	A	B	B	A	B	B	A	B	B	A	B	A	X	B	B	A	B	A	A	B	B	A	B	A	A	B	B	A	B
SYN28633	B	B	B	B	B	A	B	A	B	B	B	B	A	A	A	B	B	A	B	B	A	B	B	B	B	B	A	A	A	B	B	A	B	B	B	B	B	B	A	B	B	A	B	B	A	B	B	A	A	A	A	A	B	A	A	B	A	A	B	A	B	B	A	B	B	B	A	B	A	A	A	A	A	A	B	A	A	B	A	B	B	B	B	A	B	B	B	B	B	B	A	B	B	B	B	B	A	A	B	B	B	B	A	B	B	A	B	B	B	B	A	B	B	A	A	B	A	A	A	B	B	A	B	B	A	A	A	B	A	B	B	A	A	B	B	A	B	A	B	B	A	B	B	A	B	B	A	B	A	A	B	B	A	B	A	A	B	B	A	B	A	A	B	B	A	B
SYN34566	B	B	B	B	B	A	B	A	B	B	B	B	A	A	A	B	B	A	B	B	A	B	B	B	B	B	A	A	A	B	B	A	B	B	B	B	B	B	A	B	B	A	B	B	A	B	B	A	A	A	A	A	B	A	A	B	A	A	B	A	B	B	A	B	B	B	A	B	A	A	A	A	A	A	B	A	A	B	A	B	B	B	B	A	B	B	B	B	B	B	A	B	B	B	B	B	A	A	B	B	B	B	A	B	B	A	B	B	B	B	A	B	B	A	A	B	A	A	A	B	A	A	B	B	A	A	A	B	A	B	B	A	A	B	B	A	B	A	B	B	A	B	B	A	B	B	A	B	A	A	B	B	A	B	A	A	B	B	A	B	A	A	B	B	A	B
PZE-103005573	B	B	B	A	B	A	A	A	B	B	B	B	A	A	B	B	B	A	A	B	A	B	B	B	B	B	A	A	A	B	B	A	B	B	B	B	B	B	A	B	B	A	B	B	A	B	B	A	A	A	B	A	B	A	A	B	A	A	B	A	B	B	A	B	B	B	A	B	A	A	A	A	A	A	B	B	A	A	B	B	B	B	B	A	B	B	B	B	B	B	A	B	B	B	B	B	A	A	B	B	B	B	A	B	B	A	B	B	B	B	A	B	B	A	A	B	A	A	A	B	A	A	B	B	A	A	A	B	A	B	B	A	A	B	B	A	B	A	B	B	A	B	B	A	B	B	A	B	A	A	B	B	A	B	A	A	B	B	A	B	A	A	B	B	A	B
PZE-103006090	B	B	B	A	B	A	A	A	B	B	B	B	A	A	B	B	B	A	A	B	A	B	B	B	B	A	A	A	A	B	A	A	B	B	B	B	B	B	A	B	A	A	B	B	A	B	B	A	A	A	B	A	B	A	A	B	B	A	B	A	B	B	A	B	B	B	A	B	A	A	A	A	A	A	B	B	A	A	B	B	B	B	B	A	B	B	B	B	B	B	A	B	B	B	B	B	A	A	B	B	B	B	A	B	B	A	B	B	B	B	A	B	B	B	B	B	A	A	A	B	A	A	B	B	A	A	A	B	A	B	B	A	A	B	B	A	B	A	B	B	A	B	B	A	B	B	A	B	A	A	B	B	A	B	A	A	B	B	A	A	A	A	B	B	A	B
PZE-103006490	B	B	B	A	B	A	A	A	B	B	B	B	A	A	B	B	B	A	A	B	A	B	B	B	B	A	A	A	A	B	A	A	B	B	B	B	B	B	A	B	A	A	A	B	A	B	B	A	A	A	B	A	B	A	A	B	B	A	B	B	B	B	A	B	B	B	A	B	A	B	B	A	A	A	B	B	A	A	B	B	B	B	B	B	B	B	B	B	B	B	B	B	B	B	B	B	B	A	B	B	B	B	A	B	B	A	B	B	B	B	A	B	B	B	B	B	A	A	A	B	A	A	B	B	A	A	A	B	A	B	B	B	B	B	B	A	B	A	B	B	A	B	B	A	B	B	A	B	A	A	B	B	A	B	A	A	B	B	A	A	A	A	B	B	A	B
SYN6759	B	B	B	A	B	A	A	A	B	B	B	B	A	A	B	B	B	A	A	B	A	B	B	B	B	A	A	A	A	B	A	A	B	B	B	B	B	B	A	B	A	A	A	B	A	B	B	A	A	A	B	A	B	A	A	B	B	A	B	B	B	B	A	B	B	B	A	B	A	B	B	A	A	A	B	B	A	A	B	B	B	B	B	B	B	B	B	B	B	B	B	B	B	B	B	B	B	A	B	B	B	B	A	B	B	A	B	B	B	B	A	B	B	B	B	B	A	A	A	B	A	B	B	B	A	A	A	B	A	B	B	B	B	B	B	A	B	A	B	B	A	B	B	A	B	B	A	B	A	X	B	B	A	B	A	A	B	B	A	A	A	A	B	B	A	B
PZE-103007349	B	B	B	A	B	A	A	A	B	B	A	B	A	A	B	B	B	A	A	B	A	B	B	B	B	A	A	A	A	B	A	A	B	B	B	B	B	B	A	A	A	A	A	B	A	B	B	A	A	A	B	A	B	A	A	B	B	A	B	B	B	B	A	B	B	B	A	B	A	B	B	A	A	A	B	B	A	A	B	B	B	B	B	B	B	B	B	B	B	A	B	B	B	B	B	B	B	A	B	B	B	B	A	B	B	A	B	B	B	B	A	B	B	B	B	B	A	A	A	B	A	B	B	B	A	A	A	B	A	B	B	B	B	B	B	A	B	A	B	B	A	B	B	A	B	B	A	B	A	A	B	B	A	B	A	A	B	B	A	A	A	A	B	B	A	B
PUT-163a-71423695-3222	B	B	B	A	B	A	A	A	B	B	A	B	A	A	B	B	B	A	A	B	A	B	B	B	B	A	A	A	A	B	A	A	B	B	B	B	B	B	A	A	A	A	A	B	A	B	B	A	A	A	B	A	B	A	A	B	B	A	B	B	B	B	A	B	B	B	A	B	A	B	B	A	A	A	B	B	A	A	B	B	B	B	B	B	B	B	B	B	B	A	B	B	B	B	B	B	B	A	B	B	B	B	A	B	B	A	B	B	B	B	A	B	B	B	B	B	A	A	A	B	A	B	B	B	A	A	A	B	A	B	B	B	B	B	B	A	B	A	B	B	A	B	B	A	B	B	A	B	A	A	B	B	A	B	A	A	B	B	A	B	A	A	B	B	A	B
PZE-103007930	B	B	B	A	B	A	A	A	B	B	A	B	A	A	B	B	B	A	A	B	A	B	B	B	B	A	A	A	A	B	A	A	B	B	B	B	B	B	A	A	A	A	A	B	A	B	B	A	A	A	B	A	B	B	A	B	B	A	B	B	B	B	A	B	B	B	A	B	A	B	B	A	A	A	B	B	A	A	B	B	B	B	B	B	B	B	B	B	B	A	B	B	B	B	B	B	B	A	B	B	B	B	A	B	B	A	B	B	B	B	A	B	B	B	B	B	A	A	A	B	A	B	B	B	A	A	A	B	A	B	B	B	B	B	B	A	B	A	B	B	A	B	B	A	A	B	A	B	A	A	B	B	A	B	A	A	B	B	A	B	A	A	B	B	A	B
PZE-103008604	A	B	B	A	B	A	A	A	B	B	A	B	A	A	B	B	B	A	A	B	A	B	B	B	B	A	A	A	A	B	A	A	B	B	B	B	B	B	A	A	A	A	A	B	A	B	B	A	A	A	B	A	B	B	A	B	B	A	B	B	B	B	A	B	B	B	A	B	A	B	B	A	A	A	B	B	A	A	B	B	B	B	B	B	B	B	B	B	B	A	B	B	B	B	B	B	B	A	B	B	B	B	A	B	B	A	B	B	B	B	A	B	B	B	B	B	A	A	A	B	A	B	B	B	A	A	A	B	A	B	B	B	B	B	B	A	B	A	B	B	A	B	B	A	A	B	A	B	A	X	B	B	A	B	A	A	B	B	A	B	A	A	B	B	A	B
SYN5652	A	B	B	A	B	A	A	A	B	B	A	B	A	A	B	B	B	A	A	B	A	B	B	B	B	A	A	A	A	B	A	A	B	B	B	B	B	B	A	A	A	A	A	B	A	B	B	A	A	A	B	A	B	B	A	B	B	A	B	B	B	B	A	B	B	B	A	B	A	B	B	A	A	A	B	B	A	A	B	B	B	B	B	B	B	B	B	B	B	A	B	B	B	B	B	B	B	A	B	B	B	B	A	B	B	A	B	B	B	B	A	B	B	B	B	B	A	A	A	B	A	B	B	B	A	A	A	B	A	A	B	B	B	B	B	A	B	A	B	B	A	B	B	A	A	B	A	B	A	X	B	B	A	B	A	A	B	B	A	B	A	A	B	B	A	B
SYN22785	A	B	B	A	B	A	A	A	B	B	A	B	A	A	B	B	B	A	A	B	A	B	B	B	B	A	A	A	A	B	A	A	B	B	B	B	B	B	A	A	A	A	A	B	A	B	B	A	A	A	B	A	B	B	A	B	B	A	B	B	B	B	A	B	B	B	A	B	A	B	B	A	A	A	B	B	A	A	B	B	B	B	B	B	B	B	B	B	B	A	B	B	B	B	B	B	B	A	B	B	B	B	A	B	B	A	B	B	B	B	A	B	B	B	B	B	A	A	A	B	A	B	B	B	A	A	A	B	B	A	B	B	B	B	B	A	B	A	B	B	A	B	B	A	A	B	A	B	A	X	B	B	A	B	A	A	B	B	A	B	A	A	B	B	A	B
SYN7900	A	B	B	A	B	A	A	A	B	B	A	B	A	A	B	A	B	A	A	B	A	B	B	B	B	A	A	A	A	B	A	A	B	B	B	B	B	B	A	A	A	A	A	B	A	B	B	A	A	A	B	A	B	B	A	B	B	A	B	B	B	B	A	A	B	B	A	B	A	B	B	A	A	A	B	B	A	A	B	B	B	B	B	B	B	B	B	B	B	A	B	B	B	B	B	B	B	A	B	B	B	B	A	A	B	A	A	A	B	B	A	B	A	B	B	B	A	A	A	B	A	B	B	B	A	A	A	B	B	A	B	B	B	B	B	A	B	A	B	B	A	B	B	A	B	B	A	B	B	A	B	B	A	B	A	A	B	B	A	B	A	A	B	B	A	B
SYNGENTA17024	A	B	B	A	B	A	A	A	B	B	A	B	A	A	B	A	B	A	A	B	A	B	B	B	B	A	A	A	A	B	A	A	B	B	B	B	B	B	A	A	A	A	A	B	A	B	B	A	A	A	A	A	B	B	A	B	B	A	B	B	B	B	A	A	B	B	A	B	A	B	B	A	A	A	B	B	A	A	B	B	B	B	B	B	B	B	B	B	B	A	B	B	B	B	B	B	B	A	B	B	B	B	A	A	B	A	A	A	B	B	A	B	A	B	B	B	A	A	A	B	A	B	B	B	A	A	A	B	B	A	B	B	B	B	B	A	B	A	B	B	A	B	B	A	B	B	A	B	B	X	B	B	A	B	A	A	B	B	A	B	A	A	B	B	A	B
PZE-103011490	A	B	B	A	B	A	A	A	B	B	A	B	A	A	B	A	B	A	A	B	A	B	B	B	B	A	A	A	A	B	A	A	B	B	B	B	B	B	A	A	A	A	A	B	A	B	B	A	A	A	A	A	B	B	A	B	B	A	B	B	B	B	A	A	B	B	A	B	A	B	B	A	A	A	B	B	A	A	B	B	B	B	B	B	B	B	B	B	B	A	B	B	B	B	B	B	B	A	B	B	B	B	A	A	B	A	A	A	B	B	A	B	A	B	B	B	A	A	A	B	A	B	B	B	A	A	A	B	B	A	B	B	B	B	B	A	B	A	B	B	A	B	B	A	B	B	A	B	B	A	B	B	A	B	A	A	B	B	A	B	A	A	B	B	A	B
PZE-103011348	A	B	B	A	B	A	B	A	B	B	A	B	A	A	B	A	B	A	A	A	A	B	B	B	B	A	A	A	A	B	A	A	B	B	B	B	B	B	A	A	A	A	A	B	A	B	B	A	A	A	A	A	B	B	A	B	B	A	B	B	B	B	A	A	B	B	A	B	A	B	B	A	A	A	B	B	A	A	B	B	B	B	B	B	B	B	B	B	B	A	B	B	B	B	A	A	B	A	B	B	B	B	A	A	B	A	A	A	B	B	B	B	A	B	B	B	A	A	A	B	A	B	B	B	A	A	A	B	B	A	B	B	B	B	B	A	B	A	B	B	A	B	B	A	B	B	A	B	B	A	B	B	A	B	A	A	B	B	A	B	A	A	B	B	A	B
PZE-103012466	A	B	B	A	B	A	B	A	B	B	A	B	B	A	B	A	B	A	A	A	A	B	B	B	B	A	A	A	A	B	B	A	B	B	B	B	H	B	A	A	A	B	A	B	A	B	B	A	A	A	A	A	B	B	A	B	B	A	B	B	B	B	A	A	B	B	A	B	A	B	B	A	A	A	B	B	A	A	B	B	B	B	B	B	B	B	B	B	B	A	B	B	B	A	A	A	B	A	B	B	B	B	A	A	B	A	A	A	B	B	B	B	A	B	B	B	A	A	A	B	A	A	B	A	A	A	A	B	B	A	B	B	B	B	B	A	B	A	B	A	A	B	B	A	B	B	A	H	B	A	B	B	A	B	A	A	B	B	A	B	A	B	B	B	A	B
PZE-103013135	A	B	B	A	B	A	B	A	B	B	A	B	B	A	B	A	B	A	A	A	A	B	B	B	B	A	A	A	B	B	B	A	B	B	B	B	A	B	A	B	A	B	A	B	A	B	B	A	B	A	A	A	B	B	A	B	B	A	B	B	B	B	A	A	B	B	A	B	A	B	B	A	A	A	B	B	A	A	B	B	B	B	B	B	B	B	B	B	B	A	B	B	B	A	A	A	B	A	B	B	B	B	A	A	B	A	A	B	B	B	B	B	A	B	B	B	A	A	A	B	A	A	B	A	A	A	A	B	B	A	B	B	B	B	B	A	B	A	B	A	A	B	B	A	B	B	A	H	B	X	B	B	A	B	A	A	B	B	A	B	A	B	B	B	A	B
PZE-103013405	A	B	B	A	B	A	B	A	B	B	A	B	B	A	B	A	B	A	A	A	A	B	B	B	B	A	A	A	B	B	B	A	B	B	B	B	A	B	A	B	A	B	A	B	A	B	B	A	B	A	A	A	B	B	A	B	B	A	B	B	B	B	A	A	B	B	A	B	A	B	B	A	A	A	B	B	A	A	B	B	B	B	B	B	B	B	B	B	B	A	B	B	B	A	A	A	B	A	B	B	B	B	A	A	B	A	A	B	B	B	B	B	A	B	B	B	A	B	A	B	A	A	B	A	A	A	A	B	B	A	B	B	B	B	B	A	B	A	B	A	A	B	B	A	B	B	A	B	B	A	B	B	A	B	A	A	B	B	A	B	A	B	B	B	A	B
PZE-103013755	A	B	B	A	B	A	B	A	B	B	A	B	B	A	B	A	B	A	A	A	A	B	B	B	B	A	A	A	B	B	B	A	B	B	B	B	B	B	A	B	A	B	A	B	A	B	B	A	B	A	A	A	B	B	A	B	B	A	B	B	B	B	A	A	B	B	A	B	A	B	B	A	A	A	B	B	A	A	B	B	B	B	B	B	A	B	B	B	B	A	B	B	B	A	A	A	A	A	B	B	B	B	A	A	B	A	A	B	B	B	B	B	A	B	B	X	A	A	A	B	A	A	B	A	A	A	A	B	B	A	B	B	B	B	B	A	B	A	B	B	A	B	B	A	B	B	A	B	B	A	B	B	A	B	A	A	B	B	A	B	A	B	B	B	A	B
PZE-103013845	A	B	B	A	B	A	B	A	B	B	A	B	B	A	B	A	B	A	A	A	A	B	B	B	B	A	A	A	B	B	B	A	B	B	B	B	B	B	X	B	A	B	A	B	A	B	B	A	B	A	A	A	B	B	A	B	B	A	B	B	B	B	A	A	B	B	A	B	A	B	B	A	A	A	B	B	A	A	B	B	B	B	B	B	A	B	B	B	B	A	B	B	B	A	A	A	A	A	B	B	B	B	A	A	B	A	A	B	B	B	B	B	A	B	B	B	A	A	A	B	A	A	B	B	A	A	A	B	B	A	B	B	B	B	B	A	B	A	B	B	A	B	B	A	B	B	A	B	B	A	B	B	A	B	A	A	B	B	A	B	A	B	B	B	A	B
SYN14580	A	B	B	A	B	A	B	A	B	B	A	B	B	A	B	A	B	A	A	A	A	B	B	B	B	A	A	A	B	B	B	A	B	B	B	B	B	B	A	B	A	A	A	B	A	B	B	A	B	A	A	A	B	B	A	B	B	A	B	B	B	B	A	A	B	B	A	B	A	B	B	A	B	A	B	B	A	A	B	B	B	B	B	B	A	B	B	B	B	A	B	B	B	A	A	A	A	A	B	B	B	B	A	A	B	A	A	B	B	B	B	B	A	B	B	B	A	A	A	B	A	A	B	B	A	A	A	B	B	A	B	B	B	B	B	A	B	A	B	B	A	B	A	A	B	B	A	B	B	A	B	B	A	A	A	A	B	B	A	B	A	B	B	B	A	B
SYN5641	A	B	B	A	B	A	B	A	B	B	A	B	B	A	B	A	B	A	A	A	A	B	B	B	B	A	A	A	B	B	B	B	B	B	B	B	B	B	A	B	A	A	A	B	A	B	B	A	B	A	A	A	B	B	A	B	B	A	B	B	B	B	B	A	B	B	A	B	A	B	B	A	B	A	B	B	A	A	B	B	B	B	B	B	A	B	B	B	B	A	B	B	B	A	A	A	A	A	B	B	B	B	A	A	B	A	A	B	B	B	B	B	A	B	B	B	A	A	A	B	A	A	B	B	A	A	A	B	B	A	B	B	B	B	B	A	B	A	B	B	A	B	A	A	B	B	A	B	B	X	B	B	A	A	A	A	B	B	A	B	A	B	B	B	A	B
PZE-103014951	A	B	B	B	B	A	B	A	B	B	A	B	B	A	B	A	B	A	A	A	A	B	B	B	B	A	A	A	B	B	B	B	B	B	B	B	B	B	A	B	A	A	A	B	A	B	B	A	B	A	A	A	B	B	A	B	B	A	B	B	B	B	B	A	B	B	A	B	A	B	B	A	B	X	B	B	A	A	B	B	B	B	B	B	A	B	B	B	B	A	B	B	B	A	A	A	A	A	B	B	B	B	A	A	B	A	A	B	B	B	B	B	A	B	B	B	A	A	A	B	A	A	B	B	A	A	A	B	B	A	B	B	B	B	B	A	B	A	B	B	A	B	A	A	B	B	A	B	B	A	B	B	A	A	A	A	B	B	A	B	B	B	B	B	A	B
PZE-103015114	A	B	B	B	B	A	B	A	B	B	A	B	B	A	B	A	B	A	A	A	A	B	B	B	B	A	A	A	B	B	B	B	B	B	B	B	B	B	A	B	A	A	A	B	A	B	B	A	B	A	A	A	B	B	A	B	B	A	B	B	B	B	B	A	B	B	A	B	A	B	B	A	B	H	B	B	A	A	B	B	B	B	B	B	A	B	B	B	B	A	B	B	B	A	A	A	A	A	B	B	B	B	A	A	B	A	A	A	B	B	B	B	A	B	B	B	A	A	A	B	A	A	B	B	A	A	A	B	B	A	B	B	B	B	B	A	B	A	B	B	A	B	A	A	B	B	A	B	B	X	B	B	A	A	A	A	B	B	A	B	B	B	B	B	A	B
PZE-103015663	A	B	B	B	B	A	B	A	B	B	A	B	B	A	B	A	B	A	A	A	A	B	B	B	B	A	A	A	B	B	B	B	B	B	B	B	B	B	A	B	A	A	A	B	A	B	B	A	B	A	A	A	B	B	A	B	B	A	B	B	B	B	B	A	B	B	A	B	A	B	B	A	B	B	B	B	A	A	B	B	B	B	B	B	A	B	B	B	B	A	B	B	B	A	A	A	A	A	B	B	B	B	A	A	A	A	A	A	B	B	B	B	A	B	B	B	A	A	A	B	A	A	B	B	A	A	A	B	B	A	B	B	B	B	B	A	B	A	B	B	A	B	A	A	B	B	A	B	B	X	B	B	A	A	A	A	B	B	A	B	B	B	B	B	A	B
SYN31041	A	B	B	B	B	A	B	A	B	B	A	B	B	A	B	A	B	A	A	A	A	B	B	B	B	A	A	A	B	B	B	B	B	B	B	B	B	B	B	B	A	A	A	B	A	B	B	A	B	A	A	A	B	B	A	B	B	A	B	B	B	B	B	A	B	B	A	B	A	B	B	A	B	B	B	B	A	A	B	B	B	B	B	B	A	B	B	B	B	A	B	B	B	A	A	A	A	A	B	B	B	B	A	A	A	A	A	A	B	B	B	B	A	B	B	B	A	A	A	B	A	A	B	B	A	A	A	B	B	A	B	B	B	B	B	A	B	A	B	B	A	B	A	A	B	B	A	B	B	A	B	B	A	A	A	A	B	B	A	B	X	B	B	B	A	B
PZE-103015842	A	B	B	B	B	A	B	A	B	B	A	B	B	A	B	A	B	A	A	A	A	B	B	B	B	A	A	A	B	B	B	B	B	B	B	B	B	B	B	B	A	A	A	B	A	B	B	A	B	A	A	A	B	B	A	B	B	A	B	B	B	B	B	A	B	B	A	B	A	B	B	A	B	B	B	B	A	A	B	B	B	B	B	B	A	B	B	B	B	A	B	B	B	A	A	A	A	A	B	B	B	B	A	A	A	A	A	A	B	B	B	B	A	B	B	B	A	A	A	B	A	A	B	B	A	A	A	B	B	A	B	X	B	B	B	A	B	A	B	B	A	A	A	A	B	B	A	A	B	A	B	B	A	A	A	A	B	B	A	B	X	B	B	B	A	B
PZE-103016288	A	B	B	B	B	A	B	A	B	B	A	B	B	A	B	A	B	A	A	A	A	B	B	B	A	A	A	A	A	B	B	B	B	B	B	B	B	B	B	B	A	A	A	B	A	B	B	A	B	A	A	A	B	A	A	B	B	A	B	B	B	B	B	A	B	B	A	B	A	B	B	A	B	B	B	B	A	A	B	B	B	B	B	B	A	B	A	B	B	A	B	B	B	A	A	A	A	A	B	B	B	B	A	A	A	A	A	A	B	B	B	B	A	B	B	B	A	A	A	B	A	A	B	B	A	A	A	B	B	A	B	X	B	B	B	A	A	A	B	B	A	A	A	A	B	B	A	A	B	X	B	B	A	A	A	A	B	B	A	B	B	B	B	B	A	B
SYN10098	A	B	B	B	B	B	B	A	B	B	A	B	B	A	B	A	B	A	A	A	A	B	B	B	A	A	A	B	A	B	B	B	B	B	B	B	A	B	B	B	A	A	A	B	A	A	B	A	B	A	A	A	B	A	A	B	B	A	B	B	B	B	B	A	B	B	A	B	A	B	B	A	B	B	B	B	A	A	B	B	B	B	B	B	A	B	A	B	B	A	B	B	B	A	A	A	A	A	B	B	B	B	A	A	A	A	A	A	A	B	B	B	A	B	B	B	A	A	A	B	A	A	B	B	A	A	A	B	B	A	B	X	B	B	B	B	A	A	B	B	A	A	A	A	B	B	A	A	B	A	B	B	A	A	A	A	B	B	A	B	B	B	B	B	A	B
SYN23644	A	B	B	B	B	B	B	A	B	B	A	B	B	A	B	A	B	A	A	A	A	B	B	B	A	A	A	B	A	B	B	B	B	B	B	B	A	B	B	B	A	A	A	B	A	A	B	A	B	A	A	A	B	A	A	B	B	A	B	B	B	B	B	A	B	B	A	B	A	B	B	A	B	B	B	B	A	A	B	B	B	B	B	B	A	B	A	B	B	A	B	B	B	A	A	A	A	A	B	B	B	B	A	A	A	A	A	A	A	B	B	B	A	B	B	B	A	A	A	B	A	A	B	B	A	A	A	B	B	A	B	B	B	A	B	B	A	A	B	B	A	A	A	A	B	B	A	A	B	X	B	B	A	A	A	A	B	B	A	B	A	B	B	B	A	B
SYN36246	A	B	B	B	B	B	B	A	B	B	A	B	B	A	B	A	B	A	A	A	A	B	B	B	A	A	A	B	A	B	B	B	B	B	B	B	A	B	B	B	A	A	A	B	A	A	B	A	B	A	A	A	B	A	A	B	B	A	B	B	B	B	B	A	B	B	A	B	A	B	A	A	B	B	B	B	A	A	B	B	B	B	B	A	A	B	A	B	B	A	B	B	B	A	A	A	A	A	B	B	B	B	A	A	A	A	A	A	A	B	B	B	A	B	B	B	A	A	A	B	A	A	A	B	A	A	A	B	B	A	B	B	B	A	B	B	A	A	B	B	A	A	A	A	B	B	A	A	B	X	B	B	A	A	A	A	B	B	A	B	A	B	B	B	A	B
PZE-103017719	A	B	B	B	B	B	B	A	B	B	A	B	B	A	B	A	B	A	A	A	A	B	B	B	A	A	A	B	A	B	B	B	B	B	B	B	A	B	B	B	A	A	A	B	A	A	B	A	B	A	A	A	B	A	A	B	B	A	B	B	B	B	B	A	B	B	A	B	A	B	A	A	B	B	B	B	A	A	B	B	B	B	B	A	A	B	A	B	B	A	B	B	B	A	A	A	A	A	B	B	B	B	A	A	A	A	A	A	A	B	B	B	A	B	B	B	A	A	A	B	A	A	A	B	A	A	A	B	B	A	B	X	B	A	B	B	A	A	B	A	A	A	A	A	B	B	A	A	B	A	B	B	A	A	A	A	B	B	A	B	A	B	B	B	A	B
PZE-103017768	A	B	B	B	B	B	B	A	A	B	A	B	B	A	B	A	B	A	A	A	A	B	B	B	A	A	A	B	A	B	B	B	B	B	B	B	A	B	B	B	A	A	A	B	A	A	B	A	B	A	A	A	B	A	A	B	B	A	B	B	B	B	B	A	B	B	A	B	A	B	A	A	B	B	B	B	A	A	B	B	B	B	B	A	A	B	A	B	B	A	B	B	B	A	A	A	A	A	B	B	B	B	A	A	A	A	A	A	A	B	B	B	A	B	B	B	A	A	A	B	A	A	A	B	A	A	A	A	B	A	B	B	B	A	B	B	A	A	B	A	A	A	A	A	B	B	A	A	B	X	B	B	A	A	A	A	B	B	A	B	A	B	B	B	A	B
PZE-103018049	A	B	B	B	B	B	B	A	A	B	A	B	B	A	B	A	B	A	A	A	A	B	B	B	A	A	A	A	A	B	B	B	B	B	B	B	A	B	B	B	A	A	A	B	A	A	B	A	B	A	A	A	B	A	A	B	B	A	B	B	B	B	B	A	B	B	A	B	A	B	A	A	B	A	B	B	A	A	B	B	B	B	B	A	A	B	A	B	B	A	B	B	B	A	B	A	A	A	B	B	B	B	A	A	A	A	A	A	A	B	B	B	A	B	B	B	A	A	A	B	A	A	A	B	A	A	A	A	B	A	B	B	B	A	B	B	A	A	B	A	A	A	A	A	B	B	A	A	B	A	B	B	A	A	A	A	B	B	A	B	A	B	B	B	A	B
PZE-103018378	A	B	B	B	B	B	B	A	A	B	A	B	B	A	B	A	A	A	A	A	A	B	B	B	A	A	A	A	A	B	B	B	B	B	B	B	A	B	B	B	A	A	A	B	A	A	B	B	B	A	A	A	B	A	A	B	B	A	B	B	B	B	B	A	B	B	A	B	A	B	A	A	B	A	B	B	A	A	B	B	B	B	B	A	A	B	A	B	B	B	B	B	B	A	B	A	A	A	A	B	B	B	A	A	A	A	A	A	A	B	B	B	A	B	B	B	A	A	A	B	A	A	A	B	A	A	A	A	B	A	B	B	B	A	B	H	A	A	B	A	A	A	A	A	B	B	B	A	B	A	B	B	A	A	A	A	B	B	A	B	A	B	B	B	A	B
PZE-103018799	A	B	B	B	B	B	B	A	A	B	A	B	B	A	B	A	A	A	A	A	A	B	B	B	A	A	A	A	A	B	B	B	B	B	B	B	A	B	B	B	A	A	A	B	A	A	B	B	B	A	A	A	B	A	A	B	B	A	B	B	B	B	B	A	B	B	A	B	A	B	A	B	B	A	B	B	A	A	B	B	B	A	B	A	A	B	A	B	B	B	B	B	B	A	B	A	A	A	A	B	B	B	A	A	A	A	A	A	A	B	B	B	A	B	B	B	A	A	A	B	A	A	A	B	A	A	A	A	B	A	B	X	B	A	B	H	A	A	B	A	A	A	A	A	B	B	B	A	B	A	B	B	A	A	A	A	B	B	A	B	A	B	B	B	A	B
PZE-103019324	A	B	B	B	B	B	B	A	A	B	A	B	B	A	B	A	A	A	A	B	A	B	B	B	A	A	A	A	A	B	B	B	B	B	B	B	A	B	B	B	A	A	A	B	A	A	B	B	B	B	A	A	B	A	A	B	B	A	B	B	B	B	B	A	B	B	A	B	A	B	A	B	B	A	B	B	A	A	B	B	B	A	B	A	A	B	A	B	A	A	B	B	B	A	B	A	A	A	A	B	B	B	A	A	A	A	A	A	A	B	B	B	A	B	B	B	A	A	A	B	A	A	A	B	A	A	A	A	B	A	B	B	B	A	B	H	A	A	B	A	A	A	A	A	B	B	B	A	B	A	B	B	A	A	A	A	B	B	A	B	A	B	B	B	A	B
SYN38414	A	B	B	B	B	B	B	A	A	B	A	B	B	A	B	A	A	A	A	B	A	B	B	B	A	A	A	A	A	B	B	B	B	A	B	B	A	B	B	B	A	A	A	B	A	A	B	B	B	B	A	A	B	A	A	B	B	A	B	B	B	B	B	A	B	B	A	B	A	B	A	B	B	A	B	B	A	A	B	B	B	A	B	A	A	B	A	B	A	A	B	B	B	A	B	A	A	A	A	B	B	B	A	A	A	A	A	A	A	B	B	B	A	B	B	B	A	A	A	B	A	A	A	B	A	A	A	A	B	A	B	B	B	A	B	H	A	A	B	A	A	A	A	A	B	B	B	A	B	X	B	B	A	A	A	A	B	B	A	B	A	B	B	B	A	B
SYN12567	A	B	B	B	B	B	B	A	A	B	A	B	B	A	B	A	A	A	A	B	A	B	B	B	A	A	A	A	A	B	B	B	B	A	B	B	A	B	B	B	A	A	A	B	A	A	B	B	B	B	A	A	B	A	A	B	B	A	B	B	B	B	B	A	B	B	A	B	A	B	A	B	B	A	B	B	A	A	B	B	B	A	B	A	A	B	A	B	A	A	B	B	B	A	B	A	A	A	A	B	B	B	A	A	A	A	A	A	A	B	B	B	A	B	B	B	A	A	A	B	A	A	A	B	A	A	A	A	B	A	B	B	B	A	B	H	A	A	B	A	A	A	A	A	B	B	B	A	B	A	B	B	A	A	A	A	B	B	A	B	A	B	B	B	A	B
SYNGENTA2878	A	B	B	B	B	B	B	A	A	B	A	B	B	A	B	A	A	A	A	B	A	B	B	B	A	A	A	A	A	B	B	B	B	A	B	B	A	B	A	B	A	A	A	B	A	A	B	B	B	B	A	A	B	A	A	B	B	A	B	B	B	B	B	A	B	B	A	B	A	B	A	B	B	A	B	B	A	A	B	B	B	A	B	A	A	B	A	B	A	A	B	B	B	A	B	A	A	A	A	B	B	B	A	A	A	A	A	A	A	B	B	B	A	B	B	B	A	A	A	B	A	A	A	B	A	A	A	A	B	A	B	B	B	A	B	H	A	A	B	A	A	A	A	A	B	B	B	A	B	X	B	B	A	A	A	A	B	B	A	B	A	B	B	B	A	B
PZE-103020028	A	B	B	B	B	B	B	A	A	B	A	B	B	A	B	A	A	A	A	B	A	B	B	B	A	A	A	A	A	B	B	B	B	A	B	B	A	B	A	B	A	A	A	B	A	A	B	B	B	B	A	A	B	A	A	B	B	A	B	B	B	B	B	A	B	B	A	B	A	B	A	B	B	A	B	B	A	A	B	B	B	A	B	A	A	B	A	B	B	A	B	B	B	A	B	A	A	A	A	B	B	B	A	A	A	A	A	A	A	B	B	B	A	B	B	B	A	A	A	B	A	A	A	B	A	A	A	A	B	A	B	X	B	A	B	H	A	A	B	A	A	A	A	A	B	B	B	A	B	A	B	B	A	A	A	A	B	B	A	B	A	B	B	B	A	B
PZE-103020815	A	B	B	B	B	B	B	A	A	B	A	B	B	A	B	A	A	A	A	B	B	B	B	A	A	A	A	A	A	B	B	B	B	A	B	B	B	B	A	B	A	A	B	B	A	A	B	B	B	B	A	A	B	A	A	B	B	A	B	B	B	B	B	A	B	B	A	B	A	B	A	B	A	A	B	B	A	A	B	B	B	B	B	A	A	B	A	A	B	A	B	B	B	A	B	A	B	B	A	B	A	B	B	A	A	A	A	A	B	B	B	A	A	B	B	B	A	A	A	B	A	A	A	B	A	A	A	A	B	B	B	X	B	A	B	H	A	A	B	A	A	A	A	A	B	B	B	A	B	A	B	A	A	A	A	A	A	B	A	B	A	A	B	B	A	B
PZE-103021174	A	B	B	B	B	B	B	A	A	B	A	B	B	A	B	A	A	A	A	B	B	B	B	A	A	A	A	A	A	B	B	B	B	A	B	B	B	B	A	B	A	A	B	B	A	A	B	B	B	B	A	A	B	A	A	B	A	A	B	B	B	B	B	A	B	A	A	B	A	B	A	B	A	A	B	B	A	A	B	B	B	B	B	A	A	B	A	A	B	A	B	B	B	A	B	A	A	B	A	B	A	B	B	A	A	A	A	A	B	B	B	A	A	B	B	B	A	A	A	B	A	A	A	B	A	A	A	A	B	B	B	X	B	A	B	H	A	A	B	A	A	A	A	A	B	B	B	A	B	A	B	A	A	A	A	A	A	B	A	B	A	A	B	B	B	B
SYN37729	A	B	B	B	B	B	B	A	A	B	A	B	B	A	B	A	A	A	A	B	B	B	B	A	A	A	A	A	A	B	B	B	B	A	B	B	B	B	A	B	A	A	B	B	A	A	B	B	B	B	A	A	B	A	A	B	A	A	B	B	A	B	B	A	B	A	A	B	A	B	A	B	A	A	B	B	A	A	B	B	B	B	B	A	A	B	A	A	B	A	B	B	B	A	B	A	A	B	A	B	A	B	B	A	A	A	A	A	B	B	B	A	A	B	B	B	A	A	A	B	A	A	A	B	A	A	A	A	B	B	B	X	B	A	B	H	A	A	B	A	A	A	A	A	B	B	B	A	B	A	B	A	A	A	A	A	A	B	A	B	A	A	B	B	B	B
PZE-103021535	A	B	B	B	B	B	B	A	A	B	A	B	B	A	B	A	A	A	A	B	B	B	B	A	A	A	A	A	A	B	B	B	B	A	B	B	B	B	A	B	A	A	B	B	A	A	B	X	B	B	A	A	B	A	A	B	A	A	B	B	A	B	B	A	B	A	A	B	A	B	A	B	A	A	B	B	A	A	B	B	B	B	B	A	A	B	A	A	B	A	B	B	B	A	B	A	A	B	A	B	A	B	B	A	A	A	A	A	B	B	B	A	A	B	B	B	A	A	A	B	A	A	A	B	A	A	A	A	B	B	B	X	B	A	B	H	A	A	B	B	A	A	B	A	B	B	B	A	A	A	B	A	A	A	A	A	A	B	A	B	A	A	B	B	B	B
SYN37354	A	B	B	B	B	B	B	A	A	B	A	B	B	A	B	A	A	A	A	B	B	B	B	A	A	A	A	A	A	B	B	B	B	A	B	B	B	B	A	B	A	A	B	B	A	A	B	B	B	B	A	A	B	A	A	B	A	A	B	B	A	B	B	A	B	A	A	B	A	B	A	B	A	A	B	B	A	A	B	B	B	B	B	A	A	B	A	A	B	B	B	B	B	A	B	A	A	B	A	B	A	B	B	A	A	A	A	A	B	B	B	A	A	B	B	B	A	A	A	B	A	A	A	B	A	A	A	A	B	B	B	B	B	A	B	H	A	A	B	B	A	A	B	A	B	B	B	A	A	A	B	A	A	A	A	A	A	B	A	B	A	A	B	B	B	B
PZE-103022026	A	B	B	B	B	B	B	A	A	B	A	B	B	A	B	A	A	A	A	B	B	B	B	A	A	A	A	A	A	B	B	B	B	A	B	B	B	B	A	B	A	A	B	B	A	A	B	B	B	B	A	A	B	A	A	B	A	A	B	B	A	B	B	A	B	A	A	B	A	B	A	B	A	A	B	B	A	A	B	B	B	B	B	A	A	B	A	A	B	B	B	B	B	A	B	A	A	B	A	B	A	B	B	A	A	A	A	A	B	B	B	A	A	B	B	B	A	A	A	B	A	A	A	B	A	A	A	A	B	B	B	B	B	A	B	H	A	A	B	B	A	A	B	A	B	B	B	A	A	A	B	A	A	A	A	A	A	B	A	B	A	A	B	B	B	B
SYN19249	A	B	B	B	B	B	B	A	A	B	A	B	B	A	B	A	A	A	A	X	B	B	B	A	A	A	A	A	A	B	B	B	B	A	B	B	B	B	A	B	A	A	B	B	A	A	B	B	B	B	A	A	B	A	A	B	A	B	B	B	A	B	B	A	B	A	A	B	A	B	A	B	A	A	B	B	A	A	B	B	B	B	B	A	A	B	A	A	B	B	B	B	B	A	B	A	A	B	A	B	A	B	B	A	A	A	A	A	B	B	B	A	A	B	B	B	A	A	A	B	A	A	A	B	A	A	A	A	B	B	B	X	B	A	B	H	A	A	B	B	A	A	B	A	B	B	B	A	A	A	B	A	A	A	A	A	A	B	A	B	A	A	B	B	B	B
PZE-103024447	A	B	B	B	B	B	B	A	A	B	A	B	B	A	B	A	A	A	A	B	B	B	B	A	A	A	A	A	A	B	B	B	B	A	B	B	B	B	A	B	A	A	B	B	A	A	B	B	B	B	A	A	B	A	A	B	A	B	B	B	A	B	B	A	B	A	A	B	A	B	A	B	A	A	B	B	A	A	B	B	B	B	B	A	A	B	A	A	B	B	B	B	B	A	B	A	A	B	A	B	A	B	B	A	A	A	A	A	B	B	B	A	A	B	B	B	A	A	A	B	A	A	A	B	A	A	A	A	B	B	B	B	B	A	B	B	A	A	B	B	A	A	B	B	B	B	B	A	A	X	B	A	A	A	A	A	A	B	A	B	X	A	B	B	B	B
PZE-103024864	A	B	B	B	B	B	B	A	A	B	A	B	B	A	B	A	A	A	A	B	B	B	A	A	A	A	A	A	A	B	B	B	B	A	B	B	B	B	B	B	A	A	B	B	A	A	B	B	B	B	A	A	B	A	A	B	A	B	B	B	A	B	B	A	B	A	A	B	A	B	A	B	A	A	B	B	A	A	B	B	B	B	B	A	A	B	A	A	B	B	B	B	B	A	B	A	A	B	A	B	A	B	B	A	A	A	A	A	B	B	B	A	A	B	B	B	A	A	A	B	A	A	A	B	A	A	A	A	B	B	B	B	B	A	B	B	A	A	B	B	A	A	B	B	B	B	B	A	A	X	B	A	A	A	A	A	A	B	A	B	X	A	B	B	B	B
PZE-103025282	A	B	B	B	B	B	B	A	A	B	A	B	B	A	B	A	A	A	A	B	B	B	A	A	A	A	A	A	A	B	B	B	B	A	B	B	B	B	B	B	A	A	B	B	A	A	B	B	B	B	A	A	B	A	A	B	A	B	B	B	A	B	B	A	B	B	A	B	A	B	A	B	A	A	B	B	A	A	B	B	B	B	B	A	A	B	A	A	B	B	B	B	B	A	B	A	A	B	A	B	A	B	B	A	A	A	A	A	B	B	B	A	A	B	B	B	A	A	A	B	A	A	A	B	A	A	A	A	B	B	B	X	B	A	B	B	A	A	B	B	A	A	B	B	B	B	B	A	A	A	B	A	A	A	A	A	A	B	A	B	A	A	B	B	B	B
PZE-103025679	A	B	B	B	B	B	B	A	A	B	A	B	A	A	B	A	A	A	A	B	B	B	A	A	A	A	A	A	A	B	B	B	B	A	B	B	B	B	B	B	A	A	B	B	A	A	B	B	B	B	A	A	B	A	A	B	A	B	B	B	A	B	B	A	B	B	A	B	A	B	A	B	A	A	B	B	A	A	B	B	B	B	B	A	A	B	A	A	B	B	B	B	B	A	B	A	A	B	A	B	A	B	B	A	A	A	A	A	B	B	B	A	A	B	B	B	A	A	A	B	A	A	A	B	A	A	A	A	B	B	B	X	B	A	B	B	A	A	B	B	A	A	B	B	B	B	B	A	A	A	B	A	A	A	A	A	A	B	A	B	A	A	B	B	B	B
PZE-103026719	A	B	B	B	B	B	B	A	A	B	A	B	A	A	B	A	A	A	A	B	B	B	A	A	A	A	A	A	A	B	B	B	B	A	B	B	B	B	B	B	A	A	B	B	A	A	A	B	B	B	A	A	B	A	A	B	A	B	B	B	A	B	B	A	B	B	A	B	A	B	A	B	A	A	B	B	A	A	B	B	B	B	B	A	A	B	A	A	B	B	B	B	B	A	B	A	A	B	A	B	A	B	B	A	A	A	A	A	B	B	B	A	A	B	B	B	A	B	A	B	A	A	A	B	A	A	A	A	B	B	B	B	B	A	B	A	A	A	B	B	A	A	A	B	B	B	B	A	A	H	B	A	A	A	A	A	A	B	A	B	X	A	B	B	B	B
PZE-103026913	A	B	B	B	B	B	B	A	A	B	A	B	A	A	B	A	A	A	A	B	B	B	A	A	A	A	A	A	A	B	B	B	B	A	B	B	B	B	B	B	A	A	B	B	A	A	A	B	B	B	A	A	B	A	A	B	A	B	B	B	A	B	B	A	B	B	A	B	A	B	A	B	A	A	B	B	A	A	B	B	B	B	B	A	A	B	A	A	B	B	B	B	B	A	B	A	A	B	A	B	A	B	B	A	A	A	A	A	B	B	B	A	A	B	B	B	A	B	A	B	A	A	A	B	A	A	A	A	B	B	B	B	B	A	B	A	A	A	B	B	A	A	A	B	B	B	B	A	A	X	B	A	A	A	A	A	A	B	A	B	X	A	B	B	B	B
SYN8196	A	B	B	B	B	B	B	A	A	B	X	B	A	A	B	A	A	A	A	B	B	B	A	A	X	A	A	A	A	B	B	B	B	A	B	B	B	B	B	B	A	A	B	B	A	A	A	B	B	B	A	A	B	A	A	B	A	B	B	B	A	B	B	A	B	B	A	B	A	B	A	B	A	A	B	B	A	A	B	B	B	B	B	A	A	B	A	A	B	B	B	B	B	A	B	A	A	B	A	B	A	B	B	X	A	A	A	A	B	B	B	A	A	B	B	B	A	B	A	B	B	A	A	B	A	A	A	A	B	B	B	B	B	A	B	A	A	A	B	B	A	A	A	B	B	B	B	A	A	A	B	A	A	A	A	A	A	B	A	B	A	A	B	B	B	B
PZE-103027358	A	B	B	B	B	B	B	A	A	B	A	B	A	A	B	A	A	A	A	B	B	B	A	A	A	A	A	A	A	B	B	B	B	A	B	B	B	B	B	B	A	A	B	B	A	A	A	B	B	B	A	A	B	A	A	B	A	B	B	B	A	B	B	A	B	B	A	B	A	B	A	B	A	A	B	B	A	A	B	B	B	B	B	A	A	B	A	A	B	B	B	B	B	A	B	A	A	B	A	B	A	B	B	A	A	A	A	A	B	B	B	A	A	B	B	B	A	B	A	B	B	A	A	B	A	A	A	A	B	B	B	B	B	A	B	A	A	A	B	B	A	A	B	B	B	B	B	A	A	H	B	A	A	A	A	A	A	B	A	B	A	A	B	B	B	B
PZE-103028009	A	B	B	B	B	B	B	A	A	B	A	B	A	A	B	A	A	A	A	B	B	B	A	A	A	A	A	A	A	B	B	B	B	A	B	B	B	B	B	B	A	A	B	B	A	A	A	B	B	B	A	A	B	A	A	B	A	B	B	B	A	B	B	A	B	B	A	B	A	B	A	B	A	A	B	B	A	A	B	B	B	B	B	A	A	B	A	A	B	B	B	B	B	A	B	A	A	B	A	B	A	B	B	A	A	A	A	A	B	B	B	A	A	B	B	B	A	B	A	B	B	A	A	B	A	A	A	A	B	B	B	B	B	A	B	A	A	A	B	B	A	A	B	A	B	B	B	A	A	X	B	A	A	A	A	A	A	B	A	B	A	A	B	B	B	B
PZE-103028484	A	B	B	B	B	B	B	A	A	B	A	B	A	A	B	A	A	A	A	B	B	B	B	A	A	A	A	A	A	B	B	B	B	A	B	B	B	B	B	B	A	A	B	B	A	A	A	B	B	B	A	A	B	A	A	B	A	B	B	B	A	B	B	A	B	B	A	B	A	B	A	B	A	A	B	B	A	A	B	B	B	B	B	A	A	B	A	A	B	B	B	B	B	A	B	A	A	B	A	B	A	B	B	A	A	A	A	A	B	B	B	A	A	B	B	B	A	B	A	B	B	A	A	B	A	A	A	A	B	B	B	B	B	A	B	A	A	A	B	B	A	A	B	A	B	B	B	A	A	A	B	A	A	A	A	A	A	B	A	B	A	A	B	B	B	B
SYN19345	A	B	B	B	B	B	B	A	A	B	A	B	A	A	B	A	A	A	A	B	B	B	B	A	A	A	A	A	A	B	B	B	B	A	B	B	B	B	B	B	A	A	B	B	A	A	A	B	B	B	A	A	A	A	A	B	A	B	B	B	A	B	B	A	B	B	A	B	A	B	A	B	A	A	B	B	A	A	B	B	B	B	B	A	A	B	A	A	B	B	B	B	B	A	B	A	A	B	A	B	A	B	B	A	A	A	A	A	B	B	B	A	A	B	B	B	A	B	A	B	B	A	A	B	A	A	A	A	B	B	B	B	B	A	B	A	A	A	B	B	A	A	B	A	B	B	B	A	A	A	B	A	A	A	A	A	A	B	A	B	A	A	B	B	B	B
PZE-103029568	A	B	B	B	B	B	B	A	A	B	A	B	A	A	B	A	A	A	A	B	B	B	B	A	A	A	A	B	A	B	B	B	B	A	B	B	B	B	B	B	A	A	B	B	A	A	A	B	B	B	A	A	A	A	A	B	A	B	B	B	A	B	B	A	B	B	A	B	A	B	A	B	A	A	B	B	A	A	B	B	B	B	B	A	A	B	A	A	B	B	A	B	A	A	B	A	A	B	A	B	B	B	B	A	A	A	A	A	B	B	B	A	A	B	B	B	A	B	A	B	B	A	A	B	A	A	A	A	B	B	B	X	B	A	B	A	A	A	B	B	A	A	B	A	B	B	B	A	A	A	B	A	A	A	A	A	A	B	A	B	A	A	A	B	B	B
PZE-103030194	A	B	B	B	A	B	B	A	A	B	A	B	A	A	B	A	A	A	A	B	B	B	B	A	A	A	A	B	X	B	B	B	B	A	B	B	B	B	B	B	A	A	B	B	A	A	A	B	B	B	A	A	A	A	A	B	A	B	B	B	A	B	B	A	B	B	A	B	A	B	A	B	A	A	B	B	A	A	B	B	B	B	B	A	A	B	A	A	B	B	A	B	A	A	B	A	A	B	A	B	B	B	A	A	A	A	A	A	B	B	B	A	A	B	B	B	A	B	A	B	B	A	A	B	A	A	A	A	B	B	B	B	B	A	B	A	A	A	B	B	A	A	B	A	B	B	B	A	A	X	B	A	A	A	A	A	A	B	A	B	A	A	H	B	B	B
PZE-103030995	A	B	B	B	A	B	B	A	A	B	A	B	A	A	B	A	A	A	A	B	B	B	B	A	A	A	A	B	A	B	B	B	B	A	B	B	B	B	A	B	A	A	B	B	A	A	B	B	B	B	A	A	A	A	A	B	A	B	B	B	A	B	B	A	B	B	A	B	A	B	A	B	A	A	B	B	A	A	B	B	B	B	B	A	A	B	A	A	B	B	A	B	A	A	B	A	A	B	A	B	B	B	A	A	A	A	A	A	B	B	B	A	A	B	B	B	A	B	A	B	A	A	A	B	A	A	A	A	B	B	B	B	B	A	B	A	A	A	B	B	A	A	B	A	B	B	B	A	A	A	B	A	A	A	A	A	A	B	A	B	A	A	H	B	B	B
PZE-103031418	A	B	B	B	A	B	B	A	A	B	A	B	A	A	B	A	A	B	A	B	B	B	B	A	A	A	A	B	A	B	B	B	B	A	B	B	B	B	A	B	A	A	B	B	A	A	A	B	B	B	A	A	A	A	A	B	A	B	B	B	A	B	B	A	B	B	A	B	A	B	A	B	A	A	B	B	A	A	B	B	B	B	B	A	A	B	A	A	B	B	A	B	A	A	B	A	A	B	A	B	B	B	A	A	A	A	A	A	B	B	B	A	A	B	B	B	A	B	A	B	A	A	A	B	A	A	A	A	B	B	B	X	B	A	B	A	A	A	B	B	A	A	B	A	B	B	B	A	A	A	B	A	A	A	A	A	A	B	A	B	A	A	H	B	B	B
PZE-103031701	A	B	B	B	A	B	B	A	A	B	A	B	A	A	B	A	A	B	A	B	B	B	B	A	A	A	A	B	A	B	B	B	B	A	B	B	B	B	A	B	A	A	B	B	A	A	A	B	B	B	A	A	A	A	A	B	A	B	B	B	A	B	B	A	B	B	A	B	A	B	A	B	A	A	B	B	A	A	B	B	B	B	B	A	A	B	B	A	B	B	A	B	A	A	B	A	A	B	A	B	B	B	A	A	A	A	A	A	B	B	B	A	A	B	B	B	A	B	A	B	A	A	A	B	A	A	A	A	B	B	B	B	B	A	B	A	A	A	B	B	A	A	B	A	B	B	B	A	A	X	B	B	A	A	A	A	A	B	A	B	A	A	H	B	B	B
PZE-103033317	A	B	B	B	A	B	B	A	A	B	A	B	A	A	B	A	A	B	A	B	B	B	B	A	A	A	A	B	A	B	B	B	B	A	B	B	B	B	A	B	A	A	B	B	A	A	A	B	B	B	A	A	A	A	A	B	A	X	B	B	A	B	B	A	B	B	A	B	A	B	A	B	A	B	B	B	A	A	B	B	B	B	B	A	A	B	B	A	B	B	A	B	A	A	B	A	A	B	A	B	B	B	A	A	A	A	A	A	B	B	B	A	A	B	B	B	A	B	A	B	A	A	A	B	A	A	A	A	B	B	B	X	B	A	X	A	A	A	B	B	A	A	B	A	B	B	B	A	A	A	B	B	A	A	A	A	A	B	A	B	A	A	H	B	X	B
PHM2343.25	A	B	B	B	A	B	B	A	A	B	A	B	A	A	B	A	A	B	A	B	B	B	B	A	A	A	A	B	A	B	B	B	B	A	B	B	B	B	A	B	A	A	B	B	A	A	A	B	B	B	A	A	A	A	A	B	A	A	B	B	A	B	B	A	B	B	A	B	A	B	A	B	A	B	A	B	A	A	B	B	B	B	B	A	A	B	B	A	B	B	A	B	A	A	B	A	A	B	A	B	B	B	A	A	A	A	A	A	B	B	B	A	A	B	A	B	A	B	A	B	A	A	A	B	A	A	A	A	B	B	B	X	B	A	B	A	A	A	B	B	A	A	B	A	B	B	B	A	A	A	B	B	A	A	A	A	A	B	A	B	A	A	A	B	B	B
PZE-103035781	A	B	B	B	A	B	B	A	A	B	A	B	A	A	B	A	A	B	A	B	B	B	B	A	A	A	A	B	A	B	B	B	B	A	B	B	B	B	A	B	A	A	B	B	A	A	A	B	B	B	A	A	A	A	A	B	A	A	B	B	A	B	B	A	B	A	A	B	A	B	A	B	A	B	A	B	A	A	B	B	B	B	B	A	A	B	B	A	B	B	A	A	A	A	B	A	A	B	A	B	B	B	A	A	A	A	A	A	B	B	B	A	A	B	A	B	A	B	A	B	A	A	A	B	A	A	A	A	B	B	B	X	B	A	B	A	A	A	B	B	A	A	B	A	B	B	B	A	A	A	B	B	A	A	A	A	A	B	A	B	A	A	H	B	B	B
PZE-103036076	A	B	B	B	A	B	B	A	A	B	A	B	A	A	B	A	A	B	A	B	B	B	B	A	A	A	A	B	A	B	B	B	B	A	B	B	B	B	A	B	A	A	B	B	A	A	A	B	B	B	A	A	A	A	A	B	A	A	B	B	A	B	B	A	B	A	A	B	A	A	A	B	A	B	A	B	A	A	B	B	B	B	B	A	A	B	B	A	B	B	A	A	A	A	B	A	A	B	A	B	B	B	A	A	A	A	A	A	B	B	B	A	A	B	A	B	A	B	A	B	A	A	A	B	A	A	A	A	B	B	B	B	B	A	B	A	A	A	B	B	A	A	B	A	B	B	B	A	A	A	B	B	A	A	A	A	A	B	A	B	A	A	H	B	B	B
PZE-103036305	A	B	B	B	A	B	B	A	A	B	A	B	A	A	B	A	A	B	A	B	B	B	B	A	A	A	A	B	A	B	B	B	B	A	B	B	B	B	A	B	A	A	B	B	A	A	B	B	B	B	A	A	A	A	A	B	A	A	B	B	A	B	B	A	B	A	A	B	A	A	A	B	A	B	A	B	A	A	B	B	B	B	B	A	A	B	B	A	B	B	A	A	A	A	B	A	A	B	A	B	B	B	A	A	A	A	A	A	B	B	B	A	A	B	A	B	A	B	A	B	A	A	A	B	A	A	A	A	B	B	B	B	B	A	B	A	A	A	B	B	A	A	B	A	B	B	B	A	A	A	B	B	A	B	A	A	A	B	A	B	A	A	H	B	B	B
PZE-103036565	A	B	B	B	A	B	B	A	A	B	A	B	A	A	B	A	A	B	A	B	B	B	B	B	A	A	A	B	A	B	B	B	B	A	B	B	B	B	A	B	A	A	B	B	A	A	B	B	B	B	A	A	A	A	A	B	A	A	B	B	A	B	B	A	B	A	A	B	A	A	A	B	A	B	A	B	A	A	B	B	B	B	B	A	A	B	B	A	B	B	A	A	A	A	B	A	A	B	A	B	B	B	A	A	A	A	A	A	B	B	B	A	A	B	A	B	A	B	A	B	A	A	A	B	A	A	A	A	B	B	B	B	B	A	B	A	A	A	B	B	A	A	B	A	B	B	B	A	A	X	B	B	A	B	A	A	A	B	A	B	A	A	X	B	B	B
PZE-103037037	A	B	B	B	A	B	B	A	A	B	A	B	A	A	B	A	A	B	A	B	B	B	B	B	A	A	A	B	A	B	B	B	B	A	B	B	B	B	B	B	A	A	B	B	A	A	B	X	B	B	A	A	A	A	A	B	A	X	B	B	A	B	B	A	B	A	A	B	A	A	A	B	A	B	A	B	A	A	B	B	B	B	B	A	A	B	B	A	B	B	A	A	A	A	B	A	A	B	A	B	B	B	A	A	A	A	A	A	B	B	B	A	A	B	A	B	A	B	A	B	A	A	A	B	A	A	A	A	B	B	B	X	B	A	B	A	A	A	B	A	A	A	B	A	B	B	B	A	A	A	B	B	A	B	A	A	A	B	A	B	A	A	H	B	B	B
PZE-103037289	A	B	B	B	A	B	B	A	A	B	A	B	A	A	B	A	A	B	A	B	B	B	B	B	A	A	A	B	A	B	B	B	B	A	B	B	B	B	B	B	A	A	B	B	A	A	B	B	B	B	A	A	A	A	A	B	A	A	B	B	A	B	B	A	B	A	A	B	A	A	A	B	A	B	A	B	A	A	B	B	B	B	B	A	A	B	B	A	B	B	A	A	A	A	B	A	A	B	A	B	B	B	A	A	A	A	A	A	B	B	B	A	A	B	A	B	A	B	A	B	A	A	A	B	A	A	A	A	B	B	B	B	B	A	B	A	A	A	B	A	A	A	B	A	B	B	B	A	A	X	B	B	A	B	A	A	A	B	A	B	A	A	H	B	B	B
PZE-103038701	A	B	B	B	A	B	B	A	A	B	A	B	A	A	B	A	A	B	A	B	B	B	B	B	A	A	A	B	A	X	B	B	B	A	B	B	B	X	B	B	A	A	B	B	A	A	B	X	B	B	A	A	A	A	A	B	A	A	B	B	A	B	B	A	B	A	A	B	A	A	A	B	A	B	A	B	A	A	B	B	B	B	B	A	A	B	B	A	B	B	A	A	A	A	B	A	A	B	A	B	B	B	A	A	A	A	A	A	B	B	B	A	A	B	A	X	A	B	A	B	A	A	A	B	A	A	A	A	B	B	B	A	B	A	X	A	A	A	B	A	A	A	B	A	B	B	B	A	A	A	B	B	A	B	A	A	A	B	A	B	A	A	X	B	B	B
PZE-103041439	A	B	B	B	A	B	B	A	A	B	A	B	A	A	B	A	A	B	A	B	B	B	B	B	A	A	A	B	A	B	B	B	B	A	B	B	B	B	B	B	A	A	B	B	A	A	B	B	B	B	A	A	A	A	A	B	A	A	B	B	A	B	B	A	B	A	A	B	A	A	A	B	A	B	B	B	A	A	B	B	B	B	B	A	A	A	B	A	B	B	A	A	A	A	B	A	A	B	A	B	B	B	A	A	A	A	A	A	B	B	B	A	A	B	A	B	A	B	A	B	A	A	A	B	A	A	A	A	B	B	B	A	B	A	A	A	A	A	B	A	A	A	B	A	B	B	B	A	A	X	B	B	A	B	A	A	A	B	A	B	A	A	H	B	B	B
ZM013524-0806	A	B	B	B	A	B	B	A	A	B	A	B	A	A	B	A	A	B	A	B	B	B	B	B	A	A	A	B	A	B	B	B	B	A	B	B	B	B	B	B	A	A	B	B	A	A	B	B	B	B	A	A	A	A	A	B	A	A	B	B	A	B	B	A	B	A	A	B	A	A	A	B	A	A	B	B	A	A	B	B	B	B	B	A	A	A	B	A	B	B	A	A	A	A	B	A	A	B	A	B	B	B	A	A	A	A	A	A	B	B	B	A	A	B	A	B	A	B	A	B	A	A	A	B	A	A	A	A	B	B	B	A	B	A	A	A	A	A	B	A	A	A	B	A	B	B	B	A	A	X	B	B	A	B	A	A	A	B	A	B	A	A	A	H	B	B
PZE-103043712	A	B	B	B	A	B	B	A	A	B	A	B	A	A	B	A	A	B	A	B	B	B	A	B	A	A	A	B	A	B	B	B	B	A	B	B	B	B	B	B	A	A	B	B	A	A	B	B	B	B	A	A	A	A	A	B	A	A	B	B	A	B	B	A	B	A	A	B	A	A	A	B	A	A	A	B	A	A	B	B	B	B	B	A	A	A	B	A	B	B	A	A	A	A	B	A	A	B	A	B	B	B	A	A	A	A	A	A	B	B	B	A	A	B	B	B	A	B	A	B	A	A	A	B	A	A	A	A	B	B	B	A	B	A	A	A	A	A	B	A	A	A	B	A	B	B	B	A	A	A	B	B	A	B	A	A	A	B	A	B	A	A	A	H	B	B
SYN18260	A	B	B	B	A	B	B	A	A	B	A	B	A	A	B	A	A	B	A	B	B	B	A	B	A	A	A	B	A	B	B	B	B	A	A	B	B	B	B	B	A	A	B	B	A	A	B	B	B	B	A	A	A	A	A	B	A	A	B	B	A	B	B	A	B	A	A	B	A	A	B	B	A	A	A	B	A	A	B	B	B	B	B	B	A	A	B	A	B	B	A	A	A	A	B	A	A	B	A	B	B	B	A	A	A	A	A	A	B	B	B	A	A	B	B	B	A	B	A	B	A	A	A	B	A	A	A	A	B	B	B	A	B	A	A	A	A	A	B	A	A	A	B	A	B	B	B	A	A	A	B	B	A	B	A	A	A	A	A	B	A	A	A	H	B	B
PZE-103045772	A	B	B	B	A	B	B	A	A	B	A	B	A	A	B	A	A	B	A	B	B	B	A	B	A	A	A	B	A	B	B	B	B	A	A	B	B	B	B	B	A	A	B	B	A	A	B	B	B	B	A	A	A	A	A	B	A	A	B	B	A	B	B	A	B	A	A	B	A	A	B	B	A	A	A	B	A	A	B	B	B	B	B	B	A	A	B	A	B	B	A	A	A	A	B	A	A	B	A	B	B	B	A	A	A	A	A	A	B	B	B	A	A	B	B	B	A	B	A	B	A	A	A	B	A	A	A	A	B	B	B	A	B	A	A	A	A	A	B	A	A	A	B	A	B	B	B	A	A	A	B	A	A	B	A	A	A	A	A	B	A	A	A	H	B	B
[truncated: 781,231 more chars]
