# Supplementary material for: Combined QTL mapping on bi-parental immortalized heterozygous populations to detect the genetic architecture on heterosis
Source: Front Plant Sci. 2023 Apr 4;14:1157778. doi: 10.3389/fpls.2023.1157778 (PMC10112513; doi:10.3389/fpls.2023.1157778)
Supplement: Supplementary file 1 [file DataSheet_1.zip › Data/Simulation population/Simulation experiment I.gmd]

!***********************************************************************************
!********** All rights reserved. The Quantitative Genetics Group, ICS-CAAS *********
!***********************************************************************************
!
!Required information to define a genetic model (Gmodel), separated into 12 parts
!
!***********************************************************************************
!***********************************************************************************
!
!***********************************************************************************
!Part 1: Environment types (at least one) 
!***********************************************************************************
       1    !nenv: number of environment types

!  EnvID        env_name    freq
       1            Env1  1.0000


!***********************************************************************************
!Part 2: Traits (can be zero) 
!***********************************************************************************
       1    !ntrt: number of traits
       1    !1-4, base popuplation to convert between heritability and error variance

!  TrtID      trait_name    wenv iserror error/H ploterr
1	SimuTrait1	1	1	1	0
!***********************************************************************************
!Part 3: Composite traits (can be zero) 
!***********************************************************************************
       0    !ncomtrt: number of composite traits

!  Comtr     contrt_name   wtype    ntrt  weight


!***********************************************************************************
!Part 4: Chromosomes (1 to 100) and loci on each chromosome (at least one) 
!***********************************************************************************
10   !nchr: number of chromosomes (or linkage groups)

!  ChrID      chrom_name  nlocus
1            -Ch1      22
2            -Ch2      22
3            -Ch3      22
4            -Ch4      22
5            -Ch5      22
6            -Ch6      22
7            -Ch7      22
8            -Ch8      22
9            -Ch9      22
10            -Ch10      21
!  LocID      locus_name    wchr     pos nallele  isgene  mutate  murate (reciprocal mutation rates)
1	MK-1-1	1	0	2	0	0
2	MK-1-2	1	5	2	0	0
3	MK-1-3	1	10	2	0	0
4	MK-1-4	1	15	2	0	0
5	MK-1-5	1	20	2	0	0
6	QTL1	1	22.5	2	1	0
7	MK-1-6	1	25	2	0	0
8	MK-1-7	1	30	2	0	0
9	MK-1-8	1	35	2	0	0
10	MK-1-9	1	40	2	0	0
11	MK-1-10	1	45	2	0	0
12	MK-1-11	1	50	2	0	0
13	MK-1-12	1	55	2	0	0
14	MK-1-13	1	60	2	0	0
15	MK-1-14	1	65	2	0	0
16	MK-1-15	1	70	2	0	0
17	MK-1-16	1	75	2	0	0
18	MK-1-17	1	80	2	0	0
19	MK-1-18	1	85	2	0	0
20	MK-1-19	1	90	2	0	0
21	MK-1-20	1	95	2	0	0
22	MK-1-21	1	100	2	0	0
23	MK-2-1	2	0	2	0	0
24	MK-2-2	2	5	2	0	0
25	MK-2-3	2	10	2	0	0
26	MK-2-4	2	15	2	0	0
27	MK-2-5	2	20	2	0	0
28	QTL2	2	22.5	2	1	0
29	MK-2-6	2	25	2	0	0
30	MK-2-7	2	30	2	0	0
31	MK-2-8	2	35	2	0	0
32	MK-2-9	2	40	2	0	0
33	MK-2-10	2	45	2	0	0
34	MK-2-11	2	50	2	0	0
35	MK-2-12	2	55	2	0	0
36	MK-2-13	2	60	2	0	0
37	MK-2-14	2	65	2	0	0
38	MK-2-15	2	70	2	0	0
39	MK-2-16	2	75	2	0	0
40	MK-2-17	2	80	2	0	0
41	MK-2-18	2	85	2	0	0
42	MK-2-19	2	90	2	0	0
43	MK-2-20	2	95	2	0	0
44	MK-2-21	2	100	2	0	0
45	MK-3-1	3	0	2	0	0
46	MK-3-2	3	5	2	0	0
47	MK-3-3	3	10	2	0	0
48	MK-3-4	3	15	2	0	0
49	MK-3-5	3	20	2	0	0
50	QTL3	3	22.5	2	1	0
51	MK-3-6	3	25	2	0	0
52	MK-3-7	3	30	2	0	0
53	MK-3-8	3	35	2	0	0
54	MK-3-9	3	40	2	0	0
55	MK-3-10	3	45	2	0	0
56	MK-3-11	3	50	2	0	0
57	MK-3-12	3	55	2	0	0
58	MK-3-13	3	60	2	0	0
59	MK-3-14	3	65	2	0	0
60	MK-3-15	3	70	2	0	0
61	MK-3-16	3	75	2	0	0
62	MK-3-17	3	80	2	0	0
63	MK-3-18	3	85	2	0	0
64	MK-3-19	3	90	2	0	0
65	MK-3-20	3	95	2	0	0
66	MK-3-21	3	100	2	0	0
67	MK-4-1	4	0	2	0	0
68	MK-4-2	4	5	2	0	0
69	MK-4-3	4	10	2	0	0
70	MK-4-4	4	15	2	0	0
71	MK-4-5	4	20	2	0	0
72	QTL4	4	22.5	2	1	0
73	MK-4-6	4	25	2	0	0
74	MK-4-7	4	30	2	0	0
75	MK-4-8	4	35	2	0	0
76	MK-4-9	4	40	2	0	0
77	MK-4-10	4	45	2	0	0
78	MK-4-11	4	50	2	0	0
79	MK-4-12	4	55	2	0	0
80	MK-4-13	4	60	2	0	0
81	MK-4-14	4	65	2	0	0
82	MK-4-15	4	70	2	0	0
83	MK-4-16	4	75	2	0	0
84	MK-4-17	4	80	2	0	0
85	MK-4-18	4	85	2	0	0
86	MK-4-19	4	90	2	0	0
87	MK-4-20	4	95	2	0	0
88	MK-4-21	4	100	2	0	0
89	MK-5-1	5	0	2	0	0
90	MK-5-2	5	5	2	0	0
91	MK-5-3	5	10	2	0	0
92	MK-5-4	5	15	2	0	0
93	MK-5-5	5	20	2	0	0
94	QTL5	5	22.5	2	1	0
95	MK-5-6	5	25	2	0	0
96	MK-5-7	5	30	2	0	0
97	MK-5-8	5	35	2	0	0
98	MK-5-9	5	40	2	0	0
99	MK-5-10	5	45	2	0	0
100	MK-5-11	5	50	2	0	0
101	MK-5-12	5	55	2	0	0
102	MK-5-13	5	60	2	0	0
103	MK-5-14	5	65	2	0	0
104	MK-5-15	5	70	2	0	0
105	MK-5-16	5	75	2	0	0
106	MK-5-17	5	80	2	0	0
107	MK-5-18	5	85	2	0	0
108	MK-5-19	5	90	2	0	0
109	MK-5-20	5	95	2	0	0
110	MK-5-21	5	100	2	0	0
111	MK-6-1	6	0	2	0	0
112	MK-6-2	6	5	2	0	0
113	MK-6-3	6	10	2	0	0
114	MK-6-4	6	15	2	0	0
115	MK-6-5	6	20	2	0	0
116	QTL6	6	22.5	2	1	0
117	MK-6-6	6	25	2	0	0
118	MK-6-7	6	30	2	0	0
119	MK-6-8	6	35	2	0	0
120	MK-6-9	6	40	2	0	0
121	MK-6-10	6	45	2	0	0
122	MK-6-11	6	50	2	0	0
123	MK-6-12	6	55	2	0	0
124	MK-6-13	6	60	2	0	0
125	MK-6-14	6	65	2	0	0
126	MK-6-15	6	70	2	0	0
127	MK-6-16	6	75	2	0	0
128	MK-6-17	6	80	2	0	0
129	MK-6-18	6	85	2	0	0
130	MK-6-19	6	90	2	0	0
131	MK-6-20	6	95	2	0	0
132	MK-6-21	6	100	2	0	0
133	MK-7-1	7	0	2	0	0
134	MK-7-2	7	5	2	0	0
135	MK-7-3	7	10	2	0	0
136	MK-7-4	7	15	2	0	0
137	MK-7-5	7	20	2	0	0
138	QTL7	7	22.5	2	1	0
139	MK-7-6	7	25	2	0	0
140	MK-7-7	7	30	2	0	0
141	MK-7-8	7	35	2	0	0
142	MK-7-9	7	40	2	0	0
143	MK-7-10	7	45	2	0	0
144	MK-7-11	7	50	2	0	0
145	MK-7-12	7	55	2	0	0
146	MK-7-13	7	60	2	0	0
147	MK-7-14	7	65	2	0	0
148	MK-7-15	7	70	2	0	0
149	MK-7-16	7	75	2	0	0
150	MK-7-17	7	80	2	0	0
151	MK-7-18	7	85	2	0	0
152	MK-7-19	7	90	2	0	0
153	MK-7-20	7	95	2	0	0
154	MK-7-21	7	100	2	0	0
155	MK-8-1	8	0	2	0	0
156	MK-8-2	8	5	2	0	0
157	MK-8-3	8	10	2	0	0
158	MK-8-4	8	15	2	0	0
159	MK-8-5	8	20	2	0	0
160	QTL8	8	22.5	2	1	0
161	MK-8-6	8	25	2	0	0
162	MK-8-7	8	30	2	0	0
163	MK-8-8	8	35	2	0	0
164	MK-8-9	8	40	2	0	0
165	MK-8-10	8	45	2	0	0
166	MK-8-11	8	50	2	0	0
167	MK-8-12	8	55	2	0	0
168	MK-8-13	8	60	2	0	0
169	MK-8-14	8	65	2	0	0
170	MK-8-15	8	70	2	0	0
171	MK-8-16	8	75	2	0	0
172	MK-8-17	8	80	2	0	0
173	MK-8-18	8	85	2	0	0
174	MK-8-19	8	90	2	0	0
175	MK-8-20	8	95	2	0	0
176	MK-8-21	8	100	2	0	0
177	MK-9-1	9	0	2	0	0
178	MK-9-2	9	5	2	0	0
179	MK-9-3	9	10	2	0	0
180	MK-9-4	9	15	2	0	0
181	MK-9-5	9	20	2	0	0
182	QTL9	9	22.5	2	1	0
183	MK-9-6	9	25	2	0	0
184	MK-9-7	9	30	2	0	0
185	MK-9-8	9	35	2	0	0
186	MK-9-9	9	40	2	0	0
187	MK-9-10	9	45	2	0	0
188	MK-9-11	9	50	2	0	0
189	MK-9-12	9	55	2	0	0
190	MK-9-13	9	60	2	0	0
191	MK-9-14	9	65	2	0	0
192	MK-9-15	9	70	2	0	0
193	MK-9-16	9	75	2	0	0
194	MK-9-17	9	80	2	0	0
195	MK-9-18	9	85	2	0	0
196	MK-9-19	9	90	2	0	0
197	MK-9-20	9	95	2	0	0
198	MK-9-21	9	100	2	0	0
199	MK-10-1	10	0	2	0	0
200	MK-10-2	10	5	2	0	0
201	MK-10-3	10	10	2	0	0
202	MK-10-4	10	15	2	0	0
203	MK-10-5	10	20	2	0	0
204	MK-10-6	10	25	2	0	0
205	MK-10-7	10	30	2	0	0
206	MK-10-8	10	35	2	0	0
207	MK-10-9	10	40	2	0	0
208	MK-10-10	10	45	2	0	0
209	MK-10-11	10	50	2	0	0
210	MK-10-12	10	55	2	0	0
211	MK-10-13	10	60	2	0	0
212	MK-10-14	10	65	2	0	0
213	MK-10-15	10	70	2	0	0
214	MK-10-16	10	75	2	0	0
215	MK-10-17	10	80	2	0	0
216	MK-10-18	10	85	2	0	0
217	MK-10-19	10	90	2	0	0
218	MK-10-20	10	95	2	0	0
219	MK-10-21	10	100	2	0	0
!***********************************************************************************
!Part 5: Markers in the genome (can be zero, defined by isgene in Part 3)  
!***********************************************************************************
! MarkID  wlocus      locus_name nallele  score (marker scores of all genotypes at the locus)
1	1	MK-1-1	2	0	0	0
2	2	MK-1-2	2	0	0	0
3	3	MK-1-3	2	0	0	0
4	4	MK-1-4	2	0	0	0
5	5	MK-1-5	2	0	0	0
6	7	MK-1-6	2	0	0	0
7	8	MK-1-7	2	0	0	0
8	9	MK-1-8	2	0	0	0
9	10	MK-1-9	2	0	0	0
10	11	MK-1-10	2	0	0	0
11	12	MK-1-11	2	0	0	0
12	13	MK-1-12	2	0	0	0
13	14	MK-1-13	2	0	0	0
14	15	MK-1-14	2	0	0	0
15	16	MK-1-15	2	0	0	0
16	17	MK-1-16	2	0	0	0
17	18	MK-1-17	2	0	0	0
18	19	MK-1-18	2	0	0	0
19	20	MK-1-19	2	0	0	0
20	21	MK-1-20	2	0	0	0
21	22	MK-1-21	2	0	0	0
22	23	MK-2-1	2	0	0	0
23	24	MK-2-2	2	0	0	0
24	25	MK-2-3	2	0	0	0
25	26	MK-2-4	2	0	0	0
26	27	MK-2-5	2	0	0	0
27	29	MK-2-6	2	0	0	0
28	30	MK-2-7	2	0	0	0
29	31	MK-2-8	2	0	0	0
30	32	MK-2-9	2	0	0	0
31	33	MK-2-10	2	0	0	0
32	34	MK-2-11	2	0	0	0
33	35	MK-2-12	2	0	0	0
34	36	MK-2-13	2	0	0	0
35	37	MK-2-14	2	0	0	0
36	38	MK-2-15	2	0	0	0
37	39	MK-2-16	2	0	0	0
38	40	MK-2-17	2	0	0	0
39	41	MK-2-18	2	0	0	0
40	42	MK-2-19	2	0	0	0
41	43	MK-2-20	2	0	0	0
42	44	MK-2-21	2	0	0	0
43	45	MK-3-1	2	0	0	0
44	46	MK-3-2	2	0	0	0
45	47	MK-3-3	2	0	0	0
46	48	MK-3-4	2	0	0	0
47	49	MK-3-5	2	0	0	0
48	51	MK-3-6	2	0	0	0
49	52	MK-3-7	2	0	0	0
50	53	MK-3-8	2	0	0	0
51	54	MK-3-9	2	0	0	0
52	55	MK-3-10	2	0	0	0
53	56	MK-3-11	2	0	0	0
54	57	MK-3-12	2	0	0	0
55	58	MK-3-13	2	0	0	0
56	59	MK-3-14	2	0	0	0
57	60	MK-3-15	2	0	0	0
58	61	MK-3-16	2	0	0	0
59	62	MK-3-17	2	0	0	0
60	63	MK-3-18	2	0	0	0
61	64	MK-3-19	2	0	0	0
62	65	MK-3-20	2	0	0	0
63	66	MK-3-21	2	0	0	0
64	67	MK-4-1	2	0	0	0
65	68	MK-4-2	2	0	0	0
66	69	MK-4-3	2	0	0	0
67	70	MK-4-4	2	0	0	0
68	71	MK-4-5	2	0	0	0
69	73	MK-4-6	2	0	0	0
70	74	MK-4-7	2	0	0	0
71	75	MK-4-8	2	0	0	0
72	76	MK-4-9	2	0	0	0
73	77	MK-4-10	2	0	0	0
74	78	MK-4-11	2	0	0	0
75	79	MK-4-12	2	0	0	0
76	80	MK-4-13	2	0	0	0
77	81	MK-4-14	2	0	0	0
78	82	MK-4-15	2	0	0	0
79	83	MK-4-16	2	0	0	0
80	84	MK-4-17	2	0	0	0
81	85	MK-4-18	2	0	0	0
82	86	MK-4-19	2	0	0	0
83	87	MK-4-20	2	0	0	0
84	88	MK-4-21	2	0	0	0
85	89	MK-5-1	2	0	0	0
86	90	MK-5-2	2	0	0	0
87	91	MK-5-3	2	0	0	0
88	92	MK-5-4	2	0	0	0
89	93	MK-5-5	2	0	0	0
90	95	MK-5-6	2	0	0	0
91	96	MK-5-7	2	0	0	0
92	97	MK-5-8	2	0	0	0
93	98	MK-5-9	2	0	0	0
94	99	MK-5-10	2	0	0	0
95	100	MK-5-11	2	0	0	0
96	101	MK-5-12	2	0	0	0
97	102	MK-5-13	2	0	0	0
98	103	MK-5-14	2	0	0	0
99	104	MK-5-15	2	0	0	0
100	105	MK-5-16	2	0	0	0
101	106	MK-5-17	2	0	0	0
102	107	MK-5-18	2	0	0	0
103	108	MK-5-19	2	0	0	0
104	109	MK-5-20	2	0	0	0
105	110	MK-5-21	2	0	0	0
106	111	MK-6-1	2	0	0	0
107	112	MK-6-2	2	0	0	0
108	113	MK-6-3	2	0	0	0
109	114	MK-6-4	2	0	0	0
110	115	MK-6-5	2	0	0	0
111	117	MK-6-6	2	0	0	0
112	118	MK-6-7	2	0	0	0
113	119	MK-6-8	2	0	0	0
114	120	MK-6-9	2	0	0	0
115	121	MK-6-10	2	0	0	0
116	122	MK-6-11	2	0	0	0
117	123	MK-6-12	2	0	0	0
118	124	MK-6-13	2	0	0	0
119	125	MK-6-14	2	0	0	0
120	126	MK-6-15	2	0	0	0
121	127	MK-6-16	2	0	0	0
122	128	MK-6-17	2	0	0	0
123	129	MK-6-18	2	0	0	0
124	130	MK-6-19	2	0	0	0
125	131	MK-6-20	2	0	0	0
126	132	MK-6-21	2	0	0	0
127	133	MK-7-1	2	0	0	0
128	134	MK-7-2	2	0	0	0
129	135	MK-7-3	2	0	0	0
130	136	MK-7-4	2	0	0	0
131	137	MK-7-5	2	0	0	0
132	139	MK-7-6	2	0	0	0
133	140	MK-7-7	2	0	0	0
134	141	MK-7-8	2	0	0	0
135	142	MK-7-9	2	0	0	0
136	143	MK-7-10	2	0	0	0
137	144	MK-7-11	2	0	0	0
138	145	MK-7-12	2	0	0	0
139	146	MK-7-13	2	0	0	0
140	147	MK-7-14	2	0	0	0
141	148	MK-7-15	2	0	0	0
142	149	MK-7-16	2	0	0	0
143	150	MK-7-17	2	0	0	0
144	151	MK-7-18	2	0	0	0
145	152	MK-7-19	2	0	0	0
146	153	MK-7-20	2	0	0	0
147	154	MK-7-21	2	0	0	0
148	155	MK-8-1	2	0	0	0
149	156	MK-8-2	2	0	0	0
150	157	MK-8-3	2	0	0	0
151	158	MK-8-4	2	0	0	0
152	159	MK-8-5	2	0	0	0
153	161	MK-8-6	2	0	0	0
154	162	MK-8-7	2	0	0	0
155	163	MK-8-8	2	0	0	0
156	164	MK-8-9	2	0	0	0
157	165	MK-8-10	2	0	0	0
158	166	MK-8-11	2	0	0	0
159	167	MK-8-12	2	0	0	0
160	168	MK-8-13	2	0	0	0
161	169	MK-8-14	2	0	0	0
162	170	MK-8-15	2	0	0	0
163	171	MK-8-16	2	0	0	0
164	172	MK-8-17	2	0	0	0
165	173	MK-8-18	2	0	0	0
166	174	MK-8-19	2	0	0	0
167	175	MK-8-20	2	0	0	0
168	176	MK-8-21	2	0	0	0
169	177	MK-9-1	2	0	0	0
170	178	MK-9-2	2	0	0	0
171	179	MK-9-3	2	0	0	0
172	180	MK-9-4	2	0	0	0
173	181	MK-9-5	2	0	0	0
174	183	MK-9-6	2	0	0	0
175	184	MK-9-7	2	0	0	0
176	185	MK-9-8	2	0	0	0
177	186	MK-9-9	2	0	0	0
178	187	MK-9-10	2	0	0	0
179	188	MK-9-11	2	0	0	0
180	189	MK-9-12	2	0	0	0
181	190	MK-9-13	2	0	0	0
182	191	MK-9-14	2	0	0	0
183	192	MK-9-15	2	0	0	0
184	193	MK-9-16	2	0	0	0
185	194	MK-9-17	2	0	0	0
186	195	MK-9-18	2	0	0	0
187	196	MK-9-19	2	0	0	0
188	197	MK-9-20	2	0	0	0
189	198	MK-9-21	2	0	0	0
190	199	MK-10-1	2	0	0	0
191	200	MK-10-2	2	0	0	0
192	201	MK-10-3	2	0	0	0
193	202	MK-10-4	2	0	0	0
194	203	MK-10-5	2	0	0	0
195	204	MK-10-6	2	0	0	0
196	205	MK-10-7	2	0	0	0
197	206	MK-10-8	2	0	0	0
198	207	MK-10-9	2	0	0	0
199	208	MK-10-10	2	0	0	0
200	209	MK-10-11	2	0	0	0
201	210	MK-10-12	2	0	0	0
202	211	MK-10-13	2	0	0	0
203	212	MK-10-14	2	0	0	0
204	213	MK-10-15	2	0	0	0
205	214	MK-10-16	2	0	0	0
206	215	MK-10-17	2	0	0	0
207	216	MK-10-18	2	0	0	0
208	217	MK-10-19	2	0	0	0
209	218	MK-10-20	2	0	0	0
210	219	MK-10-21	2	0	0	0
!***********************************************************************************
!Part 6: Genes in the genome (can be zero, defined by isgene in Part 3)  
!***********************************************************************************
! GeneID  wlocus   locus_name nallele    ntrt
!  row 2                                 wtrt    wenv    wepn  gvalue (genotypic values for all allele combinations)
1	6	QTL1	2	1					
				1	1	0	10	10	10.5
2	28	QTL2	2	1					
				1	1	0	0	0	1
3	50	QTL3	2	1					
				1	1	0	0.5	-0.5	-1
4	72	QTL4	2	1					
				1	1	0	0.5	-0.5	-0.5
5	94	QTL5	2	1					
				1	1	0	0.5	-0.5	-0.25
6	116	QTL6	2	1					
				1	1	0	0.5	-0.5	0
7	138	QTL7	2	1					
				1	1	0	0.5	-0.5	0.25
8	160	QTL8	2	1					
				1	1	0	0.5	-0.5	0.5
9	182	QTL9	2	1					
				1	1	0	0.5	-0.5	1
!***********************************************************************************
!Part 7: Epistasis netwroks in the genome (can be zero, defined by wepn in Part 4) 
!***********************************************************************************
!  EpnID    wtrt    wenv  nvalue  epnvalue (values of all allele combintaions of all interacting loci)


!***********************************************************************************
!Part 8: Cytoplasms in the genome (can be zero; if zero, Parts 8-10 are not needed) 
!***********************************************************************************
       0    !ncyto: number of cytoplasms


!***********************************************************************************
!Part 12: Fertility of female and male gametes, which may be affected by  cytoplasm,
!         locus, epistasis network of two or more locus,cytoplasm by locus interaction, 
!         and cytoplasm by epistasis network interaction. Fertility is valued from 0 
!         to 1. Multiplication is used when fertility is affected by more factors 
!         mentioned above. Numbers of the five factors have be specified first. 
!         When all numbers are 0, the followed part can be left empty 
!***********************************************************************************
!  ncyto  nlocus    nepn nclocus   ncepn
       0       0       0       0       0
