# Supplementary material for: Combined QTL mapping on bi-parental immortalized heterozygous populations to detect the genetic architecture on heterosis
Source: Front Plant Sci. 2023 Apr 4;14:1157778. doi: 10.3389/fpls.2023.1157778 (PMC10112513; doi:10.3389/fpls.2023.1157778)
Supplement: Supplementary file 1 [file DataSheet_1.zip › Data/Simulation population/Simulation experiment II.gmd]

!***********************************************************************************
!********** All rights reserved. The Quantitative Genetics Group, ICS-CAAS *********
!***********************************************************************************
!
!***********************************************************************************
!Required information to define a genetic model (Gmodel) for BLIB applications
!  which is separated into 10 parts, following 9 general parameters: 
!  nenv   [1,10]: number of environment types
!  ntrt   [0,99]: number of traits affected by gene, cytoplasm and cyto-locus action
!  nctrt [0,9]: number of composite traits derived from basic traits
!  nchr   [1,100]: number of chromosomes (or linkage groups) in nuclear genome
!  nepn   (>=0), number of epistatic networks between two or multiple loci
!  ncyto  [0,125]: number of cytoplasms
!  ncact  (>=0), number of cytoplasm and cyto-locus actions on traits
!  nfert  (>=0), number of cyto-locus actions on female and male gamete fertility
!  hetbp  (1 or 2): hetzygOBS in base population, 1 for homo only; 
!    2 for homo and heter. Base population is used to convert between heritability
!    and error variance with a size of 500 and equal allele frequencies 
!!!!nenv    ntrt   nctrt    nchr    nepn   ncyto   ncact   nfert   hetbp
       1       1       0      10       0       0       0       0       1
 
!***********************************************************************************
!Part 1: Environment types (at least one)
!***********************************************************************************
!!!!ienv            name        freq
       1            Env1  1.0000E+00
 
!***********************************************************************************
!Part 2: Traits affected by genes, cytoplasms and their interactions (can be zero)
!***********************************************************************************
!!!!itrt            name    wenv   iserr       err_H     ploterr
       1           Trait       1       1  1.0000E+00  0.0000E+00
 
!***********************************************************************************
!Part 3: Composite traits (can be zero), +, -, *, / of traits defined in Part 2
!***********************************************************************************
 !!ictrt            name   wcalc    ntrt
!                                   wtrt      weight
 
!***********************************************************************************
!Part 4: Chromosomes (1 to 100) and loci on each chromosome (at least one)
!***********************************************************************************
!!!!ichr            name  nlocus
       1            -CH1     523
       2            -CH2     353
       3            -CH3     387
       4            -CH4     344
       5            -CH5     330
       6            -CH6     260
       7            -CH7     259
       8            -CH8     268
       9            -CH9     246
      10           -CH10     221

!!ilocus      locus_name    wchr     pos  nallel  isgene  mutate  murate (reciprocal mutation rates)
       1     PZE-1010000       1    0.00       2       0       0
       2     PZE-1010001       1    0.30       2       0       0
       3     PZE-1010006       1    0.80       2       0       0
       4     PZE-1010007       1    1.10       2       0       0
       5         SYN9659       1    1.60       2       0       0
       6     PZE-1010011       1    2.70       2       0       0
       7        SYN13282       1    3.00       2       0       0
       8        SYN27251       1    3.30       2       0       0
       9        SYN35327       1    4.10       2       0       0
      10        SYN35336       1    4.40       2       0       0
      11        SYN38926       1    4.70       2       0       0
      12     PZE-1010023       1    6.60       2       0       0
      13        SYN11129       1    7.10       2       0       0
      14        SYN30742       1    8.50       2       0       0
      15        SYN30737       1    8.80       2       0       0
      16     PZE-1010028       1    9.30       2       0       0
      17     PZE-1010031       1    9.80       2       0       0
      18     SYNGENTA168       1   10.60       2       0       0
      19        SYN11491       1   13.70       2       0       0
      20     PZE-1010043       1   16.20       2       0       0
      21     PZE-1010043       1   16.50       2       0       0
      22      PZA00393.1       1   16.80       2       0       0
      23     PZE-1010058       1   17.10       2       0       0
      24         SYN7378       1   19.00       2       0       0
      25        SYN10708       1   20.60       2       0       0
      26     PZE-1010067       1   21.10       2       0       0
      27         SYN6288       1   22.70       2       0       0
      28     PZE-1010086       1   23.30       2       0       0
      29      QTL_trt1_1       1   24.00       2       1       0
      30     PZE-1010091       1   26.00       2       0       0
      31     PZE-1010092       1   26.30       2       0       0
      32         SYN6326       1   27.50       2       0       0
      33     PZE-1010105       1   27.80       2       0       0
      34     PZE-1010109       1   28.10       2       0       0
      35     PZE-1010112       1   29.00       2       0       0
      36        SYN13182       1   29.30       2       0       0
      37     PZE-1010117       1   30.40       2       0       0
      38         SYN7702       1   30.70       2       0       0
      39        SYN20420       1   31.20       2       0       0
      40        SYN13394       1   31.70       2       0       0
      41        SYN10900       1   33.30       2       0       0
      42     PZE-1010142       1   34.90       2       0       0
      43        SYN11901       1   35.70       2       0       0
      44     PZA-0001750       1   36.00       2       0       0
      45        SYN11906       1   36.30       2       0       0
      46        SYN11910       1   38.20       2       0       0
      47         SYN6209       1   39.30       2       0       0
      48        SYN21171       1   39.60       2       0       0
      49     PZE-1010173       1   40.10       2       0       0
      50         SYN2434       1   41.20       2       0       0
      51     PZE-1010180       1   41.50       2       0       0
      52     PZE-1010182       1   42.20       2       0       0
      53     PZE-1010186       1   42.70       2       0       0
      54     PZE-1010193       1   43.40       2       0       0
      55     PZE-1010196       1   43.90       2       0       0
      56     PZE-1010197       1   44.20       2       0       0
      57     PZE-1010209       1   45.10       2       0       0
      58          SYN372       1   45.40       2       0       0
      59        SYN20609       1   45.70       2       0       0
      60     PZE-1010223       1   46.30       2       0       0
      61        SYN12542       1   47.40       2       0       0
      62     PZE-1010241       1   47.70       2       0       0
      63     PZE-1010246       1   48.00       2       0       0
      64        SYN31161       1   49.10       2       0       0
      65     PZE-1010254       1   49.80       2       0       0
      66        SYN20196       1   50.50       2       0       0
      67     PZE-1010271       1   51.00       2       0       0
      68     PZE-1010274       1   51.30       2       0       0
      69     PUT-163a-76       1   51.80       2       0       0
      70     PZE-1010296       1   52.60       2       0       0
      71        SYN10530       1   52.90       2       0       0
      72     PZE-1010315       1   53.20       2       0       0
      73         SYN7651       1   53.50       2       0       0
      74     PZE-1010320       1   53.80       2       0       0
      75     PZE-1010322       1   55.20       2       0       0
      76     PZE-1010327       1   56.10       2       0       0
      77        SYN18709       1   56.40       2       0       0
      78     PZE-1010339       1   58.30       2       0       0
      79     PZE-1010340       1   59.20       2       0       0
      80     PZE-1010353       1   60.10       2       0       0
      81     PZE-1010356       1   61.10       2       0       0
      82     PZE-1010368       1   61.70       2       0       0
      83     PZE-1010371       1   62.50       2       0       0
      84     PZE-1010377       1   63.00       2       0       0
      85     PZE-1010381       1   63.30       2       0       0
      86        SYN16258       1   63.60       2       0       0
      87        SYN33012       1   63.90       2       0       0
      88     PZE-1010394       1   66.70       2       0       0
      89     PZE-1010396       1   67.00       2       0       0
      90        SYN21667       1   69.70       2       0       0
      91     PZE-1010410       1   70.30       2       0       0
      92        SYN24633       1   70.80       2       0       0
      93     PZE-1010418       1   71.50       2       0       0
      94     PZE-1010419       1   72.20       2       0       0
      95     PZE-1010424       1   72.70       2       0       0
      96     PZE-1010431       1   73.20       2       0       0
      97     PZE-1010433       1   73.50       2       0       0
      98     PZE-1010436       1   73.80       2       0       0
      99     SYNGENTA143       1   74.60       2       0       0
     100     PZE-1010443       1   76.20       2       0       0
     101     PZE-1010444       1   76.90       2       0       0
     102     ZM009766-03       1   77.60       2       0       0
     103     PZE-1010446       1   77.90       2       0       0
     104     PZE-1010447       1   78.80       2       0       0
     105     PZE-1010450       1   79.10       2       0       0
     106     PZE-1010452       1   79.40       2       0       0
     107     PZE-1010467       1   80.30       2       0       0
     108     PZE-1010473       1   81.20       2       0       0
     109        SYN21341       1   87.70       2       0       0
     110         SYN7084       1   89.20       2       0       0
     111     PUT-163a-14       1   91.30       2       0       0
     112     PZE-1010513       1   92.40       2       0       0
     113     PZE-1010534       1   95.50       2       0       0
     114     PZE-1010536       1   95.80       2       0       0
     115     PZE-1010537       1   96.10       2       0       0
     116        SYN30783       1   96.40       2       0       0
     117        SYN25114       1   96.70       2       0       0
     118     PZE-1010546       1   97.00       2       0       0
     119     PZE-1010557       1   98.10       2       0       0
     120     PZE-1010568       1  102.00       2       0       0
     121        SYN38501       1  102.60       2       0       0
     122     PZE-1010583       1  102.90       2       0       0
     123         SYN2607       1  103.70       2       0       0
     124         SYN2609       1  104.50       2       0       0
     125        SYN13385       1  104.80       2       0       0
     126     PUT-163a-60       1  105.10       2       0       0
     127     PZE-1010610       1  105.40       2       0       0
     128        SYN28915       1  106.50       2       0       0
     129     SYNGENTA355       1  107.30       2       0       0
     130         SYN3006       1  107.60       2       0       0
     131     PZE-1010632       1  107.90       2       0       0
     132     PZE-1010635       1  109.50       2       0       0
     133        SYN37813       1  109.80       2       0       0
     134     PZE-1010657       1  113.20       2       0       0
     135     PZE-1010679       1  114.60       2       0       0
     136     PZE-1010690       1  116.00       2       0       0
     137     PZE-1010693       1  119.40       2       0       0
     138     PZE-1010703       1  119.70       2       0       0
     139     PZE-1010708       1  120.20       2       0       0
     140     PZE-1010711       1  120.50       2       0       0
     141     PZE-1010712       1  121.90       2       0       0
     142        SYN31366       1  122.70       2       0       0
     143     SYNGENTA155       1  123.00       2       0       0
     144        SYN10848       1  123.50       2       0       0
     145     PZE-1010737       1  124.30       2       0       0
     146        SYN37939       1  126.20       2       0       0
     147     PZE-1010743       1  126.50       2       0       0
     148     PZE-1010749       1  127.60       2       0       0
     149     PZE-1010758       1  127.90       2       0       0
     150        SYN15499       1  128.40       2       0       0
     151     PUT-163a-60       1  128.70       2       0       0
     152     PZE-1010782       1  129.00       2       0       0
     153     PZE-1010784       1  129.30       2       0       0
     154        SYN26515       1  129.60       2       0       0
     155     PZE-1010788       1  130.10       2       0       0
     156         SYN2832       1  130.40       2       0       0
     157     PZE-1010803       1  131.30       2       0       0
     158     PZE-1010804       1  131.60       2       0       0
     159     PZE-1010806       1  131.90       2       0       0
     160     PZE-1010806       1  132.50       2       0       0
     161         SYN3989       1  132.80       2       0       0
     162     PZE-1011198       1  133.30       2       0       0
     163     PZE-1011201       1  133.80       2       0       0
     164     PZE-1011202       1  134.10       2       0       0
     165     PZE-1010816       1  134.40       2       0       0
     166     PZE-1010817       1  134.70       2       0       0
     167         SYN2042       1  135.00       2       0       0
     168     PZE-1010825       1  135.30       2       0       0
     169     PZE-1010830       1  135.60       2       0       0
     170     PZE-1010830       1  135.90       2       0       0
     171     PZE-1010832       1  136.40       2       0       0
     172     PZE-1010835       1  136.90       2       0       0
     173        SYN38509       1  138.30       2       0       0
     174     PZE-1010842       1  138.60       2       0       0
     175     PZE-1010843       1  138.90       2       0       0
     176     PZE-1010846       1  139.40       2       0       0
     177     PZE-1010850       1  139.90       2       0       0
     178     PZE-1010851       1  140.20       2       0       0
     179     PZE-1010857       1  141.00       2       0       0
     180     PZE-1010857       1  141.30       2       0       0
     181     PZE-1010859       1  141.60       2       0       0
     182     PZE-1010865       1  142.30       2       0       0
     183      PZA01267.3       1  143.00       2       0       0
     184     PZE-1010871       1  143.60       2       0       0
     185     PZE-1010874       1  143.90       2       0       0
     186     PZE-1010879       1  144.20       2       0       0
     187         SYN3778       1  144.80       2       0       0
     188     PZE-1010881       1  145.10       2       0       0
     189        SYN11175       1  145.40       2       0       0
     190     PZE-1010886       1  145.70       2       0       0
     191         SYN7009       1  146.00       2       0       0
     192     PZE-1010893       1  146.60       2       0       0
     193     PZE-1010894       1  147.40       2       0       0
     194     PZE-1010908       1  147.90       2       0       0
     195     PZE-1010922       1  148.20       2       0       0
     196     PZE-1010927       1  149.60       2       0       0
     197     PZE-1010936       1  150.10       2       0       0
     198     PZE-1010970       1  150.60       2       0       0
     199     PZE-1010972       1  150.90       2       0       0
     200        SYN25479       1  151.70       2       0       0
     201          SYN309       1  152.80       2       0       0
     202     PZE-1010995       1  153.60       2       0       0
     203     PZE-1010949       1  153.90       2       0       0
     204     PZE-1010957       1  154.20       2       0       0
     205     PZE-1010963       1  154.70       2       0       0
     206     PZE-1010964       1  155.00       2       0       0
     207     PZE-1010968       1  155.30       2       0       0
     208     PZE-1011000       1  155.60       2       0       0
     209     PZE-1011011       1  156.10       2       0       0
     210     PZE-1011014       1  156.60       2       0       0
     211        SYN12040       1  157.00       2       0       0
     212     PZE-1011019       1  157.40       2       0       0
     213     PZE-1011046       1  157.80       2       0       0
     214     PZE-1011054       1  158.10       2       0       0
     215     PZE-1011066       1  158.40       2       0       0
     216        SYN31332       1  158.70       2       0       0
     217     PZE-1011076       1  159.00       2       0       0
     218     PZE-1011089       1  159.30       2       0       0
     219     PZE-1011103       1  159.60       2       0       0
     220     PZE-1011119       1  159.90       2       0       0
     221     PZE-1011170       1  160.20       2       0       0
     222        SYN28965       1  160.50       2       0       0
     223     PZE-1011269       1  160.80       2       0       0
     224     PZE-1011272       1  161.10       2       0       0
     225     PZE-1011278       1  161.40       2       0       0
     226     PZE-1011280       1  162.50       2       0       0
     227     PZE-1011281       1  162.80       2       0       0
     228        SYN26403       1  163.60       2       0       0
     229     PZE-1011303       1  165.00       2       0       0
     230     PZE-1011317       1  165.30       2       0       0
     231     PZE-1011328       1  165.60       2       0       0
     232     PZE-1011334       1  165.90       2       0       0
     233     PZE-1011340       1  166.20       2       0       0
     234     PZE-1011344       1  166.50       2       0       0
     235     PZE-1011346       1  167.10       2       0       0
     236        SYN38678       1  168.70       2       0       0
     237         SYN2408       1  169.10       2       0       0
     238        SYN15594       1  169.50       2       0       0
     239     PZE-1011367       1  169.90       2       0       0
     240     PZE-1011371       1  170.20       2       0       0
     241     PZE-1011377       1  170.60       2       0       0
     242     PZE-1011381       1  171.30       2       0       0
     243        SYN24128       1  172.70       2       0       0
     244     PZE-1011387       1  173.00       2       0       0
     245     PZE-1011387       1  173.30       2       0       0
     246     PZE-1011390       1  173.80       2       0       0
     247     SYNGENTA166       1  174.10       2       0       0
     248     PZE-1011398       1  174.60       2       0       0
     249     PZE-1011401       1  174.90       2       0       0
     250     PZE-1011411       1  175.40       2       0       0
     251         SYN2976       1  176.20       2       0       0
     252     PZE-1011416       1  177.10       2       0       0
     253     PZE-1011418       1  177.40       2       0       0
     254         SYN1740       1  178.00       2       0       0
     255     PZE-1011433       1  178.50       2       0       0
     256        SYN36102       1  179.00       2       0       0
     257        SYN36281       1  179.30       2       0       0
     258     PZE-1011454       1  180.10       2       0       0
     259     PZE-1011455       1  180.40       2       0       0
     260        SYN37120       1  180.70       2       0       0
     261     PZE-1011462       1  181.20       2       0       0
     262     PZE-1011465       1  181.70       2       0       0
     263     PZE-1011468       1  182.20       2       0       0
     264     PZE-1011475       1  183.00       2       0       0
     265     PZE-1011482       1  185.50       2       0       0
     266        SYN15356       1  185.80       2       0       0
     267        SYN35986       1  186.90       2       0       0
     268     PZE-1011501       1  187.40       2       0       0
     269        SYN38769       1  187.90       2       0       0
     270     PZE-1011510       1  188.70       2       0       0
     271     ZM007294-04       1  189.00       2       0       0
     272     PZE-1011519       1  190.40       2       0       0
     273     PZE-1011522       1  191.80       2       0       0
     274        SYN31541       1  192.30       2       0       0
     275     PUT-163a-78       1  192.60       2       0       0
     276     PZE-1011535       1  192.90       2       0       0
     277     PZE-1011537       1  193.20       2       0       0
     278     PZE-1011543       1  193.50       2       0       0
     279     PZE-1011545       1  194.10       2       0       0
     280     PZE-1011553       1  195.10       2       0       0
     281     PZE-1011554       1  195.60       2       0       0
     282     PZE-1011555       1  196.10       2       0       0
     283     PZE-1011572       1  200.40       2       0       0
     284     PZE-1011579       1  201.50       2       0       0
     285        SYN34481       1  201.80       2       0       0
     286        SYN27500       1  202.30       2       0       0
     287     PZE-1011600       1  203.10       2       0       0
     288        SYN39118       1  203.40       2       0       0
     289     PZE00058966       1  204.20       2       0       0
     290           SYN55       1  205.00       2       0       0
     291     PZE-1011615       1  206.10       2       0       0
     292     SYNGENTA128       1  206.40       2       0       0
     293         SYN2078       1  207.70       2       0       0
     294        SYN21492       1  208.00       2       0       0
     295      PZA03218.2       1  208.30       2       0       0
     296     PZE-1011642       1  208.60       2       0       0
     297     PZE-1011643       1  209.20       2       0       0
     298        SYN15309       1  209.50       2       0       0
     299     PZE-1011647       1  209.80       2       0       0
     300        SYN25384       1  210.10       2       0       0
     301     PZE-1011651       1  212.20       2       0       0
     302        SYN39232       1  213.30       2       0       0
     303     PZE-1011665       1  213.60       2       0       0
     304     PZE-1011676       1  215.00       2       0       0
     305     PZE-1011680       1  215.30       2       0       0
     306         SYN9060       1  216.70       2       0       0
     307         SYN9054       1  217.00       2       0       0
     308     PZE-1011692       1  218.10       2       0       0
     309     PZE-1011693       1  218.60       2       0       0
     310        SYN38571       1  218.90       2       0       0
     311     PZE-1011698       1  219.70       2       0       0
     312     PUT-163a-13       1  220.40       2       0       0
     313         SYN8993       1  221.10       2       0       0
     314        SYN38722       1  221.60       2       0       0
     315        SYN21837       1  221.90       2       0       0
     316     PZE-1011716       1  222.40       2       0       0
     317     PZE-1011718       1  222.70       2       0       0
     318        SYN28641       1  223.20       2       0       0
     319        SYN28640       1  223.50       2       0       0
     320     PZE-1011729       1  223.80       2       0       0
     321        SYN17606       1  224.10       2       0       0
     322        SYN39240       1  225.50       2       0       0
     323     PZE-1011737       1  226.00       2       0       0
     324     PZE-1011741       1  226.30       2       0       0
     325        SYN31725       1  226.60       2       0       0
     326        SYN12264       1  227.70       2       0       0
     327         SYN2411       1  228.00       2       0       0
     328        SYN29186       1  229.10       2       0       0
     329     PZE-1011782       1  230.70       2       0       0
     330        SYN22253       1  233.50       2       0       0
     331     PUT-163a-14       1  234.10       2       0       0
     332     PZE-1011799       1  235.70       2       0       0
     333        SYN13055       1  236.00       2       0       0
     334     PZE-1011803       1  236.30       2       0       0
     335      PZB01979.2       1  237.40       2       0       0
     336     SYNGENTA120       1  238.20       2       0       0
     337     PZE-1011813       1  239.00       2       0       0
     338     PZE-1011817       1  239.30       2       0       0
     339     PZE-1011820       1  240.10       2       0       0
     340        SYN11852       1  240.60       2       0       0
     341     PZE-1011825       1  240.90       2       0       0
     342        SYN29461       1  242.30       2       0       0
     343     PZE-1011838       1  242.60       2       0       0
     344     PZE-1011840       1  242.90       2       0       0
     345        SYN35064       1  243.20       2       0       0
     346         SYN9190       1  245.10       2       0       0
     347         SYN9073       1  245.90       2       0       0
     348     PZE-1011857       1  246.40       2       0       0
     349     PZE-1011859       1  246.70       2       0       0
     350     PZE-1011861       1  247.50       2       0       0
     351     PZE-1011862       1  248.00       2       0       0
     352     PZE-1011871       1  248.50       2       0       0
     353     PZE-1011878       1  249.00       2       0       0
     354     PZE-1011883       1  249.50       2       0       0
     355      PZB00011.6       1  249.80       2       0       0
     356        SYN14761       1  250.30       2       0       0
     357     PZE-1011892       1  250.60       2       0       0
     358     PZE-1011893       1  250.90       2       0       0
     359     PZE-1011903       1  251.70       2       0       0
     360     PZE-1011905       1  252.00       2       0       0
     361     PZE-1011908       1  252.30       2       0       0
     362     PZE-1011916       1  253.70       2       0       0
     363     PZE-1011923       1  254.00       2       0       0
     364        SYN19766       1  254.30       2       0       0
     365        SYN21026       1  255.10       2       0       0
     366        SYN31513       1  256.20       2       0       0
     367     PZE-1011937       1  256.50       2       0       0
     368     PZE-1011944       1  256.80       2       0       0
     369     PZE-1011946       1  257.60       2       0       0
     370         SYN9185       1  257.90       2       0       0
     371     PZE-1011956       1  258.20       2       0       0
     372     PZE-1011958       1  258.50       2       0       0
     373     PZE-1011968       1  259.00       2       0       0
     374     PZE-1011976       1  260.10       2       0       0
     375     PZE-1011979       1  260.60       2       0       0
     376     PZE-1011980       1  260.90       2       0       0
     377     PZE-1011982       1  263.10       2       0       0
     378        SYN20343       1  264.20       2       0       0
     379     ZM013915-02       1  264.50       2       0       0
     380     ZM013287-01       1  267.00       2       0       0
     381     PZE-1012001       1  267.30       2       0       0
     382     PZE-1012003       1  267.60       2       0       0
     383     PZE-1012032       1  268.70       2       0       0
     384     PZE-1012023       1  269.50       2       0       0
     385     PZE-1012019       1  269.80       2       0       0
     386     PZE-1012012       1  270.10       2       0       0
     387         SYN6278       1  272.60       2       0       0
     388     PZE-1012044       1  272.90       2       0       0
     389     PZE-1012049       1  274.00       2       0       0
     390        SYN34256       1  274.30       2       0       0
     391     PZE-1012054       1  274.80       2       0       0
     392     PZE-1012055       1  275.30       2       0       0
     393     PZE-1012059       1  276.00       2       0       0
     394     PZE-1012067       1  276.70       2       0       0
     395      PZA00318.2       1  277.00       2       0       0
     396        SYN34770       1  278.60       2       0       0
     397        SYN24492       1  279.10       2       0       0
     398     PZE-1012087       1  281.60       2       0       0
     399     PZE-1012094       1  284.40       2       0       0
     400     PZE-1012098       1  285.20       2       0       0
     401     PZE-1012099       1  286.80       2       0       0
     402          SYN271       1  288.20       2       0       0
     403        SYN25458       1  288.50       2       0       0
     404     PZE-1012110       1  288.80       2       0       0
     405         SYN2268       1  289.60       2       0       0
     406     PZA01921.19       1  291.20       2       0       0
     407     PUT-163a-18       1  291.70       2       0       0
     408     PZE-1012123       1  292.00       2       0       0
     409        SYN37125       1  292.50       2       0       0
     410     PUT-163a-14       1  292.80       2       0       0
     411        SYN31828       1  293.10       2       0       0
     412     PZE-1012138       1  293.40       2       0       0
     413     PZE-1012139       1  293.90       2       0       0
     414     PZE-1012141       1  294.20       2       0       0
     415     PZE-1012148       1  294.70       2       0       0
     416        SYN39174       1  295.00       2       0       0
     417     PZE-1012152       1  296.10       2       0       0
     418     PZE-1012155       1  298.00       2       0       0
     419     PZE-1012158       1  298.30       2       0       0
     420     PZE-1012167       1  299.00       2       0       0
     421        SYN14073       1  299.40       2       0       0
     422     PZE-1012170       1  299.70       2       0       0
     423     PZE-1012178       1  300.50       2       0       0
     424        SYN25901       1  301.00       2       0       0
     425     PZE-1012187       1  301.30       2       0       0
     426     PZE-1012196       1  301.60       2       0       0
     427     PZE-1012199       1  302.00       2       0       0
     428     PZE-1012199       1  302.40       2       0       0
     429     PZE-1012203       1  302.70       2       0       0
     430         SYN8076       1  303.00       2       0       0
     431     PZE-1012212       1  303.30       2       0       0
     432     PZE-1012224       1  304.20       2       0       0
     433     PZE-1012227       1  305.00       2       0       0
     434     PZE-1012231       1  305.50       2       0       0
     435     PZE-1012240       1  305.80       2       0       0
     436         SYN2652       1  306.10       2       0       0
     437     PZE-1012255       1  307.70       2       0       0
     438     PZE-1012255       1  308.00       2       0       0
     439         SYN9147       1  310.70       2       0       0
     440     PUT-163a-93       1  311.20       2       0       0
     441     PZE-1012285       1  312.90       2       0       0
     442     PZE-1012286       1  313.20       2       0       0
     443        SYN21677       1  314.30       2       0       0
     444     PZE-1012298       1  315.10       2       0       0
     445         SYN2725       1  316.20       2       0       0
     446     PZE-1012304       1  316.50       2       0       0
     447     PZE-1012313       1  317.00       2       0       0
     448        SYN27285       1  317.80       2       0       0
     449     PZE-1012330       1  319.10       2       0       0
     450     PZE-1012332       1  319.40       2       0       0
     451         SYN2052       1  319.70       2       0       0
     452        SYN14771       1  320.00       2       0       0
     453        SYN10353       1  320.50       2       0       0
     454     PZE-1012358       1  321.00       2       0       0
     455         SYN8671       1  321.50       2       0       0
     456     PZE-1012366       1  321.80       2       0       0
     457        SYN20067       1  323.20       2       0       0
     458         SYN9117       1  323.70       2       0       0
     459     PZE-1012377       1  326.50       2       0       0
     460     PZE-1012379       1  327.00       2       0       0
     461     PZE-1012386       1  328.10       2       0       0
     462      PZB01394.4       1  328.60       2       0       0
     463        SYN38911       1  329.70       2       0       0
     464        SYN37676       1  330.00       2       0       0
     465     PZE-1012410       1  330.30       2       0       0
     466           SYN91       1  330.60       2       0       0
     467     PZE-1012414       1  331.90       2       0       0
     468     ZM012173-05       1  332.20       2       0       0
     469         SYN3051       1  332.50       2       0       0
     470     SYNGENTA163       1  332.80       2       0       0
     471     PUT-163a-78       1  333.10       2       0       0
     472     PUT-163a-74       1  334.10       2       0       0
     473     PZE-1012431       1  334.70       2       0       0
     474        SYN20363       1  337.50       2       0       0
     475        SYN20359       1  337.80       2       0       0
     476     PUT-163a-18       1  338.10       2       0       0
     477     PUT-163a-11       1  338.40       2       0       0
     478        SYN19016       1  338.70       2       0       0
     479     PZE-1012453       1  339.20       2       0       0
     480      PZA03556.1       1  339.50       2       0       0
     481        SYN33506       1  340.00       2       0       0
     482        SYN39025       1  340.30       2       0       0
     483         SYN3285       1  341.80       2       0       0
     484         SYN3286       1  343.00       2       0       0
     485     PZE-1012466       1  343.30       2       0       0
     486     PZE-1012468       1  343.60       2       0       0
     487        SYN21366       1  343.90       2       0       0
     488     PZE-1012470       1  344.40       2       0       0
     489        SYN29074       1  346.60       2       0       0
     490     PZE-1012483       1  347.20       2       0       0
     491        SYN38691       1  347.50       2       0       0
     492        SYN38320       1  348.10       2       0       0
     493     PZE-1012491       1  348.60       2       0       0
     494     PZE-1012491       1  348.90       2       0       0
     495     PZE-1012495       1  349.90       2       0       0
     496      PZA00623.4       1  350.20       2       0       0
     497        SYN16869       1  350.50       2       0       0
     498         SYN8231       1  353.50       2       0       0
     499     PZE-1012504       1  354.00       2       0       0
     500     PUT-163a-76       1  354.30       2       0       0
     501      PZA01238.2       1  354.60       2       0       0
     502     PZE-1012511       1  356.00       2       0       0
     503     PZE-1012512       1  356.30       2       0       0
     504        SYN36182       1  356.60       2       0       0
     505        SYN26859       1  357.80       2       0       0
     506      PZA00856.2       1  358.10       2       0       0
     507         SYN2035       1  358.70       2       0       0
     508     PZE-1012533       1  359.30       2       0       0
     509        SYN32424       1  359.60       2       0       0
     510     PZE-1012536       1  359.90       2       0       0
     511     SYNGENTA111       1  362.70       2       0       0
     512         SYN6838       1  363.00       2       0       0
     513         SYN7054       1  363.30       2       0       0
     514     PZE-1012550       1  363.60       2       0       0
     515         SYN7060       1  363.90       2       0       0
     516     PUT-163a-60       1  365.00       2       0       0
     517         SYN7988       1  366.90       2       0       0
     518         SYN7982       1  370.40       2       0       0
     519     PZE-1012558       1  371.00       2       0       0
     520     PZE-1012562       1  374.50       2       0       0
     521     PZE-1012567       1  375.00       2       0       0
     522     PZE-1012569       1  375.50       2       0       0
     523     PZE-1012573       1  375.80       2       0       0
     524         SYN6180       2    0.00       2       0       0
     525        SYN35307       2    0.50       2       0       0
     526        SYN20783       2    1.30       2       0       0
     527     SYNGENTA171       2    1.60       2       0       0
     528     PZE-1020029       2    2.70       2       0       0
     529          SYN148       2    4.60       2       0       0
     530      PZB02366.2       2    6.80       2       0       0
     531           SYN35       2    7.30       2       0       0
     532         SYN6306       2    8.10       2       0       0
     533         SYN6045       2    8.40       2       0       0
     534     PZA-0022640       2    9.20       2       0       0
     535     PZE-1020063       2   11.90       2       0       0
     536     PZE-1020065       2   13.40       2       0       0
     537     PUT-163a-60       2   13.70       2       0       0
     538         SYN2664       2   14.50       2       0       0
     539         SYN2671       2   15.30       2       0       0
     540        SYN23271       2   16.00       2       0       0
     541        SYN31695       2   16.70       2       0       0
     542        SYN31108       2   18.10       2       0       0
     543      PZA00396.9       2   18.70       2       0       0
     544        SYN27401       2   19.30       2       0       0
     545     PZE-1020115       2   21.30       2       0       0
     546        SYN29491       2   23.30       2       0       0
     547      PZA00237.7       2   25.20       2       0       0
     548     PZE-1020143       2   25.50       2       0       0
     549     SYNGENTA107       2   27.40       2       0       0
     550     PZE-1020160       2   28.80       2       0       0
     551     PZE-1020166       2   29.90       2       0       0
     552     PZE-1020167       2   30.40       2       0       0
     553      PZA03747.1       2   30.70       2       0       0
     554     PZE-1020176       2   31.00       2       0       0
     555     PZE-1020180       2   32.40       2       0       0
     556     PZE-1020183       2   32.70       2       0       0
     557     PUT-163a-60       2   33.00       2       0       0
     558     PZE-1020189       2   33.50       2       0       0
     559         SYN1143       2   34.00       2       0       0
     560     PZE-1020192       2   34.50       2       0       0
     561     ZM007591-04       2   36.70       2       0       0
     562     PZE-1020207       2   40.10       2       0       0
     563     PHM14783.16       2   42.60       2       0       0
     564        SYN11393       2   42.90       2       0       0
     565         SYN5848       2   43.20       2       0       0
     566        SYN38155       2   44.30       2       0       0
     567        SYN30570       2   45.40       2       0       0
     568     PZE-1020236       2   48.20       2       0       0
     569       PHM482.27       2   48.50       2       0       0
     570        SYN13008       2   51.30       2       0       0
     571     PZE-1020248       2   53.20       2       0       0
     572         SYN7625       2   54.60       2       0       0
     573        SYN16785       2   55.70       2       0       0
     574     PZE-1020280       2   57.60       2       0       0
     575     PZE-1020285       2   58.40       2       0       0
     576     PZE-1020298       2   63.60       2       0       0
     577        SYN16703       2   64.70       2       0       0
     578     PZE-1020307       2   65.80       2       0       0
     579         SYN9584       2   66.10       2       0       0
     580          SYN240       2   66.60       2       0       0
     581         SYN8775       2   67.10       2       0       0
     582     PZE-1020320       2   67.40       2       0       0
     583     PZE-1020331       2   68.00       2       0       0
     584     PZE-1020335       2   69.10       2       0       0
     585     PZE-1020339       2   72.40       2       0       0
     586          SYN268       2   72.70       2       0       0
     587         SYN9943       2   79.90       2       0       0
     588     PZE-1020357       2   81.60       2       0       0
     589     PUT-163a-60       2   82.10       2       0       0
     590        SYN18094       2   82.60       2       0       0
     591     PZE-1020370       2   82.90       2       0       0
     592     PZE-1020372       2   83.40       2       0       0
     593     PZE-1020376       2   83.90       2       0       0
     594     PZE-1020381       2   84.20       2       0       0
     595     PZE-1020385       2   85.60       2       0       0
     596     PZE-1020388       2   86.10       2       0       0
     597     PZE-1020391       2   86.60       2       0       0
     598     PZE-1020394       2   86.90       2       0       0
     599     PZE-1020396       2   87.20       2       0       0
     600     PZE-1020399       2   87.50       2       0       0
     601        SYN24572       2   89.00       2       0       0
     602     PZE-1020401       2   89.30       2       0       0
     603     PZE-1020404       2   90.80       2       0       0
     604     PZE-1020406       2   91.10       2       0       0
     605        SYN29038       2   93.90       2       0       0
     606     PZE-1020430       2   95.80       2       0       0
     607     PZE-1020432       2   96.30       2       0       0
     608     PZE-1020437       2   96.60       2       0       0
     609        SYN21122       2   97.70       2       0       0
     610     PZE-1020453       2   98.80       2       0       0
     611     PZE-1020458       2   99.10       2       0       0
     612     PZE-1020464       2   99.60       2       0       0
     613     PZE-1020465       2  100.10       2       0       0
     614     PZE-1020468       2  100.40       2       0       0
     615     PZE-1020473       2  100.70       2       0       0
     616          SYN700       2  101.20       2       0       0
     617     PZE-1020488       2  101.50       2       0       0
     618     ZM013321-02       2  102.10       2       0       0
     619     PZE-1020498       2  103.10       2       0       0
     620        SYN35700       2  103.90       2       0       0
     621     PZE-1020509       2  104.70       2       0       0
     622     PZE-1020514       2  105.20       2       0       0
     623          SYN145       2  105.70       2       0       0
     624     PZE-1020539       2  108.20       2       0       0
     625        SYN11050       2  108.60       2       0       0
     626     PZE-1020555       2  109.50       2       0       0
     627     PZE-1020556       2  110.30       2       0       0
     628     PZE-1020558       2  110.80       2       0       0
     629     PZE-1020559       2  111.60       2       0       0
     630        SYN34233       2  112.70       2       0       0
     631        SYN10825       2  113.00       2       0       0
     632      QTL_trt1_2       2  113.00       2       1       0
     633     PZE-1020588       2  113.30       2       0       0
     634     PZE-1020599       2  113.80       2       0       0
     635      PZB01230.5       2  114.50       2       0       0
     636        SYN28424       2  115.20       2       0       0
     637     PUT-163a-71       2  116.80       2       0       0
     638     PZE-1020610       2  117.10       2       0       0
     639     PZE-1020614       2  117.60       2       0       0
     640     PZE-1020616       2  118.10       2       0       0
     641     PZE-1020617       2  118.40       2       0       0
     642     PZE-1020629       2  118.90       2       0       0
     643        SYN33042       2  120.30       2       0       0
     644        SYN36643       2  120.60       2       0       0
     645     PZE-1020657       2  122.00       2       0       0
     646     PZE-1020664       2  123.40       2       0       0
     647        SYN11871       2  124.20       2       0       0
     648        SYN37922       2  124.50       2       0       0
     649     PZE-1020691       2  124.80       2       0       0
     650     PZE-1020692       2  125.60       2       0       0
     651         SYN5389       2  126.40       2       0       0
     652        SYN21923       2  126.70       2       0       0
     653           SYN57       2  127.60       2       0       0
     654     PZE-1020710       2  127.90       2       0       0
     655        SYN38708       2  128.20       2       0       0
     656     PZE-1020733       2  128.80       2       0       0
     657     PZE-1020742       2  129.40       2       0       0
     658     PZE-1020743       2  130.50       2       0       0
     659     PZE-1020750       2  130.80       2       0       0
     660        SYN36680       2  131.10       2       0       0
     661     PZE-1020764       2  131.60       2       0       0
     662     PZE-1020769       2  131.90       2       0       0
     663     PZE-1020770       2  132.20       2       0       0
     664     PZE-1020783       2  132.70       2       0       0
     665     PZE-1020784       2  133.20       2       0       0
     666     PZE-1020785       2  133.50       2       0       0
     667     PZE-1020788       2  134.30       2       0       0
     668     PZE-1020790       2  134.60       2       0       0
     669     PZE-1020790       2  134.90       2       0       0
     670     PZE-1020794       2  135.20       2       0       0
     671     PZE-1020804       2  136.00       2       0       0
     672     PZE-1020805       2  136.30       2       0       0
     673     PZE-1020807       2  136.80       2       0       0
     674     PZE-1020829       2  137.90       2       0       0
     675     PZE-1020832       2  138.20       2       0       0
     676     PZE-1020840       2  139.00       2       0       0
     677     PZE-1020843       2  139.30       2       0       0
     678     PZE-1020845       2  139.60       2       0       0
     679     PZE-1020862       2  139.90       2       0       0
     680     PZE-1020878       2  140.40       2       0       0
     681     PZE-1030953       2  140.90       2       0       0
     682     PZE-1020890       2  141.20       2       0       0
     683        SYN23026       2  141.70       2       0       0
     684     PZE-1021003       2  142.00       2       0       0
     685     PZE-1021032       2  142.30       2       0       0
     686        SYN27899       2  142.70       2       0       0
     687     PZE-1021076       2  143.40       2       0       0
     688     PZE-1021100       2  143.90       2       0       0
     689     PZE-1021106       2  144.20       2       0       0
     690        SYN36647       2  144.50       2       0       0
     691     PZE-1021120       2  144.80       2       0       0
     692     PZE-1021137       2  145.30       2       0       0
     693     PZE-1021147       2  145.60       2       0       0
     694     PZE-1021154       2  145.90       2       0       0
     695     PZE-1021158       2  147.50       2       0       0
     696     PZE-1021159       2  148.90       2       0       0
     697        SYN31420       2  149.20       2       0       0
     698     PZE-1021164       2  149.50       2       0       0
     699     PZE-1021171       2  149.80       2       0       0
     700     PZE-1021173       2  150.10       2       0       0
     701     PZE-1021178       2  150.40       2       0       0
     702     PZE-1021196       2  151.80       2       0       0
     703     PZE-1021198       2  153.70       2       0       0
     704         SYN8399       2  154.20       2       0       0
     705     PZE-1021200       2  154.70       2       0       0
     706     PZE-1021202       2  156.60       2       0       0
     707     PZE-1021212       2  156.90       2       0       0
     708        SYN36598       2  157.50       2       0       0
     709     ZM012527-04       2  158.70       2       0       0
     710     PZE-1021231       2  160.20       2       0       0
     711         SYN8772       2  160.50       2       0       0
     712     PZE-1021234       2  161.10       2       0       0
     713     PZE-1021237       2  161.40       2       0       0
     714     PZE-1021245       2  161.70       2       0       0
     715     PZE-1021248       2  162.00       2       0       0
     716     PZE-1021249       2  162.30       2       0       0
     717     PUT-163a-78       2  162.60       2       0       0
     718        SYN12892       2  162.90       2       0       0
     719         SYN9560       2  163.70       2       0       0
     720     PZE-1021280       2  164.30       2       0       0
     721        SYN33461       2  164.60       2       0       0
     722        SYN33466       2  165.00       2       0       0
     723        SYN33462       2  165.80       2       0       0
     724        SYN11689       2  166.20       2       0       0
     725        SYN39057       2  166.80       2       0       0
     726     PZE-1021294       2  169.30       2       0       0
     727     PZE-1021296       2  170.70       2       0       0
     728     PZE-1021302       2  171.50       2       0       0
     729     PZE-1021304       2  171.80       2       0       0
     730     PZE-1021307       2  172.30       2       0       0
     731     PZE-1021307       2  174.30       2       0       0
     732     PZE-1021309       2  176.00       2       0       0
     733     PZE-1021314       2  176.80       2       0       0
     734     PZE-1021319       2  177.60       2       0       0
     735     PZE-1021319       2  178.40       2       0       0
     736     PZE-1021321       2  178.70       2       0       0
     737     PZE-1021327       2  179.10       2       0       0
     738     PZE-1021327       2  179.50       2       0       0
     739     PZE-1021330       2  182.90       2       0       0
     740        SYN26391       2  184.80       2       0       0
     741     PZE-1021334       2  185.50       2       0       0
     742     PZE-1021342       2  187.70       2       0       0
     743     SYNGENTA128       2  188.50       2       0       0
     744     PZE-1021351       2  189.10       2       0       0
     745     PZE-1021354       2  189.40       2       0       0
     746        SYN30239       2  191.40       2       0       0
     747         SYN1715       2  191.70       2       0       0
     748     PZE-1021361       2  192.00       2       0       0
     749     PZE-1021361       2  192.80       2       0       0
     750     PZE-1021374       2  194.30       2       0       0
     751     PZE-1021380       2  195.20       2       0       0
     752     PZE-1021389       2  196.30       2       0       0
     753     PZE-1021391       2  198.20       2       0       0
     754     PZE-1021396       2  199.30       2       0       0
     755     PZE-1021401       2  200.40       2       0       0
     756        SYN15244       2  201.20       2       0       0
     757     PZE-1021406       2  202.40       2       0       0
     758     PZE-1021410       2  203.30       2       0       0
     759     PZE-1021412       2  203.60       2       0       0
     760     PZE-1021419       2  204.20       2       0       0
     761          SYN216       2  204.70       2       0       0
     762     PZE-1021428       2  206.90       2       0       0
     763     PZE-1021433       2  208.80       2       0       0
     764     PZE-1021437       2  209.10       2       0       0
     765     PZE-1021438       2  209.60       2       0       0
     766     PZE-1021439       2  209.90       2       0       0
     767     PZE-1021444       2  211.90       2       0       0
     768        SYN19725       2  212.80       2       0       0
     769         SYN4466       2  214.70       2       0       0
     770         SYN4463       2  215.00       2       0       0
     771     PUT-163a-78       2  215.80       2       0       0
     772     PZE-1021467       2  216.10       2       0       0
     773     PZE-1021478       2  217.20       2       0       0
     774     PZE-1021479       2  218.40       2       0       0
     775     PZE-1021482       2  218.70       2       0       0
     776     PZE-1021481       2  219.00       2       0       0
     777     PZE-1021486       2  219.30       2       0       0
     778        SYN15390       2  220.00       2       0       0
     779        SYN20821       2  221.00       2       0       0
     780     PZE-1021498       2  221.30       2       0       0
     781     PZE-1021499       2  221.60       2       0       0
     782        SYN10679       2  221.90       2       0       0
     783        SYN25765       2  222.20       2       0       0
     784        SYN11846       2  223.00       2       0       0
     785        SYN15804       2  223.30       2       0       0
     786     PZE-1021522       2  224.40       2       0       0
     787     PZE-1021524       2  225.00       2       0       0
     788        SYN12058       2  226.50       2       0       0
     789     PZE-1021531       2  227.40       2       0       0
     790          SYN585       2  228.20       2       0       0
     791     PZE-1021551       2  229.00       2       0       0
     792     PZE-1021553       2  229.60       2       0       0
     793        SYN19366       2  230.70       2       0       0
     794        SYN10565       2  231.00       2       0       0
     795     PZE-1021575       2  232.10       2       0       0
     796         SYN5375       2  232.40       2       0       0
     797        SYN24154       2  232.70       2       0       0
     798     PZE-1021582       2  234.10       2       0       0
     799     PZE-1021589       2  236.30       2       0       0
     800     PZE-1021592       2  237.70       2       0       0
     801     PZE-1021594       2  238.20       2       0       0
     802        SYN13771       2  238.50       2       0       0
     803     PZE-1021622       2  240.70       2       0       0
     804     PUT-163a-14       2  241.80       2       0       0
     805     PZE-1021638       2  244.60       2       0       0
     806     PZE-1021639       2  245.40       2       0       0
     807         SYN7491       2  245.70       2       0       0
     808         SYN9532       2  246.60       2       0       0
     809     PZE-1021669       2  250.20       2       0       0
     810        SYN20955       2  250.80       2       0       0
     811        SYN10130       2  253.20       2       0       0
     812     PZE-1021678       2  254.10       2       0       0
     813     PZE-1021694       2  256.20       2       0       0
     814         SYN4707       2  256.90       2       0       0
     815        SYN32742       2  257.20       2       0       0
     816     PZE-1021706       2  258.00       2       0       0
     817     PUT-163a-78       2  258.30       2       0       0
     818     PUT-163a-29       2  258.60       2       0       0
     819     PZE-1021709       2  259.10       2       0       0
     820     ZM013701-03       2  259.40       2       0       0
     821        SYN28035       2  259.70       2       0       0
     822     PUT-163a-89       2  262.20       2       0       0
     823         SYN5902       2  262.70       2       0       0
     824     PZE-1021737       2  263.00       2       0       0
     825        SYN31050       2  263.80       2       0       0
     826     PZE-1021749       2  264.90       2       0       0
     827     PUT-163a-16       2  265.20       2       0       0
     828     PZE-1021754       2  265.80       2       0       0
     829        SYN12325       2  266.40       2       0       0
     830        SYN12385       2  267.00       2       0       0
     831     PZA-0005270       2  268.70       2       0       0
     832        SYN20307       2  270.60       2       0       0
     833     PZE-1021790       2  272.80       2       0       0
     834     PZE-1021795       2  273.10       2       0       0
     835        SYN18370       2  273.70       2       0       0
     836     PZE-1021807       2  274.60       2       0       0
     837        SYN18300       2  275.20       2       0       0
     838     PZE-1021828       2  276.40       2       0       0
     839     PZE-1021832       2  276.90       2       0       0
     840         SYN7388       2  278.30       2       0       0
     841     PZE-1021841       2  278.60       2       0       0
     842        SYN15854       2  280.20       2       0       0
     843        SYN15858       2  280.50       2       0       0
     844     PZE-1021853       2  280.80       2       0       0
     845     PZE-1021854       2  281.60       2       0       0
     846     ZM015502-01       2  283.00       2       0       0
     847     PZE-1021863       2  284.10       2       0       0
     848        SYN39029       2  284.60       2       0       0
     849        SYN39028       2  284.90       2       0       0
     850     PZE-1021866       2  285.50       2       0       0
     851     PZE-1021867       2  285.80       2       0       0
     852     PZE-1021869       2  286.70       2       0       0
     853     PZE-1021873       2  289.50       2       0       0
     854        SYN20399       2  289.80       2       0       0
     855     PZE-1021882       2  290.10       2       0       0
     856        SYN37214       2  290.70       2       0       0
     857        SYN21952       2  292.00       2       0       0
     858        SYN30088       2  293.80       2       0       0
     859        SYN14627       2  296.20       2       0       0
     860        SYN14632       2  296.50       2       0       0
     861     PZE-1021896       2  296.80       2       0       0
     862        SYN20245       2  299.40       2       0       0
     863     PZE-1021909       2  301.00       2       0       0
     864     PZE-1021913       2  302.20       2       0       0
     865        SYN24934       2  302.50       2       0       0
     866     PZE-1021921       2  303.00       2       0       0
     867     PZE-1021921       2  303.30       2       0       0
     868        SYN14090       2  303.80       2       0       0
     869     PZE-1021923       2  304.60       2       0       0
     870      PZD00022.2       2  307.50       2       0       0
     871     PZE-1021932       2  307.80       2       0       0
     872     PZE-1021933       2  308.40       2       0       0
     873     PZE-1021940       2  309.50       2       0       0
     874     PZE-1021940       2  311.50       2       0       0
     875         SYN6922       2  312.60       2       0       0
     876     PZE-1021943       2  313.10       2       0       0
     877     PZE-1030001       3    0.00       2       0       0
     878      PZA00309.1       3    0.30       2       0       0
     879     PZE-1030004       3    0.90       2       0       0
     880     PZE-1030007       3    2.10       2       0       0
     881     PZE-1030008       3    2.70       2       0       0
     882     PZE-1030011       3    5.00       2       0       0
     883     SYNGENTA161       3    9.80       2       0       0
     884        SYN13534       3   10.60       2       0       0
     885     PZE-1030018       3   10.90       2       0       0
     886          SYN765       3   14.70       2       0       0
     887          SYN768       3   16.70       2       0       0
     888         SYN9021       3   17.00       2       0       0
     889     PZE-1030031       3   18.40       2       0       0
     890        SYN10201       3   23.00       2       0       0
     891        SYN10213       3   23.50       2       0       0
     892        SYN28626       3   24.30       2       0       0
     893        SYN28633       3   24.80       2       0       0
     894        SYN34566       3   25.10       2       0       0
     895     PZE-1030055       3   27.30       2       0       0
     896     PZE-1030060       3   29.20       2       0       0
     897     PZE-1030064       3   32.00       2       0       0
     898         SYN6759       3   32.30       2       0       0
     899     PZE-1030073       3   33.40       2       0       0
     900     PUT-163a-71       3   33.70       2       0       0
     901     PZE-1030079       3   34.50       2       0       0
     902     PZE-1030086       3   35.00       2       0       0
     903         SYN5652       3   35.30       2       0       0
     904        SYN22785       3   35.60       2       0       0
     905         SYN7900       3   38.40       2       0       0
     906     SYNGENTA170       3   38.90       2       0       0
     907     PZE-1030114       3   39.20       2       0       0
     908     PZE-1030113       3   40.60       2       0       0
     909     PZE-1030124       3   43.30       2       0       0
     910     PZE-1030131       3   44.80       2       0       0
     911     PZE-1030134       3   45.10       2       0       0
     912     PZE-1030137       3   46.70       2       0       0
     913     PZE-1030138       3   47.20       2       0       0
     914        SYN14580       3   48.60       2       0       0
     915         SYN5641       3   49.10       2       0       0
     916     PZE-1030149       3   49.80       2       0       0
     917     PZE-1030151       3   50.10       2       0       0
     918     PZE-1030156       3   50.40       2       0       0
     919        SYN31041       3   50.70       2       0       0
     920     PZE-1030158       3   51.20       2       0       0
     921     PZE-1030162       3   52.60       2       0       0
     922        SYN10098       3   54.80       2       0       0
     923        SYN23644       3   55.30       2       0       0
     924        SYN36246       3   56.10       2       0       0
     925     PZE-1030177       3   56.60       2       0       0
     926     PZE-1030177       3   57.10       2       0       0
     927     PZE-1030180       3   57.90       2       0       0
     928     PZE-1030183       3   59.50       2       0       0
     929     PZE-1030187       3   60.00       2       0       0
     930     PZE-1030193       3   61.90       2       0       0
     931        SYN38414       3   62.20       2       0       0
     932        SYN12567       3   62.50       2       0       0
     933     SYNGENTA287       3   62.80       2       0       0
     934     PZE-1030200       3   63.10       2       0       0
     935     PZE-1030208       3   68.70       2       0       0
     936     PZE-1030211       3   69.80       2       0       0
     937        SYN37729       3   70.10       2       0       0
     938     PZE-1030215       3   71.20       2       0       0
     939        SYN37354       3   71.70       2       0       0
     940     PZE-1030220       3   72.00       2       0       0
     941        SYN19249       3   72.30       2       0       0
     942     PZE-1030244       3   73.10       2       0       0
     943     PZE-1030248       3   73.60       2       0       0
     944     PZE-1030252       3   74.10       2       0       0
     945     PZE-1030256       3   74.60       2       0       0
     946     PZE-1030267       3   75.70       2       0       0
     947     PZE-1030269       3   76.00       2       0       0
     948         SYN8196       3   76.30       2       0       0
     949     PZE-1030273       3   76.60       2       0       0
     950     PZE-1030280       3   77.20       2       0       0
     951     PZE-1030284       3   77.50       2       0       0
     952        SYN19345       3   77.80       2       0       0
     953     PZE-1030295       3   79.30       2       0       0
     954     PZE-1030301       3   79.90       2       0       0
     955     PZE-1030309       3   81.20       2       0       0
     956     PZE-1030314       3   81.70       2       0       0
     957     PZE-1030317       3   82.20       2       0       0
     958     PZE-1030333       3   82.60       2       0       0
     959      PHM2343.25       3   83.30       2       0       0
     960     PZE-1030357       3   84.10       2       0       0
     961     PZE-1030360       3   84.40       2       0       0
     962     PZE-1030363       3   84.90       2       0       0
     963     PZE-1030365       3   85.20       2       0       0
     964     PZE-1030370       3   86.00       2       0       0
     965     PZE-1030372       3   86.30       2       0       0
     966     PZE-1030387       3   86.60       2       0       0
     967     PZE-1030414       3   87.40       2       0       0
     968     ZM013524-08       3   87.70       2       0       0
     969     PZE-1030437       3   88.50       2       0       0
     970        SYN18260       3   89.60       2       0       0
     971     PZE-1030457       3   89.90       2       0       0
     972     PZE-1030463       3   91.80       2       0       0
     973     PZE-1030472       3   92.30       2       0       0
     974          SYN941       3   93.70       2       0       0
     975     PZE-1030479       3   94.00       2       0       0
     976     PZE-1030487       3   95.10       2       0       0
     977     PZE-1030487       3   96.00       2       0       0
     978     PZE-1030496       3   96.30       2       0       0
     979     PZE-1030497       3   96.60       2       0       0
     980     PZE-1030517       3   97.10       2       0       0
     981     PZE-1030526       3   97.40       2       0       0
     982     PZE-1030534       3   97.70       2       0       0
     983          SYN801       3   98.00       2       0       0
     984         SYN8696       3   98.30       2       0       0
     985     PZE-1030567       3   98.60       2       0       0
     986     PZE-1030692       3   98.90       2       0       0
     987     PZE-1030682       3   99.50       2       0       0
     988     PZE-1030680       3  100.10       2       0       0
     989     PZE-1030658       3  100.40       2       0       0
     990          SYN594       3  100.90       2       0       0
     991     PZE-1030706       3  101.40       2       0       0
     992     PZE-1030707       3  101.70       2       0       0
     993     PZE-1030714       3  102.10       2       0       0
     994     PZE-1030731       3  102.80       2       0       0
     995     PZE-1030737       3  103.30       2       0       0
     996     PZE-1030746       3  103.60       2       0       0
     997     PZE-1030752       3  103.90       2       0       0
     998     PZE-1030756       3  104.20       2       0       0
     999     PZE-1030759       3  104.80       2       0       0
    1000     PZE-1030762       3  105.10       2       0       0
    1001     PZE-1030771       3  106.60       2       0       0
    1002     PZE-1030777       3  106.90       2       0       0
    1003     PUT-163a-71       3  107.20       2       0       0
    1004     PZE-1030789       3  107.50       2       0       0
    1005     PZE-1030796       3  108.00       2       0       0
    1006     PZE-1030804       3  108.30       2       0       0
    1007     PZE-1030811       3  108.60       2       0       0
    1008     PZE-1030822       3  109.70       2       0       0
    1009     PZE-1030831       3  110.20       2       0       0
    1010     PZE-1030838       3  110.70       2       0       0
    1011     PZE-1030850       3  111.20       2       0       0
    1012     PZE-1030853       3  112.00       2       0       0
    1013     PZE-1030867       3  112.40       2       0       0
    1014     PZE-1030875       3  112.80       2       0       0
    1015     PUT-163a-10       3  113.10       2       0       0
    1016         SYN8447       3  114.20       2       0       0
    1017         SYN8458       3  114.50       2       0       0
    1018     PZE-1030896       3  115.00       2       0       0
    1019     PZE-1030899       3  115.80       2       0       0
    1020     PZE-1030903       3  116.20       2       0       0
    1021     PZE-1030906       3  116.60       2       0       0
    1022     PZE-1030913       3  117.10       2       0       0
    1023     PZE-1030925       3  117.40       2       0       0
    1024     PZE-1030929       3  117.70       2       0       0
    1025     PZE-1030930       3  118.00       2       0       0
    1026     PZE-1030936       3  118.30       2       0       0
    1027      PZB00228.2       3  118.60       2       0       0
    1028        SYN11281       3  118.90       2       0       0
    1029     PZE-1030960       3  119.70       2       0       0
    1030     PZE-1030972       3  120.20       2       0       0
    1031     PZE-1030973       3  120.70       2       0       0
    1032     PZE-1030982       3  121.00       2       0       0
    1033     PZE-1030983       3  121.30       2       0       0
    1034     PZE-1030985       3  121.60       2       0       0
    1035        SYN25554       3  122.10       2       0       0
    1036     PZE-1030990       3  122.40       2       0       0
    1037     PZE-1030999       3  126.10       2       0       0
    1038     PZE-1031001       3  126.40       2       0       0
    1039        SYN20321       3  126.90       2       0       0
    1040     PZE-1031010       3  127.20       2       0       0
    1041     PZE-1031021       3  128.00       2       0       0
    1042     PZE-1031023       3  128.30       2       0       0
    1043     PZE-1031028       3  128.80       2       0       0
    1044     PZE-1031033       3  130.70       2       0       0
    1045     PZE-1031041       3  131.10       2       0       0
    1046     ZM003119-19       3  132.20       2       0       0
    1047      PZA01396.1       3  132.50       2       0       0
    1048     PUT-163a-76       3  132.80       2       0       0
    1049        SYN31498       3  133.40       2       0       0
    1050     PUT-163a-71       3  133.90       2       0       0
    1051     PZE-1031073       3  134.20       2       0       0
    1052     PUT-163a-14       3  134.50       2       0       0
    1053          SYN720       3  134.80       2       0       0
    1054     PZE-1031084       3  136.20       2       0       0
    1055     PZE-1031085       3  136.70       2       0       0
    1056     PZE-1031088       3  137.00       2       0       0
    1057     PZE-1031089       3  137.30       2       0       0
    1058     PZE-1031095       3  138.80       2       0       0
    1059     PZE-1031102       3  140.30       2       0       0
    1060         SYN8437       3  140.90       2       0       0
    1061     PZE-1031107       3  141.20       2       0       0
    1062     PZE-1031108       3  141.50       2       0       0
    1063     PZE-1031111       3  142.00       2       0       0
    1064        SYN32934       3  142.30       2       0       0
    1065     PZE-1031115       3  142.60       2       0       0
    1066        SYN34890       3  143.10       2       0       0
    1067     PZE-1031127       3  143.90       2       0       0
    1068     PZA03032.18       3  144.20       2       0       0
    1069     PZE-1031136       3  144.70       2       0       0
    1070     PZE-1031142       3  145.50       2       0       0
    1071     PZE-1031153       3  145.80       2       0       0
    1072     PZE-1031154       3  146.10       2       0       0
    1073     PZE-1031155       3  146.60       2       0       0
    1074     PZE-1031156       3  146.90       2       0       0
    1075     PZE-1031160       3  147.40       2       0       0
    1076        SYN17581       3  152.30       2       0       0
    1077     PZE-1031190       3  152.90       2       0       0
    1078     SYNGENTA101       3  153.90       2       0       0
    1079     PZE-1031201       3  154.70       2       0       0
    1080        SYN28227       3  155.80       2       0       0
    1081     PZE-1031207       3  156.10       2       0       0
    1082     PZE-1031208       3  156.40       2       0       0
    1083         SYN8999       3  157.20       2       0       0
    1084        SYN39105       3  159.40       2       0       0
    1085        SYN16737       3  159.70       2       0       0
    1086        SYN31402       3  160.30       2       0       0
    1087     PZE-1031229       3  160.90       2       0       0
    1088        SYN31730       3  161.20       2       0       0
    1089     PZE-1031231       3  161.60       2       0       0
    1090     PZE-1031233       3  162.00       2       0       0
    1091        SYN31222       3  165.10       2       0       0
    1092     PZE-1031235       3  166.70       2       0       0
    1093     PZE-1031236       3  167.50       2       0       0
    1094     PZE-1031238       3  167.80       2       0       0
    1095        SYN32053       3  168.10       2       0       0
    1096     PZE-1031242       3  168.90       2       0       0
    1097     PZE-1031244       3  170.00       2       0       0
    1098        SYN36999       3  170.50       2       0       0
    1099     PZE-1031246       3  170.80       2       0       0
    1100     PZE-1031258       3  172.20       2       0       0
    1101        SYN29001       3  172.50       2       0       0
    1102        SYN28564       3  173.60       2       0       0
    1103     PZE-1031262       3  173.90       2       0       0
    1104     PZE-1031267       3  176.10       2       0       0
    1105         SYN9245       3  176.40       2       0       0
    1106     PZE-1031271       3  176.70       2       0       0
    1107     PZE-1031272       3  177.00       2       0       0
    1108     PZE-1031276       3  177.80       2       0       0
    1109     PZE-1031283       3  178.60       2       0       0
    1110     PZE-1031294       3  179.70       2       0       0
    1111      PZA00099.6       3  180.00       2       0       0
    1112        SYN10949       3  180.30       2       0       0
    1113      PZA03648.2       3  181.70       2       0       0
    1114        SYN30324       3  182.00       2       0       0
    1115     PZE-1031307       3  182.30       2       0       0
    1116        SYN13421       3  182.60       2       0       0
    1117        SYN19587       3  183.10       2       0       0
    1118      PZA00494.2       3  183.60       2       0       0
    1119     PZE-1031324       3  183.90       2       0       0
    1120     PZE-1031326       3  184.40       2       0       0
    1121     PZE-1031337       3  185.80       2       0       0
    1122        SYN12234       3  186.30       2       0       0
    1123     PZE-1031346       3  186.60       2       0       0
    1124     PZE-1031352       3  186.90       2       0       0
    1125     PZE-1031358       3  187.20       2       0       0
    1126     PZE-1031360       3  187.50       2       0       0
    1127        SYN23089       3  188.70       2       0       0
    1128         SYN5788       3  189.20       2       0       0
    1129     PZE-1031381       3  189.90       2       0       0
    1130     PZE-1031384       3  190.90       2       0       0
    1131     PZE-1031389       3  191.20       2       0       0
    1132     PZE-1031390       3  191.70       2       0       0
    1133     PZE-1031396       3  192.00       2       0       0
    1134     PZE-1031398       3  192.50       2       0       0
    1135     PZE-1031404       3  194.40       2       0       0
    1136     PZE-1031407       3  194.70       2       0       0
    1137         SYN6514       3  195.00       2       0       0
    1138        SYN37343       3  195.30       2       0       0
    1139        SYN22223       3  195.60       2       0       0
    1140        SYN10613       3  196.40       2       0       0
    1141        SYN17864       3  196.90       2       0       0
    1142     PZE-1031425       3  197.40       2       0       0
    1143        SYN22987       3  197.90       2       0       0
    1144     PZE-1031428       3  198.20       2       0       0
    1145     PZE-1031429       3  198.70       2       0       0
    1146     PZE-1031437       3  199.00       2       0       0
    1147     PUT-163a-18       3  199.30       2       0       0
    1148        SYN34433       3  199.80       2       0       0
    1149     PZE-1031441       3  200.10       2       0       0
    1150        SYN33367       3  200.60       2       0       0
    1151     PZE-1031450       3  200.90       2       0       0
    1152     PUT-163a-88       3  201.40       2       0       0
    1153         SYN8109       3  203.00       2       0       0
    1154     PZE-1031469       3  205.50       2       0       0
    1155     PZE-1031472       3  205.80       2       0       0
    1156        SYN15020       3  206.10       2       0       0
    1157        SYN15017       3  206.60       2       0       0
    1158        SYN31915       3  206.90       2       0       0
    1159     PZE-1031484       3  207.40       2       0       0
    1160     PZE-1031486       3  208.20       2       0       0
    1161     PZE-1031487       3  208.50       2       0       0
    1162     PZE-1031488       3  209.30       2       0       0
    1163     ZM013813-03       3  209.60       2       0       0
    1164     PZE-1031497       3  210.10       2       0       0
    1165     PUT-163a-60       3  210.90       2       0       0
    1166        SYN20313       3  211.70       2       0       0
    1167     PZE-1031510       3  212.20       2       0       0
    1168        SYN18659       3  212.50       2       0       0
    1169     PZE-1031513       3  214.40       2       0       0
    1170         SYN1227       3  214.70       2       0       0
    1171     PZE-1031518       3  215.50       2       0       0
    1172        SYN15392       3  216.10       2       0       0
    1173         SYN4977       3  216.40       2       0       0
    1174        SYN19676       3  216.70       2       0       0
    1175     PZE-1031541       3  217.30       2       0       0
    1176     PZE-1031545       3  217.60       2       0       0
    1177     PZE-1031546       3  217.90       2       0       0
    1178     PZE-1031553       3  219.80       2       0       0
    1179     SYNGENTA228       3  221.20       2       0       0
    1180     PZE-1031572       3  222.00       2       0       0
    1181     PZE-1031574       3  222.50       2       0       0
    1182        SYN34629       3  222.80       2       0       0
    1183        SYN36314       3  223.60       2       0       0
    1184        SYN20833       3  224.10       2       0       0
    1185        SYN31429       3  225.70       2       0       0
    1186     PZE-1031601       3  227.10       2       0       0
    1187        SYN32029       3  227.90       2       0       0
    1188     PZE-1031610       3  228.40       2       0       0
    1189     PUT-163a-86       3  229.20       2       0       0
    1190     PZE-1031623       3  230.30       2       0       0
    1191     PZE-1031627       3  231.40       2       0       0
    1192     PZE-1031630       3  231.70       2       0       0
    1193     PZE-1031634       3  233.10       2       0       0
    1194         SYN8370       3  233.40       2       0       0
    1195        SYN35424       3  233.70       2       0       0
    1196     PZE-1031646       3  234.00       2       0       0
    1197      PZA03481.1       3  235.40       2       0       0
    1198     PZE-1031650       3  236.20       2       0       0
    1199     PZE-1031653       3  236.70       2       0       0
    1200     PZE-1031655       3  237.00       2       0       0
    1201     PUT-163a-14       3  237.30       2       0       0
    1202        SYN33388       3  237.80       2       0       0
    1203        SYN33389       3  238.10       2       0       0
    1204         SYN8259       3  238.40       2       0       0
    1205     PZE-1031685       3  238.90       2       0       0
    1206     PZE-1031691       3  239.70       2       0       0
    1207     PZE-1031701       3  240.50       2       0       0
    1208        SYN31525       3  241.60       2       0       0
    1209     PZE-1031698       3  243.50       2       0       0
    1210        SYN32258       3  243.80       2       0       0
    1211        SYN39300       3  244.30       2       0       0
    1212      PZA02824.5       3  245.10       2       0       0
    1213        SYN18033       3  245.60       2       0       0
    1214     PZE-1031722       3  245.90       2       0       0
    1215     PZE-1031724       3  246.20       2       0       0
    1216        SYN30139       3  246.80       2       0       0
    1217     PZE-1031736       3  247.90       2       0       0
    1218      PZA03360.1       3  249.90       2       0       0
    1219        SYN33537       3  250.30       2       0       0
    1220        SYN33543       3  251.10       2       0       0
    1221     PZE-1031754       3  251.60       2       0       0
    1222         SYN6966       3  252.10       2       0       0
    1223     PZE-1031759       3  252.60       2       0       0
    1224         SYN6990       3  252.90       2       0       0
    1225     PZE-1031772       3  254.30       2       0       0
    1226     PZE-1031775       3  254.90       2       0       0
    1227     PZE-1031778       3  255.50       2       0       0
    1228         SYN2031       3  256.10       2       0       0
    1229     PZE-1031789       3  257.70       2       0       0
    1230     ZM012337-04       3  258.30       2       0       0
    1231         SYN4286       3  258.80       2       0       0
    1232      PZA00316.9       3  260.40       2       0       0
    1233     PZE-1031800       3  260.90       2       0       0
    1234        SYN30485       3  262.80       2       0       0
    1235     PZE-1031818       3  265.90       2       0       0
    1236     PZE-1031819       3  267.30       2       0       0
    1237     PZE-1031822       3  268.10       2       0       0
    1238     PZE-1031823       3  269.50       2       0       0
    1239     PZE-1031828       3  270.60       2       0       0
    1240        SYN24595       3  272.20       2       0       0
    1241     PZE-1031830       3  273.80       2       0       0
    1242        SYN15833       3  274.60       2       0       0
    1243          SYN613       3  276.00       2       0       0
    1244     PZE-1031839       3  278.50       2       0       0
    1245     PUT-163a-60       3  279.90       2       0       0
    1246        SYN37063       3  280.20       2       0       0
    1247         SYN4876       3  286.40       2       0       0
    1248     PZE-1031846       3  288.00       2       0       0
    1249     PZE-1031851       3  289.40       2       0       0
    1250     PZE-1031852       3  290.20       2       0       0
    1251     SYNGENTA406       3  290.50       2       0       0
    1252     PZE-1031856       3  291.00       2       0       0
    1253        SYN10757       3  293.20       2       0       0
    1254     PZE-1031859       3  293.50       2       0       0
    1255     PZE-1031860       3  294.60       2       0       0
    1256     PZE-1031861       3  294.90       2       0       0
    1257     PUT-163a-11       3  296.30       2       0       0
    1258     SYNGENTA154       3  297.10       2       0       0
    1259         SYN3322       3  297.40       2       0       0
    1260     PZE-1031872       3  297.70       2       0       0
    1261     PZE-1031873       3  298.00       2       0       0
    1262     PZE-1031873       3  299.40       2       0       0
    1263     PZE-1031873       3  299.90       2       0       0
    1264     PZE-1040000       4    0.00       2       0       0
    1265     PZE-1040002       4    0.30       2       0       0
    1266     PZE-1040007       4    1.40       2       0       0
    1267        SYN16374       4    1.70       2       0       0
    1268     SYNGENTA211       4    2.20       2       0       0
    1269     PUT-163a-50       4    3.00       2       0       0
    1270     PZE-1040014       4    3.30       2       0       0
    1271        SYN29285       4    5.80       2       0       0
    1272     PUT-163a-78       4    7.20       2       0       0
    1273     PUT-163a-78       4    9.00       2       0       0
    1274     PZE-1040029       4   10.80       2       0       0
    1275     PZE-1040030       4   11.10       2       0       0
    1276     PZE-1040034       4   12.20       2       0       0
    1277     SYNGENTA165       4   12.50       2       0       0
    1278     PZE-1040036       4   13.30       2       0       0
    1279     PZE-1040038       4   14.10       2       0       0
    1280      PZA03107.1       4   14.60       2       0       0
    1281     PHM14235.14       4   15.40       2       0       0
    1282     PZE-1040044       4   16.30       2       0       0
    1283     PZE-1040062       4   18.30       2       0       0
    1284     PZE-1040062       4   18.90       2       0       0
    1285     PUT-163a-60       4   20.40       2       0       0
    1286        SYN36764       4   21.10       2       0       0
    1287        SYN36769       4   21.50       2       0       0
    1288        SYN29997       4   23.20       2       0       0
    1289        SYN30005       4   23.50       2       0       0
    1290         SYN9597       4   29.00       2       0       0
    1291        SYN26458       4   29.80       2       0       0
    1292     PZE-1040097       4   30.10       2       0       0
    1293     PZE-1040100       4   30.60       2       0       0
    1294     PZE-1040101       4   30.90       2       0       0
    1295     PZE-1040103       4   33.40       2       0       0
    1296     PZE-1040110       4   33.70       2       0       0
    1297        SYN11694       4   34.70       2       0       0
    1298        SYN11695       4   35.00       2       0       0
    1299         SYN5709       4   35.30       2       0       0
    1300     PZE-1040117       4   39.00       2       0       0
    1301     PZE-1040118       4   39.80       2       0       0
    1302        SYN31966       4   41.20       2       0       0
    1303     PZE-1040124       4   44.60       2       0       0
    1304     PZE-1040125       4   45.40       2       0       0
    1305     PZE-1040127       4   46.20       2       0       0
    1306     PZE-1040128       4   46.70       2       0       0
    1307     PZE-1040131       4   47.80       2       0       0
    1308     PZE-1040131       4   48.10       2       0       0
    1309     PZE-1040133       4   49.50       2       0       0
    1310     PZE-1040136       4   51.70       2       0       0
    1311     PUT-163a-74       4   52.80       2       0       0
    1312     ZM014391-01       4   54.70       2       0       0
    1313     PZE-1040145       4   55.80       2       0       0
    1314     PZE-1040147       4   56.30       2       0       0
    1315     PZE-1040148       4   56.80       2       0       0
    1316     PZE-1040150       4   60.70       2       0       0
    1317     PZE-1040155       4   61.50       2       0       0
    1318        SYN13558       4   61.80       2       0       0
    1319     PZE-1040164       4   62.30       2       0       0
    1320        SYN22505       4   64.80       2       0       0
    1321     PZE-1040170       4   65.10       2       0       0
    1322     PZE-1040176       4   66.20       2       0       0
    1323     PZE-1040178       4   66.50       2       0       0
    1324     PZE-1040181       4   66.90       2       0       0
    1325     PZE-1040183       4   67.30       2       0       0
    1326     PZE-1040183       4   67.70       2       0       0
    1327     PUT-163a-29       4   68.00       2       0       0
    1328     PZE-1040184       4   68.30       2       0       0
    1329         SYN1501       4   68.60       2       0       0
    1330         SYN1498       4   69.20       2       0       0
    1331     PZE-1040186       4   69.50       2       0       0
    1332     PUT-163a-18       4   69.80       2       0       0
    1333     PZE-1040189       4   70.40       2       0       0
    1334     PZE-1040189       4   71.50       2       0       0
    1335     PZE-1040191       4   72.30       2       0       0
    1336     PUT-163a-11       4   72.90       2       0       0
    1337     PZE-1040201       4   73.20       2       0       0
    1338     PZE-1040203       4   73.50       2       0       0
    1339     PZE-1040206       4   74.10       2       0       0
    1340        SYN24431       4   74.40       2       0       0
    1341     PZE-1040211       4   74.70       2       0       0
    1342     PZE-1040212       4   75.50       2       0       0
    1343     PZE-1040234       4   76.00       2       0       0
    1344         SYN5466       4   77.60       2       0       0
    1345     PZE-1040238       4   78.10       2       0       0
    1346     PZE-1040244       4   78.60       2       0       0
    1347     PZE-1040257       4   79.50       2       0       0
    1348     PZE-1040262       4   81.00       2       0       0
    1349     PZE-1040268       4   81.30       2       0       0
    1350        SYN23007       4   81.60       2       0       0
    1351     PZE-1040276       4   81.90       2       0       0
    1352     PZE-1040285       4   82.20       2       0       0
    1353         SYN4401       4   82.50       2       0       0
    1354     PZE-1040288       4   82.80       2       0       0
    1355     PZE-1040290       4   83.10       2       0       0
    1356     PZE-1040291       4   83.40       2       0       0
    1357         SYN1246       4   83.70       2       0       0
    1358     PZE-1040299       4   84.00       2       0       0
    1359        SYN24105       4   84.50       2       0       0
    1360         SYN1597       4   85.00       2       0       0
    1361     PZE-1040319       4   85.50       2       0       0
    1362     PZE-1040326       4   85.80       2       0       0
    1363     PZE-1040338       4   86.90       2       0       0
    1364     PZE-1040347       4   88.00       2       0       0
    1365     PZE-1040394       4   88.50       2       0       0
    1366     PZE-1040401       4   88.90       2       0       0
    1367     PZE-1040404       4   89.10       2       0       0
    1368     PZE-1040412       4   89.30       2       0       0
    1369     PZE-1040418       4   89.80       2       0       0
    1370        SYN29046       4   90.50       2       0       0
    1371     PZE-1040429       4   91.20       2       0       0
    1372      PZA03597.1       4   92.00       2       0       0
    1373     PZE-1040463       4   92.50       2       0       0
    1374     PZE-1040477       4   93.60       2       0       0
    1375     PZE-1040491       4   93.90       2       0       0
    1376     PZE-1040514       4   95.30       2       0       0
    1377     PZE-1040520       4   95.60       2       0       0
    1378     PZE-1040526       4   96.00       2       0       0
    1379     PZE-1040528       4   96.40       2       0       0
    1380     PZE-1041111       4   96.70       2       0       0
    1381     PZE-1040616       4   97.00       2       0       0
    1382     PZE-1040630       4   97.50       2       0       0
    1383     PZE-1040642       4   97.80       2       0       0
    1384     PZE-1040657       4   98.10       2       0       0
    1385     PZE-1040657       4   98.60       2       0       0
    1386     PZE-1040662       4   99.30       2       0       0
    1387     PZE-1040673       4   99.60       2       0       0
    1388     PZE-1040674       4   99.90       2       0       0
    1389     PZE-1040676       4  100.80       2       0       0
    1390     PZE-1040715       4  101.10       2       0       0
    1391     PZE-1040717       4  101.70       2       0       0
    1392     PZE-1040721       4  102.00       2       0       0
    1393     PZE-1040728       4  102.50       2       0       0
    1394     PZE-1040739       4  103.30       2       0       0
    1395     PZE-1040751       4  103.80       2       0       0
    1396     PZE-1040751       4  104.90       2       0       0
    1397     PZE-1040751       4  106.50       2       0       0
    1398        SYN27508       4  106.80       2       0       0
    1399     PZE-1040763       4  107.60       2       0       0
    1400     PZE-1040771       4  109.00       2       0       0
    1401     PZE-1040777       4  110.10       2       0       0
    1402     PZE-1040782       4  110.40       2       0       0
    1403     PZE-1040786       4  110.70       2       0       0
    1404     PZE-1040790       4  111.20       2       0       0
    1405     PZE-1040792       4  113.50       2       0       0
    1406     PZE-1040798       4  114.10       2       0       0
    1407     PZE-1040800       4  114.40       2       0       0
    1408     PZE-1040809       4  114.70       2       0       0
    1409     PZE-1040811       4  115.30       2       0       0
    1410     PZE-1040815       4  116.70       2       0       0
    1411         SYN9092       4  117.50       2       0       0
    1412     PZE-1040835       4  118.00       2       0       0
    1413     PZE-1040836       4  118.50       2       0       0
    1414     PZE-1040840       4  120.70       2       0       0
    1415     PZE-1040842       4  121.20       2       0       0
    1416         SYN4676       4  122.80       2       0       0
    1417     ZM012705-05       4  123.60       2       0       0
    1418     PZE-1040860       4  126.30       2       0       0
    1419     PZE-1040866       4  127.10       2       0       0
    1420     PZE-1040868       4  127.40       2       0       0
    1421     PZE-1040870       4  128.50       2       0       0
    1422     PZE-1040872       4  129.20       2       0       0
    1423     PZE-1040877       4  129.60       2       0       0
    1424     PZE-1040878       4  130.10       2       0       0
    1425     PUT-163a-76       4  130.90       2       0       0
    1426     PZE-1040882       4  131.20       2       0       0
    1427     PZE-1040886       4  132.10       2       0       0
    1428     PZE-1040893       4  132.40       2       0       0
    1429     PZE-1040896       4  133.00       2       0       0
    1430     PZE-1040903       4  133.30       2       0       0
    1431     PZE-1040907       4  134.20       2       0       0
    1432         SYN1891       4  135.10       2       0       0
    1433     PZE-1040911       4  135.70       2       0       0
    1434        SYN23101       4  136.30       2       0       0
    1435         SYN6111       4  137.70       2       0       0
    1436     PZE-1040942       4  138.00       2       0       0
    1437     PZE-1040945       4  138.30       2       0       0
    1438     PZE-1040946       4  139.10       2       0       0
    1439         SYN2159       4  139.40       2       0       0
    1440     PZE-1040952       4  139.90       2       0       0
    1441      QTL_trt1_3       4  141.00       2       1       0
    1442     PZE-1040955       4  141.30       2       0       0
    1443     PZE-1040960       4  142.10       2       0       0
    1444     PZE-1040963       4  143.20       2       0       0
    1445     PZE-1040972       4  143.50       2       0       0
    1446     PZE-1040974       4  143.80       2       0       0
    1447     PZE-1040979       4  144.30       2       0       0
    1448     PUT-163a-60       4  145.90       2       0       0
    1449     PZE-1040987       4  146.40       2       0       0
    1450     PZE-1040990       4  146.90       2       0       0
    1451         SYN2857       4  148.00       2       0       0
    1452         SYN2215       4  148.30       2       0       0
    1453     PZE-1041005       4  148.80       2       0       0
    1454     PZE-1041006       4  149.90       2       0       0
    1455     PZE-1041007       4  150.70       2       0       0
    1456        SYN18333       4  151.00       2       0       0
    1457      PZB02464.1       4  152.80       2       0       0
    1458     PZE-1041022       4  153.10       2       0       0
    1459          SYN931       4  154.90       2       0       0
    1460     PZE-1041027       4  156.00       2       0       0
    1461     PZE-1041030       4  156.90       2       0       0
    1462     PZE-1041034       4  157.30       2       0       0
    1463     PZE-1041035       4  158.10       2       0       0
    1464     PZE-1041036       4  159.00       2       0       0
    1465     PZE-1041036       4  159.70       2       0       0
    1466        SYN15400       4  160.00       2       0       0
    1467        SYN15397       4  161.00       2       0       0
    1468         SYN1845       4  161.30       2       0       0
    1469     PZE-1041045       4  161.80       2       0       0
    1470     PZE-1041047       4  162.10       2       0       0
    1471         SYN1198       4  162.40       2       0       0
    1472         SYN1197       4  162.70       2       0       0
    1473     PZE-1041051       4  163.50       2       0       0
    1474         SYN5704       4  164.00       2       0       0
    1475     PZE-1041057       4  165.60       2       0       0
    1476     PZE-1041058       4  167.20       2       0       0
    1477     SYNGENTA628       4  167.70       2       0       0
    1478         SYN7997       4  168.00       2       0       0
    1479         SYN8024       4  168.30       2       0       0
    1480     PZE-1041065       4  169.10       2       0       0
    1481     PZE-1041066       4  169.40       2       0       0
    1482     PZE-1041070       4  170.20       2       0       0
    1483        SYN34550       4  170.70       2       0       0
    1484     PZE-1041084       4  171.50       2       0       0
    1485     PZE-1041087       4  173.10       2       0       0
    1486        SYN21453       4  173.40       2       0       0
    1487        SYN21455       4  173.70       2       0       0
    1488     PZE-1041094       4  174.20       2       0       0
    1489     PZE-1041095       4  174.70       2       0       0
    1490        SYN27337       4  175.20       2       0       0
    1491     PZE-1041103       4  175.50       2       0       0
    1492     PZE-1041106       4  176.60       2       0       0
    1493     PZE-1041132       4  177.70       2       0       0
    1494     PZE-1041138       4  179.90       2       0       0
    1495     PZE-1041145       4  180.20       2       0       0
    1496     PZE-1041150       4  181.50       2       0       0
    1497        SYN14363       4  181.80       2       0       0
    1498     PZE-1041157       4  182.30       2       0       0
    1499     PZE-1041160       4  183.90       2       0       0
    1500     PZE-1041161       4  184.70       2       0       0
    1501     PZE-1041168       4  185.00       2       0       0
    1502     PZE-1041173       4  185.50       2       0       0
    1503         SYN1804       4  186.00       2       0       0
    1504     PZE-1041183       4  186.30       2       0       0
    1505        SYN12730       4  186.60       2       0       0
    1506     PZE-1041188       4  186.90       2       0       0
    1507     PZE-1041192       4  187.20       2       0       0
    1508        SYN18420       4  187.50       2       0       0
    1509     PZE-1041210       4  188.00       2       0       0
    1510     PZE-1041212       4  188.30       2       0       0
    1511     PZE-1041220       4  188.60       2       0       0
    1512     PZE-1041222       4  189.10       2       0       0
    1513     PZE-1041231       4  189.40       2       0       0
    1514        SYN25965       4  189.70       2       0       0
    1515     PZE-1041239       4  190.00       2       0       0
    1516        SYN28071       4  190.50       2       0       0
    1517     PZE-1041257       4  191.60       2       0       0
    1518     PZE-1041265       4  193.00       2       0       0
    1519     PZE-1041272       4  193.40       2       0       0
    1520     PZE-1041274       4  193.80       2       0       0
    1521     PZE-1041275       4  194.10       2       0       0
    1522     PZE-1041283       4  194.60       2       0       0
    1523     PZE-1041294       4  194.90       2       0       0
    1524     PZE-1041296       4  195.70       2       0       0
    1525     PZE-1041297       4  196.00       2       0       0
    1526     PZE-1041303       4  197.10       2       0       0
    1527     PZE-1000000       4  197.40       2       0       0
    1528     PZE-1041307       4  197.70       2       0       0
    1529     PZE-1041310       4  198.00       2       0       0
    1530     PZE-1041326       4  198.30       2       0       0
    1531        SYN28610       4  198.60       2       0       0
    1532      PZB00878.2       4  199.10       2       0       0
    1533     PZE-1041349       4  199.40       2       0       0
    1534     PZE-1041362       4  199.70       2       0       0
    1535     PZE-1041365       4  200.20       2       0       0
    1536     PZE-1041369       4  200.50       2       0       0
    1537     PZE-1041370       4  201.00       2       0       0
    1538     PZE-1041372       4  201.30       2       0       0
    1539     PZE-1041378       4  202.40       2       0       0
    1540        SYN18860       4  202.70       2       0       0
    1541        SYN30108       4  203.50       2       0       0
    1542     PZE-1041389       4  204.00       2       0       0
    1543     PZE-1041392       4  204.30       2       0       0
    1544     PZE-1041393       4  204.80       2       0       0
    1545     PZE-1041395       4  205.10       2       0       0
    1546     PZE-1041397       4  205.40       2       0       0
    1547        SYN18913       4  205.70       2       0       0
    1548     PZE-1041400       4  206.00       2       0       0
    1549        SYN17405       4  206.30       2       0       0
    1550     PZE-1041405       4  206.80       2       0       0
    1551     PZE-1041408       4  207.30       2       0       0
    1552        SYN25721       4  208.10       2       0       0
    1553     PZE-1041413       4  208.90       2       0       0
    1554         SYN1810       4  209.20       2       0       0
    1555     PZE-1041416       4  210.00       2       0       0
    1556     PZE-1041418       4  210.30       2       0       0
    1557        SYN26075       4  212.20       2       0       0
    1558     PZE-1041431       4  214.70       2       0       0
    1559        SYN11069       4  215.40       2       0       0
    1560     PZE-1041443       4  216.40       2       0       0
    1561     PZE-1041450       4  218.00       2       0       0
    1562     PZE-1041455       4  218.50       2       0       0
    1563     PZE-1041460       4  222.50       2       0       0
    1564     PZE-1041461       4  222.80       2       0       0
    1565     PZE-1041466       4  223.10       2       0       0
    1566        SYN19387       4  223.60       2       0       0
    1567     PZE-1041468       4  224.10       2       0       0
    1568     PZE-1041469       4  225.70       2       0       0
    1569     PZE-1041471       4  226.20       2       0       0
    1570     PZE-1041475       4  227.80       2       0       0
    1571     PZE-1041479       4  228.30       2       0       0
    1572     PZE-1041480       4  229.80       2       0       0
    1573     PZE-1041485       4  230.70       2       0       0
    1574        SYN28888       4  231.20       2       0       0
    1575     PZE-1041489       4  231.50       2       0       0
    1576        SYN24015       4  233.00       2       0       0
    1577        SYN23997       4  233.30       2       0       0
    1578     PZE-1041503       4  234.80       2       0       0
    1579     PUT-163a-30       4  235.40       2       0       0
    1580     PZE-1041508       4  235.90       2       0       0
    1581     PZE-1041509       4  239.30       2       0       0
    1582     PZE-1041513       4  239.80       2       0       0
    1583         SYN7920       4  240.60       2       0       0
    1584         SYN7917       4  242.00       2       0       0
    1585     PZE-1041523       4  243.10       2       0       0
    1586     PZE-1041525       4  243.40       2       0       0
    1587     PZE-1041529       4  244.20       2       0       0
    1588        SYN37138       4  244.50       2       0       0
    1589     PZE-1041537       4  246.10       2       0       0
    1590         SYN7817       4  247.20       2       0       0
    1591         SYN7814       4  248.00       2       0       0
    1592         SYN1371       4  248.50       2       0       0
    1593     PZE-1041543       4  249.60       2       0       0
    1594     PUT-163a-76       4  250.70       2       0       0
    1595     PZE-1041548       4  251.50       2       0       0
    1596        SYN26006       4  252.90       2       0       0
    1597     PUT-163a-14       4  253.70       2       0       0
    1598        SYN25995       4  254.00       2       0       0
    1599        SYN29063       4  254.80       2       0       0
    1600     PZE-1041561       4  256.20       2       0       0
    1601        SYN21409       4  257.00       2       0       0
    1602     SYNGENTA162       4  258.40       2       0       0
    1603     SYNGENTA088       4  259.80       2       0       0
    1604     PZE-1041573       4  260.30       2       0       0
    1605         SYN8790       4  261.40       2       0       0
    1606     PZE-1041578       4  261.90       2       0       0
    1607     PZE-1041579       4  262.40       2       0       0
    1608        SYN11728       5    0.00       2       0       0
    1609        SYN12361       5    0.50       2       0       0
    1610        SYN33186       5    0.80       2       0       0
    1611      PZA01983.1       5    1.30       2       0       0
    1612         SYN9878       5    4.10       2       0       0
    1613        SYN20117       5    5.20       2       0       0
    1614     PZE-1050017       5    6.80       2       0       0
    1615        SYN21611       5    7.90       2       0       0
    1616     PZE-1050021       5    9.30       2       0       0
    1617         SYN2354       5   10.40       2       0       0
    1618         SYN2367       5   11.20       2       0       0
    1619     ZM013572-02       5   11.50       2       0       0
    1620        SYN14898       5   11.80       2       0       0
    1621        SYN35354       5   13.10       2       0       0
    1622        SYN35369       5   14.20       2       0       0
    1623        SYN35355       5   14.50       2       0       0
    1624     PZE-1050039       5   16.40       2       0       0
    1625     SYNGENTA171       5   16.70       2       0       0
    1626        SYN33745       5   17.20       2       0       0
    1627        SYN28190       5   20.00       2       0       0
    1628          SYN539       5   21.10       2       0       0
    1629          SYN537       5   21.90       2       0       0
    1630        SYN22661       5   23.00       2       0       0
    1631        SYN22674       5   23.80       2       0       0
    1632        SYN31758       5   27.50       2       0       0
    1633        SYN31741       5   28.00       2       0       0
    1634        SYN35950       5   29.40       2       0       0
    1635        SYN30364       5   30.90       2       0       0
    1636          SYN512       5   32.40       2       0       0
    1637          SYN500       5   35.20       2       0       0
    1638         SYN7888       5   35.50       2       0       0
    1639     PZE-1050097       5   35.80       2       0       0
    1640     PZE-1050118       5   37.40       2       0       0
    1641      PZA00089.3       5   38.40       2       0       0
    1642        SYN12682       5   39.00       2       0       0
    1643         SYN1045       5   42.70       2       0       0
    1644         SYN1035       5   43.00       2       0       0
    1645         SYN3123       5   44.60       2       0       0
    1646     PZE-1050141       5   45.10       2       0       0
    1647     PZE-1050146       5   47.60       2       0       0
    1648     PZE-1050154       5   48.90       2       0       0
    1649     PUT-163a-14       5   50.60       2       0       0
    1650        SYN14969       5   51.10       2       0       0
    1651     PZE-1050160       5   52.20       2       0       0
    1652     PZE-1050163       5   53.60       2       0       0
    1653     PZE-1050165       5   54.10       2       0       0
    1654     PZE-1050165       5   54.60       2       0       0
    1655         SYN2126       5   55.40       2       0       0
    1656        SYN28825       5   55.90       2       0       0
    1657     PZE-1050170       5   56.40       2       0       0
    1658     PZE-1050175       5   57.20       2       0       0
    1659     PZE-1050180       5   60.00       2       0       0
    1660     PUT-163a-93       5   60.50       2       0       0
    1661     PZE-1050187       5   61.00       2       0       0
    1662     PZE-1050191       5   61.30       2       0       0
    1663        SYN37537       5   62.10       2       0       0
    1664        SYN33205       5   63.40       2       0       0
    1665     PZE-1050208       5   64.00       2       0       0
    1666        SYN38234       5   65.10       2       0       0
    1667      PZB00188.2       5   65.60       2       0       0
    1668     PZE-1050213       5   66.40       2       0       0
    1669     PZE-1050215       5   66.70       2       0       0
    1670     PZE-1050222       5   67.50       2       0       0
    1671         SYN6674       5   68.20       2       0       0
    1672        SYN11512       5   68.90       2       0       0
    1673         SYN5969       5   69.40       2       0       0
    1674     PZE-1050235       5   69.90       2       0       0
    1675     PZE-1050236       5   70.20       2       0       0
    1676     PZE-1050249       5   73.80       2       0       0
    1677     PZE-1050252       5   74.70       2       0       0
    1678     PZE-1050254       5   75.20       2       0       0
    1679        SYN35808       5   75.70       2       0       0
    1680     PZE-1050257       5   76.00       2       0       0
    1681     PZE-1050260       5   76.30       2       0       0
    1682        SYN19685       5   77.40       2       0       0
    1683        SYN19687       5   77.70       2       0       0
    1684     PZE-1050275       5   78.20       2       0       0
    1685        SYN27134       5   78.50       2       0       0
    1686     PZE-1050278       5   79.00       2       0       0
    1687     PZE-1050286       5   79.80       2       0       0
    1688     PZE-1050291       5   81.40       2       0       0
    1689     PZE-1050292       5   81.70       2       0       0
    1690     PZE-1050294       5   82.00       2       0       0
    1691     PUT-163a-60       5   82.80       2       0       0
    1692     PZE-1050310       5   83.10       2       0       0
    1693     PZE-1050319       5   83.60       2       0       0
    1694     PZE-1050324       5   84.10       2       0       0
    1695     PZE-1050325       5   84.40       2       0       0
    1696     PZE-1050330       5   84.90       2       0       0
    1697        SYN28368       5   85.20       2       0       0
    1698     PZE-1050333       5   85.70       2       0       0
    1699        SYN21201       5   86.00       2       0       0
    1700     PZE-1050346       5   86.80       2       0       0
    1701      PZB00223.1       5   88.70       2       0       0
    1702      PZA03226.3       5   89.20       2       0       0
    1703     PZE-1050352       5   89.50       2       0       0
    1704        SYN12482       5   90.00       2       0       0
    1705     PZE-1050362       5   90.30       2       0       0
    1706     PZE-1050366       5   90.60       2       0       0
    1707        SYN24065       5   90.90       2       0       0
    1708     PZE-1050376       5   91.20       2       0       0
    1709     PZE-1050377       5   91.50       2       0       0
    1710        SYN31840       5   91.80       2       0       0
    1711     PZE-1050381       5   92.10       2       0       0
    1712        SYN11987       5   92.40       2       0       0
    1713     PZE-1050391       5   93.20       2       0       0
    1714     PZE-1050407       5   94.00       2       0       0
    1715        SYN38535       5   94.80       2       0       0
    1716        SYN32049       5   95.30       2       0       0
    1717     PZE-1000001       5   95.60       2       0       0
    1718     PZE-1050426       5   96.10       2       0       0
    1719     PZE-1050427       5   96.40       2       0       0
    1720     PZE-1050432       5   97.50       2       0       0
    1721     ZM014286-01       5   97.80       2       0       0
    1722     PZE-1050445       5   98.90       2       0       0
    1723     PZE-1050451       5   99.20       2       0       0
    1724     PZE-1050463       5   99.50       2       0       0
    1725     PZE-1050465       5  100.00       2       0       0
    1726     PZE-1050472       5  100.30       2       0       0
    1727     PZE-1050473       5  100.60       2       0       0
    1728     PZA-0009960       5  100.90       2       0       0
    1729     PZE-1050483       5  101.40       2       0       0
    1730         SYN1660       5  101.70       2       0       0
    1731     PZE-1050488       5  102.20       2       0       0
    1732        SYN26430       5  102.50       2       0       0
    1733     PZE-1050499       5  102.80       2       0       0
    1734     PZE-1050506       5  103.90       2       0       0
    1735     PZE-1050506       5  104.20       2       0       0
    1736        SYN13547       5  104.50       2       0       0
    1737     PZE-1050527       5  104.80       2       0       0
    1738     PZE-1050546       5  105.30       2       0       0
    1739     PZE-1050549       5  105.60       2       0       0
    1740     PZE-1050553       5  106.40       2       0       0
    1741     PZE-1050560       5  106.70       2       0       0
    1742     PZE-1050569       5  107.00       2       0       0
    1743     PZE-1050572       5  107.30       2       0       0
    1744     PZE-1050589       5  107.60       2       0       0
    1745         SYN1422       5  108.10       2       0       0
    1746     PZE-1050611       5  108.60       2       0       0
    1747     PZE-1050613       5  109.40       2       0       0
    1748     PZE-1050618       5  109.90       2       0       0
    1749     PZE-1050621       5  110.20       2       0       0
    1750     PZE-1050637       5  110.50       2       0       0
    1751     PZE-1050643       5  110.80       2       0       0
    1752        SYN35404       5  111.30       2       0       0
    1753        SYN35422       5  111.60       2       0       0
    1754     PZE-1050650       5  111.90       2       0       0
    1755      PZA00626.4       5  112.20       2       0       0
    1756     PZE-1050657       5  112.70       2       0       0
    1757        SYN28088       5  113.00       2       0       0
    1758     PZB-0011120       5  113.50       2       0       0
    1759     PZE-1050671       5  114.30       2       0       0
    1760        SYN19092       5  114.60       2       0       0
    1761     PZE-1050675       5  114.90       2       0       0
    1762     PZE-1050681       5  115.20       2       0       0
    1763     PZE-1050699       5  115.80       2       0       0
    1764     PZE-1050705       5  117.90       2       0       0
    1765     PZE-1050715       5  118.40       2       0       0
    1766     PZE-1050718       5  118.70       2       0       0
    1767     PZE-1050730       5  119.20       2       0       0
    1768     PZE-1050733       5  119.50       2       0       0
    1769     PZE-1050735       5  120.00       2       0       0
    1770     PZE-1050739       5  120.30       2       0       0
    1771     PZE-1050741       5  122.20       2       0       0
    1772     PZE-1050748       5  122.50       2       0       0
    1773     PZE-1050757       5  123.00       2       0       0
    1774     PZE-1050770       5  124.60       2       0       0
    1775     PZE-1050783       5  125.10       2       0       0
    1776     PZE-1050797       5  125.60       2       0       0
    1777     PZE-1050803       5  126.10       2       0       0
    1778        SYN36343       5  126.40       2       0       0
    1779     PZE-1050833       5  126.70       2       0       0
    1780     PZE-1050905       5  127.30       2       0       0
    1781     PZE-1050924       5  128.30       2       0       0
    1782     PZE-1050953       5  129.10       2       0       0
    1783     PZE-1050955       5  129.40       2       0       0
    1784     PZE-1050968       5  129.70       2       0       0
    1785     PZE-1050972       5  130.50       2       0       0
    1786     PZE-1050972       5  130.80       2       0       0
    1787     PZE-1050980       5  131.30       2       0       0
    1788     PZE-1050980       5  131.80       2       0       0
    1789     PZE-1050982       5  132.10       2       0       0
    1790     PZE-1050985       5  132.40       2       0       0
    1791     PZE-1050994       5  132.70       2       0       0
    1792     PZE-1051003       5  133.20       2       0       0
    1793     PZE-1051004       5  133.50       2       0       0
    1794     PZE-1051006       5  134.00       2       0       0
    1795     PZE-1051007       5  135.40       2       0       0
    1796     PZE-1051008       5  135.70       2       0       0
    1797     PZE-1051010       5  136.30       2       0       0
    1798     PZE-1051015       5  136.60       2       0       0
    1799     PZE-1051018       5  137.20       2       0       0
    1800     PZE-1051023       5  137.50       2       0       0
    1801          SYN812       5  137.80       2       0       0
    1802        SYN13761       5  138.10       2       0       0
    1803     PUT-163a-41       5  138.90       2       0       0
    1804     PZE-1051048       5  139.70       2       0       0
    1805     PZE-1051052       5  140.00       2       0       0
    1806     PZE-1051054       5  141.60       2       0       0
    1807     PZE-1051055       5  141.90       2       0       0
    1808     PZE-1051056       5  142.70       2       0       0
    1809     PZE-1051059       5  143.00       2       0       0
    1810     PZE-1051060       5  143.80       2       0       0
    1811     PZE-1051066       5  144.30       2       0       0
    1812     PUT-163a-93       5  144.60       2       0       0
    1813      QTL_trt1_4       5  145.00       2       1       0
    1814        SYN33595       5  145.80       2       0       0
    1815         SYN1392       5  146.10       2       0       0
    1816     PZE-1051076       5  147.00       2       0       0
    1817     PZE-1051081       5  147.90       2       0       0
    1818     PZE-1051095       5  149.50       2       0       0
    1819     PUT-163a-29       5  151.90       2       0       0
    1820     PZE-1051101       5  152.80       2       0       0
    1821     PZE-1051108       5  153.10       2       0       0
    1822     PZE-1051112       5  153.40       2       0       0
    1823     PZE-1051118       5  154.40       2       0       0
    1824     PZE-1051130       5  156.60       2       0       0
    1825     PZE-1051133       5  157.70       2       0       0
    1826     PZE-1051137       5  160.20       2       0       0
    1827     PZE-1051143       5  161.60       2       0       0
    1828        SYN13232       5  161.90       2       0       0
    1829     PZE-1051147       5  162.40       2       0       0
    1830     PZE-1051148       5  163.00       2       0       0
    1831     PZE-1051152       5  163.60       2       0       0
    1832        SYN10842       5  165.40       2       0       0
    1833        SYN34982       5  166.10       2       0       0
    1834        SYN11028       5  166.80       2       0       0
    1835     PZE-1051180       5  167.30       2       0       0
    1836        SYN29530       5  168.30       2       0       0
    1837        SYN36660       5  168.60       2       0       0
    1838        SYN31806       5  174.50       2       0       0
    1839     PUT-163a-60       5  175.30       2       0       0
    1840     PZE-1051204       5  175.60       2       0       0
    1841      PZD00056.3       5  176.40       2       0       0
    1842         SYN8807       5  176.70       2       0       0
    1843     PZE-1051224       5  177.40       2       0       0
    1844     PZE-1051219       5  177.70       2       0       0
    1845        SYN23392       5  179.10       2       0       0
    1846        SYN12707       5  179.40       2       0       0
    1847     PZE-1051261       5  180.80       2       0       0
    1848     PZE-1051272       5  182.70       2       0       0
    1849     PZE-1051274       5  183.20       2       0       0
    1850     PZE-1051285       5  183.50       2       0       0
    1851     PZE-1051294       5  184.20       2       0       0
    1852     PZE-1051296       5  184.60       2       0       0
    1853     PZE-1051306       5  185.40       2       0       0
    1854     PZA02788.12       5  185.90       2       0       0
    1855        SYN10270       5  187.80       2       0       0
    1856        SYN10273       5  188.10       2       0       0
    1857        SYN35855       5  188.60       2       0       0
    1858        SYN35856       5  188.90       2       0       0
    1859     PZE-1051325       5  191.10       2       0       0
    1860      PZA02383.1       5  191.60       2       0       0
    1861     PZE-1051338       5  191.90       2       0       0
    1862     PZE-1051341       5  192.20       2       0       0
    1863     PZE-1051353       5  193.60       2       0       0
    1864        SYN30405       5  193.90       2       0       0
    1865     PZE-1051367       5  195.00       2       0       0
    1866     PZE-1051400       5  195.80       2       0       0
    1867     PZE-1051410       5  196.10       2       0       0
    1868     PZE-1051410       5  196.40       2       0       0
    1869     SYNGENTA563       5  197.00       2       0       0
    1870     PZE-1051429       5  197.30       2       0       0
    1871     PZE-1051436       5  198.20       2       0       0
    1872     PZE-1051466       5  199.40       2       0       0
    1873     PZE-1051476       5  199.70       2       0       0
    1874        SYN11895       5  200.60       2       0       0
    1875     PZE-1051492       5  203.10       2       0       0
    1876     PZE-1051500       5  204.50       2       0       0
    1877         SYN2083       5  204.80       2       0       0
    1878        SYN35167       5  205.90       2       0       0
    1879     PZE-1051514       5  207.30       2       0       0
    1880     PZE-1051523       5  210.10       2       0       0
    1881        SYN15001       5  210.60       2       0       0
    1882     PUT-163a-30       5  211.10       2       0       0
    1883     PZE-1051541       5  211.90       2       0       0
    1884     PZE-1051542       5  212.20       2       0       0
    1885         SYN1926       5  212.70       2       0       0
    1886         SYN1933       5  213.00       2       0       0
    1887     PUT-163a-71       5  214.90       2       0       0
    1888     PZE-1051561       5  215.20       2       0       0
    1889     PZE-1051569       5  216.00       2       0       0
    1890     PZE-1051569       5  217.40       2       0       0
    1891     PZE-1051584       5  221.40       2       0       0
    1892     PUT-163a-60       5  221.90       2       0       0
    1893     PZE-1051593       5  222.40       2       0       0
    1894     PZE-1051600       5  224.30       2       0       0
    1895     PZE-1051607       5  226.20       2       0       0
    1896     PZE-1051608       5  226.50       2       0       0
    1897     PZE-1051619       5  227.30       2       0       0
    1898      QTL_trt1_5       5  230.00       2       1       0
    1899     PZE-1051623       5  230.10       2       0       0
    1900     PZE-1051626       5  230.40       2       0       0
    1901     PZE-1051634       5  230.70       2       0       0
    1902     PZE-1051634       5  231.00       2       0       0
    1903     PZE-1051637       5  231.80       2       0       0
    1904     PZE-1051649       5  233.70       2       0       0
    1905     PZE-1051653       5  234.00       2       0       0
    1906      PZA00836.1       5  237.70       2       0       0
    1907     PZE-1051695       5  238.50       2       0       0
    1908     PZE-1051697       5  239.30       2       0       0
    1909         SYN3380       5  239.80       2       0       0
    1910         SYN2631       5  240.10       2       0       0
    1911     ZM012862-06       5  243.50       2       0       0
    1912        SYN18054       5  247.30       2       0       0
    1913        SYN22387       5  249.30       2       0       0
    1914        SYN36222       5  250.10       2       0       0
    1915        SYN35271       5  251.20       2       0       0
    1916        SYN35270       5  252.00       2       0       0
    1917         SYN9180       5  253.10       2       0       0
    1918         SYN2950       5  254.60       2       0       0
    1919        SYN37229       5  256.40       2       0       0
    1920        SYN14688       5  257.80       2       0       0
    1921     PUT-163a-71       5  262.70       2       0       0
    1922     PZE-1051778       5  263.00       2       0       0
    1923        SYN31131       5  263.50       2       0       0
    1924        SYN31128       5  264.00       2       0       0
    1925        SYN28053       5  264.80       2       0       0
    1926        SYN31315       5  265.70       2       0       0
    1927     PZE-1051798       5  267.50       2       0       0
    1928        SYN33322       5  268.40       2       0       0
    1929        SYN33305       5  270.30       2       0       0
    1930        SYN33307       5  271.70       2       0       0
    1931     PZE-1051809       5  272.00       2       0       0
    1932     PZE-1051812       5  272.60       2       0       0
    1933     PZE-1051813       5  273.50       2       0       0
    1934     PZE-1051813       5  273.80       2       0       0
    1935     PZE-1051817       5  276.20       2       0       0
    1936     PUT-163a-13       5  276.50       2       0       0
    1937     PZE-1051823       5  276.80       2       0       0
    1938     PZE-1060000       6    0.00       2       0       0
    1939     PZE-1060003       6    0.50       2       0       0
    1940     PZE-1060003       6    1.30       2       0       0
    1941     PZE-1060011       6    4.10       2       0       0
    1942        SYN22071       6    5.70       2       0       0
    1943        SYN20091       6    6.00       2       0       0
    1944        SYN30158       6    6.80       2       0       0
    1945     PZE-1060028       6    7.10       2       0       0
    1946     PZE-1060029       6    8.50       2       0       0
    1947     PZE-1060037       6   12.80       2       0       0
    1948     PZE-1060041       6   13.10       2       0       0
    1949     PZA03003.10       6   13.60       2       0       0
    1950     PZE-1060050       6   13.90       2       0       0
    1951        SYN10561       6   16.40       2       0       0
    1952     PZE-1060057       6   16.70       2       0       0
    1953     PZE-1060060       6   17.00       2       0       0
    1954     PZE-1060062       6   17.80       2       0       0
    1955     PZE-1060063       6   18.10       2       0       0
    1956     PZE-1060067       6   18.40       2       0       0
    1957     PZE-1060201       6   21.50       2       0       0
    1958     PZE-1060204       6   23.40       2       0       0
    1959     PZE-1060205       6   23.70       2       0       0
    1960     PZE-1060210       6   24.00       2       0       0
    1961     PZE-1060086       6   24.30       2       0       0
    1962     PZE-1060088       6   25.40       2       0       0
    1963     PZE-1060093       6   25.70       2       0       0
    1964     PZE-1060100       6   26.50       2       0       0
    1965     PZE-1060104       6   26.80       2       0       0
    1966     PZE-1060108       6   27.10       2       0       0
    1967     PZE-1060113       6   27.40       2       0       0
    1968     PZE-1060134       6   27.90       2       0       0
    1969     PZE-1060138       6   28.40       2       0       0
    1970        SYN14933       6   29.50       2       0       0
    1971        SYN30854       6   30.00       2       0       0
    1972     PZE-1060232       6   30.30       2       0       0
    1973     PZE-1060238       6   30.60       2       0       0
    1974     PZE-1060242       6   31.00       2       0       0
    1975     PZE-1060251       6   31.40       2       0       0
    1976     PZE-1060255       6   31.80       2       0       0
    1977     PZE-1060329       6   32.50       2       0       0
    1978     PZE-1060353       6   33.30       2       0       0
    1979        SYN33234       6   34.10       2       0       0
    1980     PZE-1060360       6   34.60       2       0       0
    1981     PZE-1060376       6   35.70       2       0       0
    1982     PZE-1060378       6   36.00       2       0       0
    1983     PZE-1060384       6   36.30       2       0       0
    1984     PZE-1060394       6   37.30       2       0       0
    1985        SYN21081       6   37.80       2       0       0
    1986     PZE-1060399       6   38.60       2       0       0
    1987     PZE-1060406       6   41.10       2       0       0
    1988     PZE-1060409       6   42.50       2       0       0
    1989     PZE-1060410       6   42.80       2       0       0
    1990     PZE-1060419       6   43.50       2       0       0
    1991     PZE-1060423       6   43.80       2       0       0
    1992        SYN11566       6   45.20       2       0       0
    1993     PZE-1060432       6   46.00       2       0       0
    1994         SYN2958       6   46.30       2       0       0
    1995     PZE-1060444       6   46.60       2       0       0
    1996        SYN21797       6   46.90       2       0       0
    1997     PZE-1060450       6   47.20       2       0       0
    1998     PZE-1060454       6   48.30       2       0       0
    1999     PZE-1060459       6   49.40       2       0       0
    2000     PZE-1060460       6   50.50       2       0       0
    2001        SYN24469       6   51.90       2       0       0
    2002     PZE-1060466       6   52.40       2       0       0
    2003     PZE-1060471       6   54.10       2       0       0
    2004     PZE-1060476       6   55.20       2       0       0
    2005     PZE-1060480       6   55.50       2       0       0
    2006     PZE-1060483       6   55.80       2       0       0
    2007     PZE-1060485       6   56.40       2       0       0
    2008     PZE-1060489       6   59.20       2       0       0
    2009     PZE-1060492       6   60.00       2       0       0
    2010     PZE-1060505       6   60.30       2       0       0
    2011     ZM012370-03       6   60.80       2       0       0
    2012     PZE-1060525       6   62.20       2       0       0
    2013     PZE-1060529       6   63.00       2       0       0
    2014     PZE-1060533       6   63.30       2       0       0
    2015        SYN23350       6   63.60       2       0       0
    2016     PZE-1060544       6   63.90       2       0       0
    2017        SYN23500       6   64.50       2       0       0
    2018     PZE-1060550       6   64.80       2       0       0
    2019        SYN29718       6   65.40       2       0       0
    2020     PZE-1060557       6   68.10       2       0       0
    2021        SYN28493       6   68.40       2       0       0
    2022     PZE-1060579       6   71.50       2       0       0
    2023        SYN23928       6   72.00       2       0       0
    2024     PZE-1060585       6   72.30       2       0       0
    2025     PZE-1060589       6   72.60       2       0       0
    2026     PZE-1060592       6   74.00       2       0       0
    2027     PZE-1060598       6   74.80       2       0       0
    2028     PZE-1060599       6   75.10       2       0       0
    2029     PZE-1060605       6   77.90       2       0       0
    2030     PZE-1060607       6   78.20       2       0       0
    2031     PZE-1060608       6   78.70       2       0       0
    2032     PZE-1060609       6   79.00       2       0       0
    2033     PZE-1060609       6   79.30       2       0       0
    2034     PZE-1060564       6   87.20       2       0       0
    2035         SYN3630       6   87.60       2       0       0
    2036        SYN21985       6   88.00       2       0       0
    2037     PZE-1060572       6   95.20       2       0       0
    2038     PZE-1060577       6   95.70       2       0       0
    2039     PZE-1060577       6   96.00       2       0       0
    2040     PZE-1060611       6   97.60       2       0       0
    2041     PZE-1060612       6   98.00       2       0       0
    2042     PZE-1060614       6   98.40       2       0       0
    2043        SYN30626       6   98.70       2       0       0
    2044     PUT-163a-94       6   99.00       2       0       0
    2045        SYN38140       6   99.30       2       0       0
    2046     PZE-1060623       6   99.80       2       0       0
    2047     PZE-1060645       6  100.30       2       0       0
    2048     PZE-1060653       6  102.20       2       0       0
    2049        SYN23913       6  103.00       2       0       0
    2050        SYN23915       6  103.30       2       0       0
    2051     PZA00382.28       6  104.10       2       0       0
    2052     PZE-1060665       6  104.40       2       0       0
    2053     PZE-1060667       6  104.90       2       0       0
    2054     PZE-1060673       6  105.40       2       0       0
    2055     PZE-1060678       6  106.20       2       0       0
    2056     PZE-1060681       6  106.70       2       0       0
    2057        SYN25318       6  107.20       2       0       0
    2058     PZE-1060686       6  107.50       2       0       0
    2059        SYN26938       6  109.40       2       0       0
    2060     PZE-1060704       6  109.90       2       0       0
    2061        SYN32941       6  110.20       2       0       0
    2062     PZE-1060708       6  111.00       2       0       0
    2063     PZE-1060710       6  111.30       2       0       0
    2064     PZE-1060714       6  111.60       2       0       0
    2065     SYNGENTA116       6  111.90       2       0       0
    2066     PZE-1060717       6  112.20       2       0       0
    2067     PZE-1060720       6  113.30       2       0       0
    2068     PZE-1060722       6  113.60       2       0       0
    2069     PZE-1060728       6  116.10       2       0       0
    2070     PUT-163a-18       6  116.40       2       0       0
    2071     PZE-1060735       6  116.70       2       0       0
    2072     PZE-1060744       6  117.80       2       0       0
    2073     PZE-1060745       6  118.90       2       0       0
    2074        SYN10164       6  119.40       2       0       0
    2075     PZE-1060751       6  121.00       2       0       0
    2076     PZE-1060755       6  121.80       2       0       0
    2077     PZE-1060759       6  122.10       2       0       0
    2078     PZE-1060770       6  122.90       2       0       0
    2079     PZE-1060770       6  123.20       2       0       0
    2080        SYN21700       6  123.70       2       0       0
    2081        SYN22724       6  124.50       2       0       0
    2082        SYN22720       6  124.80       2       0       0
    2083     PZE-1060787       6  126.20       2       0       0
    2084     PZE-1060793       6  126.50       2       0       0
    2085     PZE-1060797       6  127.00       2       0       0
    2086     PZE-1060808       6  130.40       2       0       0
    2087     PZE-1060813       6  130.90       2       0       0
    2088     PZE-1060818       6  131.70       2       0       0
    2089     PZE-1060826       6  132.50       2       0       0
    2090     PZE-1060826       6  133.00       2       0       0
    2091        SYN34058       6  134.10       2       0       0
    2092     PZE-1060833       6  135.50       2       0       0
    2093     PZE-1060835       6  136.30       2       0       0
    2094     PZE-1060841       6  136.90       2       0       0
    2095     PZE-1060844       6  137.20       2       0       0
    2096     PZE-1060845       6  137.50       2       0       0
    2097     PZE-1060852       6  138.10       2       0       0
    2098        SYN31372       6  138.40       2       0       0
    2099     PUT-163a-60       6  139.30       2       0       0
    2100     PZE-1060862       6  139.60       2       0       0
    2101     PZE-1060872       6  140.80       2       0       0
    2102     PZE-1060874       6  141.10       2       0       0
    2103        SYN32129       6  142.00       2       0       0
    2104     PUT-163a-47       6  142.30       2       0       0
    2105     PZA-0028110       6  142.80       2       0       0
    2106     PZE-1060887       6  143.60       2       0       0
    2107     PZE-1060891       6  144.10       2       0       0
    2108        SYN27107       6  146.20       2       0       0
    2109     PZE-1060903       6  147.10       2       0       0
    2110     PUT-163a-93       6  147.90       2       0       0
    2111         SYN4646       6  148.70       2       0       0
    2112     PZE-1060911       6  149.20       2       0       0
    2113        SYN29393       6  149.50       2       0       0
    2114        SYN37017       6  152.50       2       0       0
    2115        SYN25278       6  153.20       2       0       0
    2116     PZE-1060934       6  153.50       2       0       0
    2117     PZE-1060938       6  153.80       2       0       0
    2118     PZE-1060942       6  155.20       2       0       0
    2119     PUT-163a-94       6  155.70       2       0       0
    2120     PZE-1060953       6  156.20       2       0       0
    2121     PZE-1060975       6  156.70       2       0       0
    2122        SYN31846       6  158.60       2       0       0
    2123     PZE-1060984       6  159.10       2       0       0
    2124     PZE-1060989       6  159.40       2       0       0
    2125        SYN24056       6  161.60       2       0       0
    2126     PZE-1061021       6  161.90       2       0       0
    2127     PZE-1061023       6  162.40       2       0       0
    2128     PZE-1061035       6  164.90       2       0       0
    2129     PZE-1061036       6  165.40       2       0       0
    2130        SYN23855       6  166.80       2       0       0
    2131     SYNGENTA128       6  167.90       2       0       0
    2132        SYN23860       6  168.40       2       0       0
    2133        SYN10080       6  170.10       2       0       0
    2134        SYN28694       6  170.40       2       0       0
    2135        SYN28691       6  170.70       2       0       0
    2136     PZA03027.12       6  171.00       2       0       0
    2137        SYN24070       6  171.30       2       0       0
    2138      PZA00223.4       6  173.00       2       0       0
    2139        SYN22094       6  174.40       2       0       0
    2140        SYN22106       6  174.70       2       0       0
    2141        SYN14803       6  175.80       2       0       0
    2142        SYN14815       6  176.60       2       0       0
    2143       PHM597.12       6  176.90       2       0       0
    2144        SYN19164       6  178.30       2       0       0
    2145        SYN10769       6  178.60       2       0       0
    2146        SYN10787       6  178.90       2       0       0
    2147         SYN4181       6  180.30       2       0       0
    2148         SYN4182       6  180.90       2       0       0
    2149     PZE-1061109       6  181.20       2       0       0
    2150     ZM012369-03       6  181.50       2       0       0
    2151     PZE-1061118       6  183.60       2       0       0
    2152        SYN26189       6  183.90       2       0       0
    2153     PHM16607.11       6  186.10       2       0       0
    2154     PZE-1061133       6  186.40       2       0       0
    2155     PUT-163a-21       6  187.20       2       0       0
    2156        SYN26168       6  187.70       2       0       0
    2157         SYN8245       6  189.30       2       0       0
    2158        SYN21329       6  189.80       2       0       0
    2159        SYN30501       6  190.10       2       0       0
    2160        SYN23743       6  190.40       2       0       0
    2161     PUT-163a-88       6  190.90       2       0       0
    2162        SYN32875       6  191.20       2       0       0
    2163     PZE-1061161       6  191.50       2       0       0
    2164     PZE-1061167       6  192.30       2       0       0
    2165         SYN9303       6  192.60       2       0       0
    2166     PUT-163a-60       6  194.50       2       0       0
    2167     PZE-1061181       6  194.80       2       0       0
    2168     PZE-1061191       6  197.00       2       0       0
    2169     PZE-1061191       6  197.50       2       0       0
    2170        SYN22989       6  198.30       2       0       0
    2171        SYN16022       6  199.70       2       0       0
    2172     PUT-163a-78       6  200.50       2       0       0
    2173        SYN34373       6  201.00       2       0       0
    2174        SYN13325       6  202.10       2       0       0
    2175        SYN13318       6  202.90       2       0       0
    2176        SYN13333       6  203.20       2       0       0
    2177        SYN12700       6  205.10       2       0       0
    2178     PUT-163a-60       6  206.20       2       0       0
    2179        SYN24474       6  207.60       2       0       0
    2180     PZE-1061235       6  209.00       2       0       0
    2181        SYN24877       6  209.30       2       0       0
    2182        SYN19436       6  210.50       2       0       0
    2183        SYN10683       6  211.40       2       0       0
    2184        SYN11202       6  212.00       2       0       0
    2185     PZE-1061256       6  212.90       2       0       0
    2186     PZE-1061266       6  214.30       2       0       0
    2187     PZE-1061263       6  215.70       2       0       0
    2188        SYN38609       6  217.10       2       0       0
    2189         SYN7865       6  219.00       2       0       0
    2190         SYN7863       6  219.30       2       0       0
    2191     PZE-1061283       6  219.60       2       0       0
    2192        SYN28539       6  220.10       2       0       0
    2193     PZE-1061292       6  220.90       2       0       0
    2194        SYN24806       6  221.70       2       0       0
    2195        SYN11451       6  222.00       2       0       0
    2196     PZE-1061301       6  224.50       2       0       0
    2197     PZE-1061298       6  225.00       2       0       0
    2198     PZE-1070000       7    0.00       2       0       0
    2199        SYN23677       7    0.30       2       0       0
    2200     PZE-1070004       7    1.10       2       0       0
    2201     PZE-1070006       7    1.40       2       0       0
    2202         SYN4997       7    2.40       2       0       0
    2203        SYN10738       7    4.60       2       0       0
    2204        SYN10740       7    5.10       2       0       0
    2205     PUT-163a-21       7    5.90       2       0       0
    2206     PZE-1070021       7    9.90       2       0       0
    2207     PZE-1070023       7   10.40       2       0       0
    2208     PZE-1070025       7   13.60       2       0       0
    2209        SYN24975       7   14.20       2       0       0
    2210     PZE-1070031       7   17.70       2       0       0
    2211     SYNGENTA148       7   18.30       2       0       0
    2212     PZE-1070034       7   19.80       2       0       0
    2213     PZE-1070045       7   21.30       2       0       0
    2214        SYN24439       7   22.90       2       0       0
    2215     PZE-1070047       7   24.00       2       0       0
    2216     PZE-1070052       7   27.70       2       0       0
    2217     PZE-1070055       7   28.50       2       0       0
    2218     PZE-1070056       7   29.00       2       0       0
    2219     PZE-1070057       7   29.50       2       0       0
    2220        SYN39284       7   29.80       2       0       0
    2221        SYN25439       7   31.20       2       0       0
    2222      PZB01083.2       7   31.50       2       0       0
    2223     SYNGENTA170       7   31.80       2       0       0
    2224        SYN37963       7   34.60       2       0       0
    2225     PZE-1070069       7   34.90       2       0       0
    2226     PZE-1070071       7   39.80       2       0       0
    2227      QTL_trt1_6       7   41.00       2       1       0
    2228        SYN15676       7   43.50       2       0       0
    2229     PZE-1070077       7   43.80       2       0       0
    2230     PZE-1070086       7   45.80       2       0       0
    2231     PZE-1070095       7   49.40       2       0       0
    2232        SYN36033       7   49.90       2       0       0
    2233     PZE-1070116       7   53.30       2       0       0
    2234     SYNGENTA649       7   54.40       2       0       0
    2235         SYN9669       7   56.30       2       0       0
    2236     PZE-1070125       7   58.80       2       0       0
    2237        SYN36574       7   59.60       2       0       0
    2238     PZE-1070130       7   59.90       2       0       0
    2239        SYN39338       7   61.00       2       0       0
    2240     PZE-1070136       7   62.10       2       0       0
    2241     PZE-1070149       7   67.60       2       0       0
    2242     PZE-1070158       7   68.50       2       0       0
    2243     PZE-1070165       7   68.80       2       0       0
    2244     PZE-1070169       7   70.00       2       0       0
    2245     PZE-1070172       7   70.40       2       0       0
    2246     PZE-1070175       7   71.10       2       0       0
    2247     PZE-1070184       7   71.40       2       0       0
    2248     PZE-1070190       7   71.90       2       0       0
    2249     PZE-1070203       7   72.20       2       0       0
    2250     PZE-1070206       7   72.70       2       0       0
    2251     PZE-1070216       7   73.00       2       0       0
    2252         SYN5031       7   73.30       2       0       0
    2253      PZA03344.2       7   74.10       2       0       0
    2254     PZE-1070232       7   74.40       2       0       0
    2255     PZE-1070236       7   74.90       2       0       0
    2256     PZE-1070239       7   76.80       2       0       0
    2257     PZE-1070257       7   77.10       2       0       0
    2258     PZE-1070262       7   78.20       2       0       0
    2259     PZE-1070263       7   78.80       2       0       0
    2260     PZE-1070264       7   79.60       2       0       0
    2261         SYN4359       7   79.90       2       0       0
    2262     PZE-1070269       7   80.50       2       0       0
    2263         SYN4317       7   80.80       2       0       0
    2264     PZE-1070276       7   81.10       2       0       0
    2265     PZE-1070276       7   81.90       2       0       0
    2266     PZE-1070283       7   83.30       2       0       0
    2267     PZE-1070302       7   83.60       2       0       0
    2268     PZE-1070303       7   84.40       2       0       0
    2269     PZE-1070327       7   85.00       2       0       0
    2270     PZE-1070328       7   85.30       2       0       0
    2271     PZE-1070355       7   85.60       2       0       0
    2272     PZE-1070377       7   85.90       2       0       0
    2273     PZE-1070425       7   87.50       2       0       0
    2274     PZE-1070427       7   88.00       2       0       0
    2275     PZE-1070445       7   88.30       2       0       0
    2276     PZE-1070447       7   88.60       2       0       0
    2277        SYN29321       7   89.40       2       0       0
    2278     PZE-1070465       7   90.70       2       0       0
    2279     PZE-1070513       7   91.30       2       0       0
    2280     PZE-1070519       7   91.60       2       0       0
    2281        SYN22821       7   93.90       2       0       0
    2282     PZE-1070552       7   95.00       2       0       0
    2283     PZE-1070555       7   95.30       2       0       0
    2284     PZE-1070557       7   95.90       2       0       0
    2285        SYN16564       7   96.20       2       0       0
    2286        SYN16554       7   97.40       2       0       0
    2287        SYN16187       7   97.70       2       0       0
    2288     PZE-1070568       7   99.50       2       0       0
    2289        SYN17793       7  100.60       2       0       0
    2290     PZE-1070573       7  102.80       2       0       0
    2291     PZE-1070573       7  103.10       2       0       0
    2292     PZE-1070574       7  104.20       2       0       0
    2293     PZE-1070589       7  107.30       2       0       0
    2294     PZE-1070595       7  107.80       2       0       0
    2295     PZE-1070600       7  108.90       2       0       0
    2296        SYN32779       7  110.30       2       0       0
    2297     PZE-1070615       7  111.40       2       0       0
    2298     PZE-1070617       7  111.70       2       0       0
    2299     PZE-1070619       7  112.00       2       0       0
    2300     PZE-1070624       7  112.50       2       0       0
    2301     PZE-1070631       7  113.60       2       0       0
    2302        SYN18506       7  114.40       2       0       0
    2303     PZE-1070642       7  114.70       2       0       0
    2304        SYN38589       7  115.00       2       0       0
    2305     PZE-1070645       7  116.40       2       0       0
    2306     PZE-1070650       7  116.90       2       0       0
    2307        SYN13508       7  117.70       2       0       0
    2308     PZE-1070663       7  118.20       2       0       0
    2309     PZE-1070666       7  119.00       2       0       0
    2310     PZE-1070670       7  120.40       2       0       0
    2311     PZE-1070672       7  120.70       2       0       0
    2312     PZE-1070673       7  121.00       2       0       0
    2313     PZE-1070674       7  121.30       2       0       0
    2314     PZE-1070680       7  121.60       2       0       0
    2315     PZE-1070682       7  122.10       2       0       0
    2316     PZE-1070683       7  122.40       2       0       0
    2317     PZE-1070689       7  122.90       2       0       0
    2318     PZE-1070689       7  123.40       2       0       0
    2319      PZA03477.1       7  123.90       2       0       0
    2320     PZE-1070699       7  124.20       2       0       0
    2321        SYN20964       7  124.50       2       0       0
    2322     PZE-1070709       7  125.00       2       0       0
    2323     PZE-1070713       7  125.30       2       0       0
    2324     PUT-163a-89       7  126.70       2       0       0
    2325     PZE-1070725       7  127.00       2       0       0
    2326        SYN27282       7  127.30       2       0       0
    2327     PZE-1070733       7  127.80       2       0       0
    2328     PZE-1070742       7  129.20       2       0       0
    2329     PZE-1070747       7  130.00       2       0       0
    2330     PZE-1070764       7  131.90       2       0       0
    2331     PZE-1070774       7  132.40       2       0       0
    2332     PZE-1070782       7  134.10       2       0       0
    2333     PZE-1070784       7  134.70       2       0       0
    2334        SYN32297       7  135.00       2       0       0
    2335     PUT-163a-71       7  136.30       2       0       0
    2336        SYN22406       7  138.20       2       0       0
    2337        SYN22398       7  138.50       2       0       0
    2338     PZE-1070798       7  139.10       2       0       0
    2339        SYN32384       7  140.00       2       0       0
    2340     PZE-1070806       7  140.80       2       0       0
    2341     PZE-1070807       7  144.60       2       0       0
    2342     PZE-1070813       7  144.90       2       0       0
    2343     PZE-1070814       7  146.90       2       0       0
    2344     PZE-1070824       7  148.30       2       0       0
    2345     PZE-1070826       7  149.40       2       0       0
    2346         SYN3184       7  150.10       2       0       0
    2347         SYN3189       7  150.80       2       0       0
    2348     PZE-1070840       7  151.10       2       0       0
    2349     PZE-1070844       7  152.20       2       0       0
    2350     PZE-1070845       7  152.80       2       0       0
    2351     PZE-1070871       7  156.00       2       0       0
    2352     PZE-1070878       7  157.20       2       0       0
    2353        SYN35906       7  157.50       2       0       0
    2354        SYN24392       7  158.30       2       0       0
    2355     PZE-1070885       7  161.20       2       0       0
    2356     SYNGENTA115       7  161.70       2       0       0
    2357     PZE-1070893       7  163.10       2       0       0
    2358     PZE-1070894       7  165.30       2       0       0
    2359        SYN22615       7  165.80       2       0       0
    2360     PZE-1070905       7  168.90       2       0       0
    2361        SYN16900       7  172.60       2       0       0
    2362        SYN18751       7  173.40       2       0       0
    2363     SYNGENTA118       7  175.60       2       0       0
    2364     PZE-1070926       7  175.90       2       0       0
    2365        SYN11682       7  176.20       2       0       0
    2366     PZE-1070930       7  176.70       2       0       0
    2367     PZE-1070940       7  177.50       2       0       0
    2368     PZE-1070945       7  178.30       2       0       0
    2369     PZE-1070958       7  181.70       2       0       0
    2370     PZE-1070961       7  185.70       2       0       0
    2371     PZE-1070970       7  186.00       2       0       0
    2372     PZE-1070974       7  186.30       2       0       0
    2373     PZE-1070976       7  186.60       2       0       0
    2374     PZE-1070980       7  187.40       2       0       0
    2375     PZE-1070981       7  187.70       2       0       0
    2376         SYN2766       7  189.30       2       0       0
    2377        SYN18765       7  190.90       2       0       0
    2378     PZE-1071005       7  192.50       2       0       0
    2379     PUT-163a-18       7  192.80       2       0       0
    2380     PZE-1071017       7  193.30       2       0       0
    2381     PZE-1071020       7  193.80       2       0       0
    2382     PZE-1071030       7  194.60       2       0       0
    2383        SYN13262       7  194.90       2       0       0
    2384     PZE-1071038       7  195.20       2       0       0
    2385     PZE-1071041       7  196.20       2       0       0
    2386        SYN17053       7  196.80       2       0       0
    2387        SYN17072       7  197.60       2       0       0
    2388     PZE-1071056       7  198.40       2       0       0
    2389        SYN34442       7  199.50       2       0       0
    2390     PZE-1071063       7  200.00       2       0       0
    2391     PZE-1071071       7  201.10       2       0       0
    2392        SYN13845       7  201.90       2       0       0
    2393         SYN3344       7  202.70       2       0       0
    2394        SYN12172       7  204.90       2       0       0
    2395     PZE-1071087       7  205.80       2       0       0
    2396        SYN23133       7  206.70       2       0       0
    2397     PZE-1071095       7  207.50       2       0       0
    2398     PZE-1071109       7  210.90       2       0       0
    2399     PZE-1071115       7  212.80       2       0       0
    2400        SYN15451       7  214.20       2       0       0
    2401     PZE-1071133       7  214.70       2       0       0
    2402     PUT-163a-93       7  215.00       2       0       0
    2403     PZE-1071135       7  215.60       2       0       0
    2404         SYN8377       7  216.60       2       0       0
    2405         SYN8374       7  216.90       2       0       0
    2406        SYN25311       7  218.60       2       0       0
    2407     PZE-1071153       7  219.20       2       0       0
    2408     PZE-1071153       7  219.50       2       0       0
    2409        SYN18481       7  219.80       2       0       0
    2410        SYN18486       7  220.10       2       0       0
    2411        SYN31359       7  220.40       2       0       0
    2412        SYN22850       7  221.00       2       0       0
    2413        SYN17035       7  222.10       2       0       0
    2414     PZE-1071176       7  222.40       2       0       0
    2415         SYN7513       7  222.70       2       0       0
    2416        SYN23691       7  223.00       2       0       0
    2417     PZE-1071187       7  223.30       2       0       0
    2418     PZE-1071191       7  224.10       2       0       0
    2419     PZE-1071192       7  224.90       2       0       0
    2420        SYN13029       7  226.00       2       0       0
    2421     ZM001788-12       7  228.50       2       0       0
    2422     PZE-1071214       7  229.00       2       0       0
    2423      PZB00597.1       7  230.60       2       0       0
    2424     PZE-1071235       7  232.00       2       0       0
    2425        SYN12247       7  232.50       2       0       0
    2426     PZE-1071253       7  235.30       2       0       0
    2427     PZE-1071262       7  236.10       2       0       0
    2428     PUT-163a-60       7  236.40       2       0       0
    2429        SYN17022       7  236.70       2       0       0
    2430     PZE-1071265       7  237.00       2       0       0
    2431     PZE-1071269       7  237.30       2       0       0
    2432        SYN30793       7  237.60       2       0       0
    2433        SYN25224       7  240.70       2       0       0
    2434     PZE-1071286       7  241.00       2       0       0
    2435      PZB02448.2       7  242.70       2       0       0
    2436     PZE-1071298       7  243.50       2       0       0
    2437     PZE-1071299       7  243.80       2       0       0
    2438     PZE-1071304       7  244.40       2       0       0
    2439     PZE-1071305       7  246.10       2       0       0
    2440     PZE-1071309       7  248.00       2       0       0
    2441     PUT-163a-94       7  249.40       2       0       0
    2442     PZE-1071324       7  251.60       2       0       0
    2443     PZA00423.16       7  252.10       2       0       0
    2444     PZE-1071330       7  252.60       2       0       0
    2445        SYN34109       7  254.00       2       0       0
    2446     PZE-1071332       7  254.80       2       0       0
    2447        SYN32824       7  255.60       2       0       0
    2448         SYN4561       7  256.40       2       0       0
    2449     PZE-1071342       7  257.50       2       0       0
    2450     PZE-1071346       7  259.10       2       0       0
    2451     PZE-1071354       7  262.50       2       0       0
    2452     PZE-1071360       7  263.90       2       0       0
    2453        SYN34653       7  264.20       2       0       0
    2454     PZE-1071366       7  265.60       2       0       0
    2455        SYN18604       7  267.20       2       0       0
    2456     PZE-1071379       7  267.70       2       0       0
    2457     PZE-1080003       8    0.00       2       0       0
    2458     PZE-1080006       8    0.50       2       0       0
    2459         SYN5929       8    0.80       2       0       0
    2460     PZE-1080012       8    1.10       2       0       0
    2461        SYN25100       8    2.20       2       0       0
    2462        SYN25095       8    3.00       2       0       0
    2463        SYN25108       8    4.40       2       0       0
    2464     PUT-163a-78       8    5.00       2       0       0
    2465     PUT-163a-13       8    7.90       2       0       0
    2466        SYN11271       8    8.20       2       0       0
    2467     PZE-1080024       8    8.50       2       0       0
    2468        SYN10808       8    9.10       2       0       0
    2469     PZE-1080025       8   11.40       2       0       0
    2470     PZE-1080026       8   11.90       2       0       0
    2471     SYNGENTA159       8   13.80       2       0       0
    2472     PZE-1080029       8   14.10       2       0       0
    2473        SYN17933       8   16.60       2       0       0
    2474        SYN17938       8   17.10       2       0       0
    2475        SYN17936       8   17.40       2       0       0
    2476        SYN22844       8   18.70       2       0       0
    2477        SYN33564       8   19.30       2       0       0
    2478     PZE-1080038       8   19.60       2       0       0
    2479        SYN27442       8   20.10       2       0       0
    2480     PUT-163a-18       8   22.30       2       0       0
    2481         SYN3169       8   25.70       2       0       0
    2482      PZA03316.2       8   26.20       2       0       0
    2483     PZE-1080049       8   28.10       2       0       0
    2484      PZA01623.3       8   28.40       2       0       0
    2485     PZE-1080052       8   28.90       2       0       0
    2486     PZE-1080053       8   30.10       2       0       0
    2487     PZE-1080056       8   31.00       2       0       0
    2488     PUT-163a-71       8   31.30       2       0       0
    2489      PZA00058.1       8   31.80       2       0       0
    2490        SYN35223       8   33.60       2       0       0
    2491        SYN35229       8   34.20       2       0       0
    2492        SYN10427       8   34.70       2       0       0
    2493     PZE-1080066       8   35.00       2       0       0
    2494        SYN13070       8   36.10       2       0       0
    2495        SYN13074       8   36.40       2       0       0
    2496         SYN9903       8   39.50       2       0       0
    2497     PZE-1080078       8   40.30       2       0       0
    2498        SYN11623       8   41.40       2       0       0
    2499     PZE-1080084       8   42.50       2       0       0
    2500        SYN14938       8   44.10       2       0       0
    2501     PZE-1080088       8   47.20       2       0       0
    2502        SYN18173       8   47.70       2       0       0
    2503     PZE-1080090       8   48.50       2       0       0
    2504     PZE-1080094       8   49.90       2       0       0
    2505        SYN12756       8   50.40       2       0       0
    2506        SYN12760       8   50.90       2       0       0
    2507         SYN3270       8   51.20       2       0       0
    2508     PZE-1080099       8   52.60       2       0       0
    2509     PZE-1080104       8   54.00       2       0       0
    2510      PZA03178.1       8   54.30       2       0       0
    2511        SYN37797       8   55.10       2       0       0
    2512     PZE-1080110       8   55.60       2       0       0
    2513     PZE-1080112       8   55.90       2       0       0
    2514     PZE-1080121       8   56.70       2       0       0
    2515        SYN36538       8   58.30       2       0       0
    2516        SYN36547       8   60.80       2       0       0
    2517         SYN3278       8   62.90       2       0       0
    2518     PZE-1080132       8   63.20       2       0       0
    2519        SYN14462       8   67.80       2       0       0
    2520     PZE-1080138       8   68.60       2       0       0
    2521     PZE-1080142       8   68.90       2       0       0
    2522     PZE-1080154       8   69.20       2       0       0
    2523     PZE-1080162       8   69.70       2       0       0
    2524     PZE-1080165       8   70.00       2       0       0
    2525     PZE-1080165       8   70.30       2       0       0
    2526        SYN18989       8   70.70       2       0       0
    2527     PZE-1080169       8   71.10       2       0       0
    2528     PZE-1080170       8   71.50       2       0       0
    2529     PZE-1080174       8   72.60       2       0       0
    2530     PZE-1080174       8   73.70       2       0       0
    2531     PZE-1080176       8   74.00       2       0       0
    2532        SYN19462       8   74.30       2       0       0
    2533      PZB01977.1       8   74.80       2       0       0
    2534     PZE-1080198       8   75.10       2       0       0
    2535     PZE-1080193       8   75.40       2       0       0
    2536     PZE-1080189       8   76.50       2       0       0
    2537     PZE-1080187       8   76.80       2       0       0
    2538     PZE-1080184       8   77.60       2       0       0
    2539     PZE-1080201       8   78.10       2       0       0
    2540     PZE-1080203       8   78.40       2       0       0
    2541     PZE-1080208       8   78.70       2       0       0
    2542     PZE-1080212       8   79.00       2       0       0
    2543     PZE-1080216       8   80.30       2       0       0
    2544     PZE-1080217       8   80.60       2       0       0
    2545     PZE-1080225       8   81.40       2       0       0
    2546        SYN35861       8   83.00       2       0       0
    2547     PZE-1080234       8   83.50       2       0       0
    2548        SYN10324       8   84.90       2       0       0
    2549        SYN10192       8   86.20       2       0       0
    2550     PZE-1080264       8   86.50       2       0       0
    2551     PZE-1080267       8   86.80       2       0       0
    2552     PZE-1080268       8   87.10       2       0       0
    2553     PZE-1080287       8   87.40       2       0       0
    2554     PZE-1080290       8   87.90       2       0       0
    2555     PZE-1080275       8   88.20       2       0       0
    2556     PZE-1080308       8   88.50       2       0       0
    2557     PZE-1080310       8   88.80       2       0       0
    2558     PZE-1080320       8   89.10       2       0       0
    2559     PZE-1080355       8   89.40       2       0       0
    2560     PZE-1080400       8   89.70       2       0       0
    2561        SYN22313       8   90.00       2       0       0
    2562     PZE-1080404       8   90.30       2       0       0
    2563     ZM013496-02       8   90.60       2       0       0
    2564     PZE-1080413       8   90.90       2       0       0
    2565         SYN2882       8   91.40       2       0       0
    2566     PZE-1080439       8   91.90       2       0       0
    2567     PZE-1080448       8   92.20       2       0       0
    2568     PZE-1080452       8   92.70       2       0       0
    2569     PZE-1080478       8   93.20       2       0       0
    2570     PZE-1080481       8   93.50       2       0       0
    2571     PZE-1080497       8   94.00       2       0       0
    2572     PZE-1080513       8   94.30       2       0       0
    2573     PZE-1080533       8   94.60       2       0       0
    2574     PZE-1080535       8   94.90       2       0       0
    2575     PZE-1080537       8   95.20       2       0       0
    2576     PZE-1080539       8   95.50       2       0       0
    2577     PZE-1080546       8   98.30       2       0       0
    2578     PZE-1080554       8   98.60       2       0       0
    2579     PZE-1080574       8   99.10       2       0       0
    2580        SYN21445       8   99.40       2       0       0
    2581     PZE-1080582       8   99.70       2       0       0
    2582     PZE-1080585       8  100.20       2       0       0
    2583     PZE-1080594       8  100.50       2       0       0
    2584        SYN18559       8  101.00       2       0       0
    2585     PZE-1080605       8  101.30       2       0       0
    2586     PZE-1080619       8  101.80       2       0       0
    2587        SYN21438       8  102.30       2       0       0
    2588     PZE-1080636       8  102.60       2       0       0
    2589     PZE-1080636       8  102.90       2       0       0
    2590     PZE-1080641       8  103.20       2       0       0
    2591     PZE-1080646       8  103.70       2       0       0
    2592     PZE-1080647       8  104.00       2       0       0
    2593      PZB01883.2       8  104.80       2       0       0
    2594     PZE-1080652       8  105.10       2       0       0
    2595     PZE-1080655       8  105.40       2       0       0
    2596     ZM012274-03       8  106.20       2       0       0
    2597     PZE-1080667       8  107.60       2       0       0
    2598     PUT-163a-60       8  108.10       2       0       0
    2599     PZE-1080675       8  108.40       2       0       0
    2600      PZA03638.3       8  108.70       2       0       0
    2601     PZE-1080684       8  109.00       2       0       0
    2602     PZE-1080688       8  109.30       2       0       0
    2603        SYN12978       8  109.60       2       0       0
    2604     ZM012617-01       8  109.90       2       0       0
    2605     PZE-1080696       8  110.20       2       0       0
    2606     PZE-1080698       8  110.50       2       0       0
    2607     PZE-1080700       8  110.80       2       0       0
    2608     PZE-1080705       8  111.90       2       0       0
    2609         SYN3614       8  112.20       2       0       0
    2610     PZE-1080708       8  112.50       2       0       0
    2611      PZB01201.1       8  112.80       2       0       0
    2612     PZE-1080720       8  113.10       2       0       0
    2613        SYN15433       8  114.70       2       0       0
    2614     PZE-1080724       8  115.20       2       0       0
    2615     PZE-1080731       8  115.50       2       0       0
    2616     PZE-1080737       8  116.90       2       0       0
    2617     PZE-1080738       8  117.20       2       0       0
    2618     PZE-1080741       8  117.50       2       0       0
    2619     PZE-1080742       8  118.90       2       0       0
    2620     PZE-1080751       8  119.40       2       0       0
    2621        SYN26524       8  119.70       2       0       0
    2622        SYN11834       8  120.50       2       0       0
    2623     PZE-1080773       8  120.80       2       0       0
    2624     PZE-1080787       8  121.10       2       0       0
    2625     PZE-1080795       8  121.40       2       0       0
    2626     PZE-1080799       8  121.70       2       0       0
    2627     PZE-1080814       8  122.00       2       0       0
    2628         SYN2532       8  122.30       2       0       0
    2629        SYN20177       8  123.70       2       0       0
    2630     PZE-1080825       8  124.00       2       0       0
    2631     PZE-1080826       8  124.30       2       0       0
    2632     PZE-1080828       8  124.80       2       0       0
    2633        SYN23195       8  125.30       2       0       0
    2634     PZE-1080835       8  127.20       2       0       0
    2635     PZE-1080840       8  128.80       2       0       0
    2636         SYN3732       8  129.10       2       0       0
    2637     PZE-1080856       8  129.40       2       0       0
    2638     PZE-1080865       8  130.80       2       0       0
    2639     PZE-1080877       8  132.20       2       0       0
    2640     PZE-1080895       8  137.20       2       0       0
    2641     PZE-1080904       8  138.90       2       0       0
    2642     PZE-1080915       8  139.50       2       0       0
    2643     PZE-1080915       8  141.60       2       0       0
    2644     PZE-1080921       8  142.20       2       0       0
    2645     PZE-1080924       8  142.50       2       0       0
    2646     PZE-1080927       8  142.80       2       0       0
    2647     PZE-1080929       8  143.60       2       0       0
    2648     PZE-1080932       8  144.30       2       0       0
    2649     ZM013780-03       8  144.70       2       0       0
    2650     PZE-1080944       8  145.20       2       0       0
    2651     PZE-1080945       8  146.40       2       0       0
    2652     PZE-1080951       8  147.20       2       0       0
    2653     PZE-1080965       8  148.20       2       0       0
    2654     PZE-1080972       8  148.50       2       0       0
    2655     PZE-1080975       8  148.80       2       0       0
    2656     PZE-1080981       8  149.10       2       0       0
    2657     PZE-1081002       8  149.60       2       0       0
    2658     PZE-1081008       8  150.10       2       0       0
    2659     PZE-1081014       8  150.40       2       0       0
    2660     PZE-1081014       8  151.60       2       0       0
    2661     PZE-1081016       8  153.40       2       0       0
    2662     PZE-1081037       8  154.00       2       0       0
    2663     PZE-1081045       8  154.60       2       0       0
    2664     PZE-1081054       8  155.20       2       0       0
    2665     PZE-1081056       8  155.70       2       0       0
    2666        SYN32654       8  156.00       2       0       0
    2667     PZE-1081067       8  156.50       2       0       0
    2668     PZE-1081069       8  156.80       2       0       0
    2669        SYN27235       8  157.40       2       0       0
    2670     PZE-1081071       8  158.00       2       0       0
    2671     PZE-1081076       8  159.20       2       0       0
    2672     PZE-1081080       8  159.50       2       0       0
    2673     PUT-163a-60       8  160.30       2       0       0
    2674         SYN8904       8  164.60       2       0       0
    2675     PZE-1081114       8  166.00       2       0       0
    2676     PZE-1081131       8  166.50       2       0       0
    2677        SYN30177       8  172.40       2       0       0
    2678        SYN30192       8  173.20       2       0       0
    2679     PZE-1081139       8  180.40       2       0       0
    2680     PZE-1081145       8  181.20       2       0       0
    2681     PZE-1081146       8  181.60       2       0       0
    2682     SYNGENTA646       8  182.00       2       0       0
    2683        SYN23809       8  182.30       2       0       0
    2684         SYN4446       8  183.80       2       0       0
    2685     PZE-1081153       8  185.60       2       0       0
    2686     SYNGENTA169       8  186.70       2       0       0
    2687     PZE-1081173       8  187.00       2       0       0
    2688     PZE-1081171       8  187.30       2       0       0
    2689     PZE-1081174       8  189.20       2       0       0
    2690     PZE-1081180       8  190.30       2       0       0
    2691         SYN6420       8  191.10       2       0       0
    2692     PZE-1081190       8  192.70       2       0       0
    2693     PZE-1081193       8  193.50       2       0       0
    2694        SYN36527       8  193.80       2       0       0
    2695     PZE-1081201       8  194.10       2       0       0
    2696     PZE-1081202       8  194.60       2       0       0
    2697        SYN29288       8  194.90       2       0       0
    2698        SYN36464       8  195.70       2       0       0
    2699        SYN36468       8  196.80       2       0       0
    2700      QTL_trt1_7       8  199.00       2       1       0
    2701     PUT-163a-74       8  201.50       2       0       0
    2702     PZE-1081225       8  203.60       2       0       0
    2703        SYN21963       8  204.60       2       0       0
    2704     PZE-1081244       8  208.00       2       0       0
    2705     PUT-163a-86       8  209.60       2       0       0
    2706     PZE-1081256       8  210.20       2       0       0
    2707        SYN36001       8  211.00       2       0       0
    2708     PZE-1081265       8  211.30       2       0       0
    2709     PZE-1081268       8  213.20       2       0       0
    2710     PZE-1081272       8  217.50       2       0       0
    2711          SYN944       8  218.60       2       0       0
    2712         SYN7584       8  221.40       2       0       0
    2713     PUT-163a-14       8  222.80       2       0       0
    2714     PUT-163a-71       8  224.70       2       0       0
    2715     PZE-1081312       8  225.80       2       0       0
    2716        SYN15047       8  226.30       2       0       0
    2717         SYN4926       8  228.20       2       0       0
    2718        SYN36819       8  229.00       2       0       0
    2719     PZE-1081331       8  229.30       2       0       0
    2720     ZM003074-04       8  229.60       2       0       0
    2721     PZE-1081332       8  229.90       2       0       0
    2722     PZE-1081336       8  232.40       2       0       0
    2723        SYN22252       8  234.60       2       0       0
    2724        SYN20806       8  236.80       2       0       0
    2725     PZE-1090003       9    0.00       2       0       0
    2726     PZE-1090000       9    0.50       2       0       0
    2727     PZE-1090003       9    0.80       2       0       0
    2728        SYN21732       9    1.10       2       0       0
    2729     PZE-1090012       9    2.20       2       0       0
    2730     PZE-1090015       9    3.30       2       0       0
    2731        SYN24557       9    7.20       2       0       0
    2732     PZE-1090020       9    8.60       2       0       0
    2733        SYN36188       9    9.70       2       0       0
    2734     PZE-1090026       9   10.80       2       0       0
    2735     PZE-1090026       9   11.10       2       0       0
    2736     PZE-1090028       9   11.40       2       0       0
    2737        SYN34947       9   12.20       2       0       0
    2738     PZE-1090039       9   12.70       2       0       0
    2739        SYN30861       9   15.50       2       0       0
    2740     PZE-1090045       9   15.80       2       0       0
    2741     PZE-1090047       9   16.60       2       0       0
    2742     PZE-1090047       9   16.90       2       0       0
    2743     PZE-1090049       9   18.30       2       0       0
    2744     PZE-1090050       9   19.10       2       0       0
    2745     PZE-1090053       9   20.70       2       0       0
    2746     PZE-1090054       9   21.00       2       0       0
    2747     PZE-1090057       9   22.20       2       0       0
    2748        SYN23321       9   23.10       2       0       0
    2749        SYN32602       9   24.20       2       0       0
    2750     PZE-1090070       9   24.70       2       0       0
    2751        SYN39074       9   25.00       2       0       0
    2752     PZE-1090073       9   26.30       2       0       0
    2753     PZE-1090076       9   28.60       2       0       0
    2754     PZE-1090083       9   31.00       2       0       0
    2755        SYN19751       9   31.60       2       0       0
    2756        SYN20011       9   32.10       2       0       0
    2757        SYN36359       9   35.60       2       0       0
    2758     PZE-1090087       9   35.90       2       0       0
    2759        SYN36360       9   37.00       2       0       0
    2760     PZE-1090088       9   37.30       2       0       0
    2761     PZE-1090090       9   37.60       2       0       0
    2762     PZE-1090091       9   38.40       2       0       0
    2763     PZE-1090096       9   40.80       2       0       0
    2764     PZE-1090097       9   41.10       2       0       0
    2765     PUT-163a-18       9   42.00       2       0       0
    2766     PZE-1090104       9   42.60       2       0       0
    2767        SYN19980       9   43.40       2       0       0
    2768          sh1.11       9   43.70       2       0       0
    2769          sh1.12       9   44.00       2       0       0
    2770           sh1.1       9   44.30       2       0       0
    2771     PZE-1090106       9   44.60       2       0       0
    2772     PZE-1090110       9   46.50       2       0       0
    2773     SYNGENTA105       9   49.10       2       0       0
    2774        SYN31971       9   49.40       2       0       0
    2775     PZE-1090116       9   49.70       2       0       0
    2776     PZE-1090118       9   50.30       2       0       0
    2777         SYN2758       9   51.10       2       0       0
    2778     PZE-1090124       9   51.90       2       0       0
    2779     PZE-1090127       9   52.20       2       0       0
    2780        SYN18843       9   52.70       2       0       0
    2781        SYN35320       9   53.90       2       0       0
    2782      PZA02344.1       9   55.40       2       0       0
    2783        SYN38527       9   55.70       2       0       0
    2784        SYN11769       9   56.50       2       0       0
    2785     PZE-1090156       9   57.00       2       0       0
    2786     PUT-163a-16       9   57.50       2       0       0
    2787        SYN13386       9   58.00       2       0       0
    2788     PZE-1090164       9   60.20       2       0       0
    2789     PZE-1090170       9   63.00       2       0       0
    2790      PZD00047.1       9   63.30       2       0       0
    2791     PUT-163a-28       9   63.80       2       0       0
    2792       PHM9374.5       9   64.10       2       0       0
    2793     PZE-1090181       9   66.30       2       0       0
    2794     PZE-1090182       9   66.80       2       0       0
    2795     PZE-1090183       9   67.30       2       0       0
    2796     PZE-1090184       9   67.80       2       0       0
    2797     PZE-1090186       9   68.30       2       0       0
    2798     PZE-1090188       9   69.40       2       0       0
    2799         SYN9780       9   70.40       2       0       0
    2800         SYN9817       9   71.00       2       0       0
    2801     PZE-1090201       9   71.30       2       0       0
    2802        SYN25193       9   72.40       2       0       0
    2803     PUT-163a-60       9   74.30       2       0       0
    2804     PZE-1090213       9   74.60       2       0       0
    2805     PZE-1090215       9   75.70       2       0       0
    2806      PZB01042.5       9   76.00       2       0       0
    2807     PZE-1090220       9   76.30       2       0       0
    2808     PZE-1090222       9   76.60       2       0       0
    2809         SYN6546       9   76.90       2       0       0
    2810     PZE-1090233       9   77.50       2       0       0
    2811     PZE-1090234       9   80.10       2       0       0
    2812     PZE-1090244       9   80.40       2       0       0
    2813     PZE-1090250       9   81.00       2       0       0
    2814         SYN5236       9   82.70       2       0       0
    2815     PZE-1090271       9   83.60       2       0       0
    2816     PZE-1090275       9   83.90       2       0       0
    2817     PZE-1090290       9   84.70       2       0       0
    2818     PZE-1090311       9   85.00       2       0       0
    2819     PZE-1090440       9   85.30       2       0       0
    2820     PZE-1090448       9   85.60       2       0       0
    2821     PZE-1090448       9   86.10       2       0       0
    2822     PZE-1090452       9   86.40       2       0       0
    2823     PZE-1090556       9   89.50       2       0       0
    2824     PZE-1090518       9   89.80       2       0       0
    2825        SYN32340       9   90.10       2       0       0
    2826     PZE-1090538       9   90.60       2       0       0
    2827     PZE-1090545       9   90.90       2       0       0
    2828     PZE-1090552       9   91.60       2       0       0
    2829     PZE-1090565       9   91.90       2       0       0
    2830     PZE-1090572       9   92.40       2       0       0
    2831        SYN22533       9   93.60       2       0       0
    2832     PZE-1090584       9   95.10       2       0       0
    2833     PZE-1090602       9   95.40       2       0       0
    2834     PZE-1090610       9   96.60       2       0       0
    2835     PZE-1090619       9   98.50       2       0       0
    2836     PZE-1090634       9  101.10       2       0       0
    2837      PZB02480.2       9  103.00       2       0       0
    2838     PZE-1090643       9  103.30       2       0       0
    2839     PZE-1090649       9  104.10       2       0       0
    2840     PZE-1090673       9  104.60       2       0       0
    2841      PZB01358.3       9  105.10       2       0       0
    2842     PZE-1000009       9  105.40       2       0       0
    2843     PZE-1000011       9  105.70       2       0       0
    2844     PZE-1090676       9  107.00       2       0       0
    2845      PZA03468.1       9  107.30       2       0       0
    2846     PZE-1090699       9  108.70       2       0       0
    2847     PZE-1090701       9  109.00       2       0       0
    2848     PZE-1090702       9  109.30       2       0       0
    2849     PZE-1090709       9  109.60       2       0       0
    2850     PZE-1090715       9  110.10       2       0       0
    2851     PZE-1090720       9  110.60       2       0       0
    2852     PZE00084110       9  110.90       2       0       0
    2853     PZE-1090729       9  111.40       2       0       0
    2854     PZE-1090731       9  111.70       2       0       0
    2855        SYN10648       9  112.00       2       0       0
    2856     PZE-1090732       9  112.50       2       0       0
    2857     PZE-1090736       9  112.80       2       0       0
    2858     PZE-1090742       9  113.10       2       0       0
    2859        SYN22542       9  114.20       2       0       0
    2860     PZE-1090746       9  114.50       2       0       0
    2861     PZE-1000011       9  115.00       2       0       0
    2862        SYN11411       9  115.50       2       0       0
    2863     PUT-163a-60       9  116.30       2       0       0
    2864     PZE-1090758       9  116.60       2       0       0
    2865     PZE-1090759       9  117.40       2       0       0
    2866        SYN14338       9  117.70       2       0       0
    2867        SYN37475       9  118.20       2       0       0
    2868     PZE-1090773       9  119.00       2       0       0
    2869     PZE-1090777       9  120.40       2       0       0
    2870     PZE-1090791       9  120.70       2       0       0
    2871        SYN39370       9  121.00       2       0       0
    2872     PZE-1090800       9  121.30       2       0       0
    2873     PZE-1090805       9  121.60       2       0       0
    2874     PUT-163a-60       9  121.90       2       0       0
    2875     PZE-1090812       9  125.90       2       0       0
    2876     PZE-1090851       9  126.40       2       0       0
    2877     PZE-1090855       9  126.90       2       0       0
    2878     PZE-1090864       9  127.20       2       0       0
    2879        SYN38161       9  128.30       2       0       0
    2880     PZE-1090872       9  129.70       2       0       0
    2881     PZE-1090884       9  130.50       2       0       0
    2882        SYN22083       9  131.00       2       0       0
    2883     PZE-1090890       9  131.60       2       0       0
    2884     PZE-1090900       9  131.90       2       0       0
    2885     PZE-1090901       9  132.20       2       0       0
    2886         SYN8888       9  132.50       2       0       0
    2887     PZE-1090915       9  134.00       2       0       0
    2888         SYN4013       9  134.50       2       0       0
    2889         SYN4009       9  134.80       2       0       0
    2890        SYN37339       9  135.10       2       0       0
    2891     PUT-163a-18       9  136.50       2       0       0
    2892     PZE-1090936       9  136.80       2       0       0
    2893     PZE-1090943       9  137.10       2       0       0
    2894        SYN32371       9  137.40       2       0       0
    2895     PZE-1090947       9  137.90       2       0       0
    2896         SYN6201       9  139.30       2       0       0
    2897        SYN11597       9  139.60       2       0       0
    2898     PZE-1090959       9  139.90       2       0       0
    2899     PZE-1090960       9  140.20       2       0       0
    2900     PZE-1090961       9  140.50       2       0       0
    2901     PUT-163a-14       9  142.70       2       0       0
    2902     PZE-1090976       9  143.00       2       0       0
    2903        SYN30940       9  143.30       2       0       0
    2904        SYN30946       9  144.10       2       0       0
    2905     PZE-1090978       9  144.90       2       0       0
    2906     PZE-1090981       9  145.20       2       0       0
    2907     PZE-1090986       9  145.70       2       0       0
    2908     PZE-1090989       9  146.00       2       0       0
    2909     PZE-1090993       9  148.50       2       0       0
    2910        SYN22241       9  149.30       2       0       0
    2911     ZM008459-02       9  150.40       2       0       0
    2912     PZE-1091012       9  151.50       2       0       0
    2913        SYN25124       9  151.80       2       0       0
    2914     PUT-163a-60       9  153.70       2       0       0
    2915      PZD00055.1       9  154.60       2       0       0
    2916     PZE-1091032       9  155.80       2       0       0
    2917     PZE-1091035       9  156.30       2       0       0
    2918     ZM009290-06       9  157.40       2       0       0
    2919     PUT-163a-50       9  158.10       2       0       0
    2920        SYN27145       9  158.40       2       0       0
    2921     PZE-1091042       9  158.70       2       0       0
    2922        SYN26903       9  159.20       2       0       0
    2923     PZE-1091047       9  160.60       2       0       0
    2924     PZE-1091048       9  160.90       2       0       0
    2925        SYN10260       9  162.00       2       0       0
    2926     PZE-1091065       9  163.10       2       0       0
    2927        SYN26493       9  164.00       2       0       0
    2928     PZE-1091092       9  169.90       2       0       0
    2929     PZE-1091093       9  170.30       2       0       0
    2930     PZE-1091095       9  171.40       2       0       0
    2931     PZE-1091100       9  171.90       2       0       0
    2932         SYN6935       9  172.70       2       0       0
    2933     PZE-1091105       9  173.50       2       0       0
    2934         SYN5447       9  174.30       2       0       0
    2935     SYNGENTA151       9  174.80       2       0       0
    2936     PZE-1091111       9  175.10       2       0       0
    2937         SYN7107       9  175.40       2       0       0
    2938        SYN10243       9  176.30       2       0       0
    2939     PUT-163a-46       9  176.90       2       0       0
    2940     PZE-1091133       9  177.20       2       0       0
    2941     PZE-1091135       9  178.40       2       0       0
    2942        SYN10591       9  179.00       2       0       0
    2943     PUT-163a-94       9  179.50       2       0       0
    2944     PZE-1091152       9  182.80       2       0       0
    2945     ZM008738-04       9  183.10       2       0       0
    2946         SYN8354       9  183.70       2       0       0
    2947     PZE-1091158       9  184.20       2       0       0
    2948     PZE-1091161       9  184.50       2       0       0
    2949         SYN6090       9  185.00       2       0       0
    2950     PZE-1091164       9  185.30       2       0       0
    2951        SYN24345       9  186.40       2       0       0
    2952     PZE-1091168       9  186.70       2       0       0
    2953        SYN15971       9  189.80       2       0       0
    2954        SYN15946       9  191.20       2       0       0
    2955     PZE-1091184       9  191.70       2       0       0
    2956        SYN15951       9  192.20       2       0       0
    2957     PZE-1091190       9  193.60       2       0       0
    2958        SYN13951       9  195.50       2       0       0
    2959     PZE-1091199       9  195.80       2       0       0
    2960         SYN8722       9  196.30       2       0       0
    2961      PZA03573.2       9  197.90       2       0       0
    2962         SYN6658       9  198.20       2       0       0
    2963     PZE-1091208       9  198.60       2       0       0
    2964         SYN5729       9  199.00       2       0       0
    2965         SYN5730       9  199.80       2       0       0
    2966     PZE-1091212       9  200.10       2       0       0
    2967         SYN7324       9  200.40       2       0       0
    2968     PZE-1091216       9  200.90       2       0       0
    2969     PZE-1091217       9  201.20       2       0       0
    2970     PZE-1091220       9  201.80       2       0       0
    2971     PZE-1100002      10    0.00       2       0       0
    2972     PZE-1100003      10    0.50       2       0       0
    2973     PZE-1100005      10    1.30       2       0       0
    2974     PZE-1100014      10    6.20       2       0       0
    2975        SYN16185      10    7.10       2       0       0
    2976     SYNGENTA441      10    8.20       2       0       0
    2977        SYN17617      10   10.40       2       0       0
    2978     PZE-1100025      10   11.50       2       0       0
    2979     SYNGENTA139      10   12.30       2       0       0
    2980     PZE-1100026      10   13.10       2       0       0
    2981        SYN12403      10   14.50       2       0       0
    2982        SYN12397      10   17.60       2       0       0
    2983     PUT-163a-14      10   17.90       2       0       0
    2984        SYN17244      10   19.00       2       0       0
    2985     PZE-1100037      10   19.50       2       0       0
    2986        SYN17109      10   20.60       2       0       0
    2987     PZE-1100044      10   21.00       2       0       0
    2988        SYN14835      10   21.40       2       0       0
    2989     PZE-1100054      10   24.80       2       0       0
    2990         SYN4503      10   29.90       2       0       0
    2991     PZE-1100070      10   37.00       2       0       0
    2992        SYN17096      10   38.10       2       0       0
    2993        SYN25392      10   38.40       2       0       0
    2994     PZE-1100080      10   40.90       2       0       0
    2995     PZE-1100080      10   41.40       2       0       0
    2996     PZE-1100087      10   48.00       2       0       0
    2997     PZE-1100087      10   48.30       2       0       0
    2998     PZE-1100089      10   48.60       2       0       0
    2999     PZE-1100092      10   49.70       2       0       0
    3000     PZE-1100093      10   50.50       2       0       0
    3001     PZE-1100095      10   50.80       2       0       0
    3002     PZE-1100098      10   51.30       2       0       0
    3003     PZE-1100100      10   52.40       2       0       0
    3004        SYN17281      10   53.20       2       0       0
    3005     PZE-1100109      10   55.70       2       0       0
    3006     PZE-1100111      10   56.00       2       0       0
    3007     PZE-1100113      10   56.30       2       0       0
    3008         SYN4374      10   56.80       2       0       0
    3009     PUT-163a-71      10   57.60       2       0       0
    3010     PZE-1100120      10   59.00       2       0       0
    3011     PZE-1100127      10   62.40       2       0       0
    3012     PZE-1100130      10   63.80       2       0       0
    3013     PZE-1100131      10   64.40       2       0       0
    3014     PZE-1100135      10   65.00       2       0       0
    3015        SYN18994      10   65.30       2       0       0
    3016     PZE-1100148      10   66.30       2       0       0
    3017     PZE-1100150      10   67.30       2       0       0
    3018     PZE-1100151      10   67.80       2       0       0
    3019     PZE-1100153      10   68.60       2       0       0
    3020     PZE-1100155      10   68.90       2       0       0
    3021     PZE-1100156      10   69.20       2       0       0
    3022     PZE-1100159      10   69.50       2       0       0
    3023     PZE-1100164      10   69.80       2       0       0
    3024     PZE-1100173      10   70.30       2       0       0
    3025        SYN26634      10   70.60       2       0       0
    3026     PZE-1100188      10   71.10       2       0       0
    3027     PZE-1100191      10   71.40       2       0       0
    3028     PZE-1100194      10   71.70       2       0       0
    3029     PZE-1100198      10   72.20       2       0       0
    3030     PZE-1100200      10   73.60       2       0       0
    3031         SYN9449      10   73.90       2       0       0
    3032     PZE-1100336      10   74.20       2       0       0
    3033     PZE-1100357      10   74.50       2       0       0
    3034     PZE-1100368      10   74.80       2       0       0
    3035     PZE-1100379      10   75.10       2       0       0
    3036     PZE-1100384      10   75.40       2       0       0
    3037     PZE-1100390      10   75.70       2       0       0
    3038        SYN18006      10   77.10       2       0       0
    3039     PZE-1100400      10   78.20       2       0       0
    3040     PZE-1100401      10   78.50       2       0       0
    3041     PZE-1100402      10   78.80       2       0       0
    3042     PZE-1100406      10   81.80       2       0       0
    3043     PZE-1100408      10   82.30       2       0       0
    3044     PZE-1100411      10   82.60       2       0       0
    3045     PZE-1100415      10   82.90       2       0       0
    3046     PZE-1100417      10   83.60       2       0       0
    3047     PZE-1100438      10   84.00       2       0       0
    3048     PZE-1100441      10   84.30       2       0       0
    3049     PZE-1100443      10   84.60       2       0       0
    3050         SYN8174      10   84.90       2       0       0
    3051     PZE-1100448      10   85.20       2       0       0
    3052     PZE-1100450      10   85.50       2       0       0
    3053     PZE-1100455      10   86.40       2       0       0
    3054     PZE-1100457      10   86.70       2       0       0
    3055     PZE-1100462      10   87.60       2       0       0
    3056     PZE-1100463      10   88.40       2       0       0
    3057     PZE-1100470      10   88.70       2       0       0
    3058         SYN4166      10   89.00       2       0       0
    3059     PZE-1100493      10   89.30       2       0       0
    3060     PZE-1100502      10   90.10       2       0       0
    3061        SYN23779      10   90.90       2       0       0
    3062     PZE-1100509      10   91.20       2       0       0
    3063     PZE-1100527      10   91.70       2       0       0
    3064     PZE-1100542      10   92.00       2       0       0
    3065     PZE-1100545      10   92.30       2       0       0
    3066     PZE-1100551      10   92.60       2       0       0
    3067     PZE-1100557      10   92.90       2       0       0
    3068     PZE-1100566      10   93.70       2       0       0
    3069        SYN16947      10   94.00       2       0       0
    3070     PZE-1100571      10   94.30       2       0       0
    3071     PUT-163a-71      10   94.80       2       0       0
    3072     PZE-1100583      10   95.10       2       0       0
    3073     PZE-1100589      10   95.80       2       0       0
    3074     PZE-1100593      10   96.50       2       0       0
    3075     PZE-1100600      10   98.00       2       0       0
    3076      PZB02237.1      10   98.30       2       0       0
    3077     PZE-1100603      10   98.60       2       0       0
    3078     PZE-1100609      10   98.90       2       0       0
    3079     PZE-1100618      10   99.20       2       0       0
    3080     PZE-1100626      10   99.80       2       0       0
    3081     PZE-1100628      10  100.10       2       0       0
    3082     PZE-1100640      10  100.70       2       0       0
    3083        SYN32615      10  101.00       2       0       0
    3084        SYN15891      10  101.30       2       0       0
    3085     PZE-1100654      10  101.60       2       0       0
    3086     PZE-1100656      10  101.90       2       0       0
    3087      PZA03711.3      10  103.10       2       0       0
    3088        SYN27060      10  103.60       2       0       0
    3089        SYN27047      10  103.90       2       0       0
    3090     PZE-1100665      10  104.40       2       0       0
    3091     PZE-1100672      10  104.70       2       0       0
    3092     PZE-1100683      10  105.00       2       0       0
    3093        SYN23715      10  105.50       2       0       0
    3094        SYN25421      10  105.80       2       0       0
    3095     PZE-1100696      10  106.10       2       0       0
    3096     PZE-1100699      10  106.40       2       0       0
    3097     PZE-1100700      10  106.70       2       0       0
    3098     PZE-1100702      10  107.00       2       0       0
    3099        SYN23548      10  108.60       2       0       0
    3100     PZE-1100712      10  108.90       2       0       0
    3101     PZE-1100729      10  109.40       2       0       0
    3102     PZE-1100734      10  109.90       2       0       0
    3103        SYN13093      10  111.00       2       0       0
    3104     PZE-1100737      10  111.50       2       0       0
    3105        SYN13102      10  111.80       2       0       0
    3106        SYN13101      10  112.10       2       0       0
    3107         SYN7870      10  112.40       2       0       0
    3108     PZE-1100740      10  112.70       2       0       0
    3109     PZE-1100744      10  113.50       2       0       0
    3110     PZE-1100747      10  115.10       2       0       0
    3111     PZE-1100760      10  115.40       2       0       0
    3112     PZE-1100765      10  115.70       2       0       0
    3113     PZE-1100767      10  116.50       2       0       0
    3114        SYN22958      10  117.60       2       0       0
    3115        SYN22956      10  122.80       2       0       0
    3116      PZB01997.1      10  123.60       2       0       0
    3117     PZE-1100780      10  125.50       2       0       0
    3118     PZE-1100791      10  125.80       2       0       0
    3119     PZE-1100796      10  126.60       2       0       0
    3120     PZE-1100813      10  127.10       2       0       0
    3121     PZE-1100825      10  127.40       2       0       0
    3122        SYN18729      10  128.00       2       0       0
    3123     PZE-1100836      10  133.00       2       0       0
    3124     PZE-1100839      10  133.90       2       0       0
    3125     PZE-1100841      10  134.40       2       0       0
    3126     PZE-1100846      10  134.90       2       0       0
    3127     SYNGENTA039      10  135.70       2       0       0
    3128     PZE-1100852      10  136.00       2       0       0
    3129        SYN28386      10  136.50       2       0       0
    3130     PZE-1100856      10  136.80       2       0       0
    3131     PZE-1100860      10  137.10       2       0       0
    3132        SYN30303      10  137.60       2       0       0
    3133     ZM013029-03      10  140.10       2       0       0
    3134        SYN18462      10  140.90       2       0       0
    3135     PZE-1100883      10  141.50       2       0       0
    3136     PZE-1100886      10  141.80       2       0       0
    3137     PZE-1100892      10  143.00       2       0       0
    3138      PZA03570.1      10  143.30       2       0       0
    3139         SYN9604      10  144.90       2       0       0
    3140     PZE-1100911      10  145.40       2       0       0
    3141     PZE-1100929      10  148.20       2       0       0
    3142     PZE-1100932      10  149.00       2       0       0
    3143     PZE-1100934      10  149.50       2       0       0
    3144     PZE-1100948      10  152.60       2       0       0
    3145         SYN9682      10  153.10       2       0       0
    3146     PZE-1100951      10  153.60       2       0       0
    3147     ZM011839-07      10  154.40       2       0       0
    3148         SYN1018      10  155.50       2       0       0
    3149     PZE-1100963      10  155.80       2       0       0
    3150     PZE-1100965      10  156.30       2       0       0
    3151     PZE-1100967      10  157.70       2       0       0
    3152        SYN39312      10  159.60       2       0       0
    3153     PZE-1100972      10  159.90       2       0       0
    3154     PZE-1100975      10  160.20       2       0       0
    3155        SYN12156      10  161.30       2       0       0
    3156     PZE-1100984      10  162.70       2       0       0
    3157     PZA-0029690      10  163.00       2       0       0
    3158         SYN7280      10  163.30       2       0       0
    3159        SYN17678      10  164.40       2       0       0
    3160     PZE-1101001      10  166.10       2       0       0
    3161     PZE-1101004      10  166.70       2       0       0
    3162     PZE-1101006      10  167.90       2       0       0
    3163     PZE-1101017      10  169.40       2       0       0
    3164         SYN8530      10  171.30       2       0       0
    3165     PZE-1101027      10  171.70       2       0       0
    3166     SYNGENTA161      10  172.80       2       0       0
    3167        SYN12664      10  173.10       2       0       0
    3168        SYN19616      10  175.00       2       0       0
    3169     PZE-1101046      10  175.30       2       0       0
    3170        SYN35586      10  175.60       2       0       0
    3171     PUT-163a-10      10  175.90       2       0       0
    3172     PZE-1101053      10  176.70       2       0       0
    3173     PZE-1101056      10  179.80       2       0       0
    3174        SYN22565      10  180.60       2       0       0
    3175     PZE-1101061      10  183.50       2       0       0
    3176     PUT-163a-14      10  183.80       2       0       0
    3177     PZE-1101067      10  184.40       2       0       0
    3178        SYN19210      10  185.80       2       0       0
    3179        SYN19288      10  186.30       2       0       0
    3180        SYN19303      10  186.80       2       0       0
    3181        SYN19780      10  191.10       2       0       0
    3182     PZE-1101091      10  193.30       2       0       0
    3183     PZE-1101090      10  193.80       2       0       0
    3184     PZE-1101093      10  194.10       2       0       0
    3185     PUT-163a-60      10  194.90       2       0       0
    3186        SYN10860      10  195.20       2       0       0
    3187        SYN13564      10  196.80       2       0       0
    3188     PZE-1101104      10  197.10       2       0       0
    3189      PHM1506.18      10  197.60       2       0       0
    3190     PUT-163a-14      10  198.10       2       0       0
    3191        SYN36514      10  198.60       2       0       0
 
!***********************************************************************************
!Part 5: Markers in the genome (can be zero, defined by isgene in Part 4)
!***********************************************************************************
!!!!imrk  wlocus  nallel  score (marker scores of all genotypes at the locus)
1	1	2	0 	0 	0 
2	2	2	0 	0 	0 
3	3	2	0 	0 	0 
4	4	2	0 	0 	0 
5	5	2	0 	0 	0 
6	6	2	0 	0 	0 
7	7	2	0 	0 	0 
8	8	2	0 	0 	0 
9	9	2	0 	0 	0 
10	10	2	0 	0 	0 
11	11	2	0 	0 	0 
12	12	2	0 	0 	0 
13	13	2	0 	0 	0 
14	14	2	0 	0 	0 
15	15	2	0 	0 	0 
16	16	2	0 	0 	0 
17	17	2	0 	0 	0 
18	18	2	0 	0 	0 
19	19	2	0 	0 	0 
20	20	2	0 	0 	0 
21	21	2	0 	0 	0 
22	22	2	0 	0 	0 
23	23	2	0 	0 	0 
24	24	2	0 	0 	0 
25	25	2	0 	0 	0 
26	26	2	0 	0 	0 
27	27	2	0 	0 	0 
28	28	2	0 	0 	0 
29	30	2	0 	0 	0 
30	31	2	0 	0 	0 
31	32	2	0 	0 	0 
32	33	2	0 	0 	0 
33	34	2	0 	0 	0 
34	35	2	0 	0 	0 
35	36	2	0 	0 	0 
36	37	2	0 	0 	0 
37	38	2	0 	0 	0 
38	39	2	0 	0 	0 
39	40	2	0 	0 	0 
40	41	2	0 	0 	0 
41	42	2	0 	0 	0 
42	43	2	0 	0 	0 
43	44	2	0 	0 	0 
44	45	2	0 	0 	0 
45	46	2	0 	0 	0 
46	47	2	0 	0 	0 
47	48	2	0 	0 	0 
48	49	2	0 	0 	0 
49	50	2	0 	0 	0 
50	51	2	0 	0 	0 
51	52	2	0 	0 	0 
52	53	2	0 	0 	0 
53	54	2	0 	0 	0 
54	55	2	0 	0 	0 
55	56	2	0 	0 	0 
56	57	2	0 	0 	0 
57	58	2	0 	0 	0 
58	59	2	0 	0 	0 
59	60	2	0 	0 	0 
60	61	2	0 	0 	0 
61	62	2	0 	0 	0 
62	63	2	0 	0 	0 
63	64	2	0 	0 	0 
64	65	2	0 	0 	0 
65	66	2	0 	0 	0 
66	67	2	0 	0 	0 
67	68	2	0 	0 	0 
68	69	2	0 	0 	0 
69	70	2	0 	0 	0 
70	71	2	0 	0 	0 
71	72	2	0 	0 	0 
72	73	2	0 	0 	0 
73	74	2	0 	0 	0 
74	75	2	0 	0 	0 
75	76	2	0 	0 	0 
76	77	2	0 	0 	0 
77	78	2	0 	0 	0 
78	79	2	0 	0 	0 
79	80	2	0 	0 	0 
80	81	2	0 	0 	0 
81	82	2	0 	0 	0 
82	83	2	0 	0 	0 
83	84	2	0 	0 	0 
84	85	2	0 	0 	0 
85	86	2	0 	0 	0 
86	87	2	0 	0 	0 
87	88	2	0 	0 	0 
88	89	2	0 	0 	0 
89	90	2	0 	0 	0 
90	91	2	0 	0 	0 
91	92	2	0 	0 	0 
92	93	2	0 	0 	0 
93	94	2	0 	0 	0 
94	95	2	0 	0 	0 
95	96	2	0 	0 	0 
96	97	2	0 	0 	0 
97	98	2	0 	0 	0 
98	99	2	0 	0 	0 
99	100	2	0 	0 	0 
100	101	2	0 	0 	0 
101	102	2	0 	0 	0 
102	103	2	0 	0 	0 
103	104	2	0 	0 	0 
104	105	2	0 	0 	0 
105	106	2	0 	0 	0 
106	107	2	0 	0 	0 
107	108	2	0 	0 	0 
108	109	2	0 	0 	0 
109	110	2	0 	0 	0 
110	111	2	0 	0 	0 
111	112	2	0 	0 	0 
112	113	2	0 	0 	0 
113	114	2	0 	0 	0 
114	115	2	0 	0 	0 
115	116	2	0 	0 	0 
116	117	2	0 	0 	0 
117	118	2	0 	0 	0 
118	119	2	0 	0 	0 
119	120	2	0 	0 	0 
120	121	2	0 	0 	0 
121	122	2	0 	0 	0 
122	123	2	0 	0 	0 
123	124	2	0 	0 	0 
124	125	2	0 	0 	0 
125	126	2	0 	0 	0 
126	127	2	0 	0 	0 
127	128	2	0 	0 	0 
128	129	2	0 	0 	0 
129	130	2	0 	0 	0 
130	131	2	0 	0 	0 
131	132	2	0 	0 	0 
132	133	2	0 	0 	0 
133	134	2	0 	0 	0 
134	135	2	0 	0 	0 
135	136	2	0 	0 	0 
136	137	2	0 	0 	0 
137	138	2	0 	0 	0 
138	139	2	0 	0 	0 
139	140	2	0 	0 	0 
140	141	2	0 	0 	0 
141	142	2	0 	0 	0 
142	143	2	0 	0 	0 
143	144	2	0 	0 	0 
144	145	2	0 	0 	0 
145	146	2	0 	0 	0 
146	147	2	0 	0 	0 
147	148	2	0 	0 	0 
148	149	2	0 	0 	0 
149	150	2	0 	0 	0 
150	151	2	0 	0 	0 
151	152	2	0 	0 	0 
152	153	2	0 	0 	0 
153	154	2	0 	0 	0 
154	155	2	0 	0 	0 
155	156	2	0 	0 	0 
156	157	2	0 	0 	0 
157	158	2	0 	0 	0 
158	159	2	0 	0 	0 
159	160	2	0 	0 	0 
160	161	2	0 	0 	0 
161	162	2	0 	0 	0 
162	163	2	0 	0 	0 
163	164	2	0 	0 	0 
164	165	2	0 	0 	0 
165	166	2	0 	0 	0 
166	167	2	0 	0 	0 
167	168	2	0 	0 	0 
168	169	2	0 	0 	0 
169	170	2	0 	0 	0 
170	171	2	0 	0 	0 
171	172	2	0 	0 	0 
172	173	2	0 	0 	0 
173	174	2	0 	0 	0 
174	175	2	0 	0 	0 
175	176	2	0 	0 	0 
176	177	2	0 	0 	0 
177	178	2	0 	0 	0 
178	179	2	0 	0 	0 
179	180	2	0 	0 	0 
180	181	2	0 	0 	0 
181	182	2	0 	0 	0 
182	183	2	0 	0 	0 
183	184	2	0 	0 	0 
184	185	2	0 	0 	0 
185	186	2	0 	0 	0 
186	187	2	0 	0 	0 
187	188	2	0 	0 	0 
188	189	2	0 	0 	0 
189	190	2	0 	0 	0 
190	191	2	0 	0 	0 
191	192	2	0 	0 	0 
192	193	2	0 	0 	0 
193	194	2	0 	0 	0 
194	195	2	0 	0 	0 
195	196	2	0 	0 	0 
196	197	2	0 	0 	0 
197	198	2	0 	0 	0 
198	199	2	0 	0 	0 
199	200	2	0 	0 	0 
200	201	2	0 	0 	0 
201	202	2	0 	0 	0 
202	203	2	0 	0 	0 
203	204	2	0 	0 	0 
204	205	2	0 	0 	0 
205	206	2	0 	0 	0 
206	207	2	0 	0 	0 
207	208	2	0 	0 	0 
208	209	2	0 	0 	0 
209	210	2	0 	0 	0 
210	211	2	0 	0 	0 
211	212	2	0 	0 	0 
212	213	2	0 	0 	0 
213	214	2	0 	0 	0 
214	215	2	0 	0 	0 
215	216	2	0 	0 	0 
216	217	2	0 	0 	0 
217	218	2	0 	0 	0 
218	219	2	0 	0 	0 
219	220	2	0 	0 	0 
220	221	2	0 	0 	0 
221	222	2	0 	0 	0 
222	223	2	0 	0 	0 
223	224	2	0 	0 	0 
224	225	2	0 	0 	0 
225	226	2	0 	0 	0 
226	227	2	0 	0 	0 
227	228	2	0 	0 	0 
228	229	2	0 	0 	0 
229	230	2	0 	0 	0 
230	231	2	0 	0 	0 
231	232	2	0 	0 	0 
232	233	2	0 	0 	0 
233	234	2	0 	0 	0 
234	235	2	0 	0 	0 
235	236	2	0 	0 	0 
236	237	2	0 	0 	0 
237	238	2	0 	0 	0 
238	239	2	0 	0 	0 
239	240	2	0 	0 	0 
240	241	2	0 	0 	0 
241	242	2	0 	0 	0 
242	243	2	0 	0 	0 
243	244	2	0 	0 	0 
244	245	2	0 	0 	0 
245	246	2	0 	0 	0 
246	247	2	0 	0 	0 
247	248	2	0 	0 	0 
248	249	2	0 	0 	0 
249	250	2	0 	0 	0 
250	251	2	0 	0 	0 
251	252	2	0 	0 	0 
252	253	2	0 	0 	0 
253	254	2	0 	0 	0 
254	255	2	0 	0 	0 
255	256	2	0 	0 	0 
256	257	2	0 	0 	0 
257	258	2	0 	0 	0 
258	259	2	0 	0 	0 
259	260	2	0 	0 	0 
260	261	2	0 	0 	0 
261	262	2	0 	0 	0 
262	263	2	0 	0 	0 
263	264	2	0 	0 	0 
264	265	2	0 	0 	0 
265	266	2	0 	0 	0 
266	267	2	0 	0 	0 
267	268	2	0 	0 	0 
268	269	2	0 	0 	0 
269	270	2	0 	0 	0 
270	271	2	0 	0 	0 
271	272	2	0 	0 	0 
272	273	2	0 	0 	0 
273	274	2	0 	0 	0 
274	275	2	0 	0 	0 
275	276	2	0 	0 	0 
276	277	2	0 	0 	0 
277	278	2	0 	0 	0 
278	279	2	0 	0 	0 
279	280	2	0 	0 	0 
280	281	2	0 	0 	0 
281	282	2	0 	0 	0 
282	283	2	0 	0 	0 
283	284	2	0 	0 	0 
284	285	2	0 	0 	0 
285	286	2	0 	0 	0 
286	287	2	0 	0 	0 
287	288	2	0 	0 	0 
288	289	2	0 	0 	0 
289	290	2	0 	0 	0 
290	291	2	0 	0 	0 
291	292	2	0 	0 	0 
292	293	2	0 	0 	0 
293	294	2	0 	0 	0 
294	295	2	0 	0 	0 
295	296	2	0 	0 	0 
296	297	2	0 	0 	0 
297	298	2	0 	0 	0 
298	299	2	0 	0 	0 
299	300	2	0 	0 	0 
300	301	2	0 	0 	0 
301	302	2	0 	0 	0 
302	303	2	0 	0 	0 
303	304	2	0 	0 	0 
304	305	2	0 	0 	0 
305	306	2	0 	0 	0 
306	307	2	0 	0 	0 
307	308	2	0 	0 	0 
308	309	2	0 	0 	0 
309	310	2	0 	0 	0 
310	311	2	0 	0 	0 
311	312	2	0 	0 	0 
312	313	2	0 	0 	0 
313	314	2	0 	0 	0 
314	315	2	0 	0 	0 
315	316	2	0 	0 	0 
316	317	2	0 	0 	0 
317	318	2	0 	0 	0 
318	319	2	0 	0 	0 
319	320	2	0 	0 	0 
320	321	2	0 	0 	0 
321	322	2	0 	0 	0 
322	323	2	0 	0 	0 
323	324	2	0 	0 	0 
324	325	2	0 	0 	0 
325	326	2	0 	0 	0 
326	327	2	0 	0 	0 
327	328	2	0 	0 	0 
328	329	2	0 	0 	0 
329	330	2	0 	0 	0 
330	331	2	0 	0 	0 
331	332	2	0 	0 	0 
332	333	2	0 	0 	0 
333	334	2	0 	0 	0 
334	335	2	0 	0 	0 
335	336	2	0 	0 	0 
336	337	2	0 	0 	0 
337	338	2	0 	0 	0 
338	339	2	0 	0 	0 
339	340	2	0 	0 	0 
340	341	2	0 	0 	0 
341	342	2	0 	0 	0 
342	343	2	0 	0 	0 
343	344	2	0 	0 	0 
344	345	2	0 	0 	0 
345	346	2	0 	0 	0 
346	347	2	0 	0 	0 
347	348	2	0 	0 	0 
348	349	2	0 	0 	0 
349	350	2	0 	0 	0 
350	351	2	0 	0 	0 
351	352	2	0 	0 	0 
352	353	2	0 	0 	0 
353	354	2	0 	0 	0 
354	355	2	0 	0 	0 
355	356	2	0 	0 	0 
356	357	2	0 	0 	0 
357	358	2	0 	0 	0 
358	359	2	0 	0 	0 
359	360	2	0 	0 	0 
360	361	2	0 	0 	0 
361	362	2	0 	0 	0 
362	363	2	0 	0 	0 
363	364	2	0 	0 	0 
364	365	2	0 	0 	0 
365	366	2	0 	0 	0 
366	367	2	0 	0 	0 
367	368	2	0 	0 	0 
368	369	2	0 	0 	0 
369	370	2	0 	0 	0 
370	371	2	0 	0 	0 
371	372	2	0 	0 	0 
372	373	2	0 	0 	0 
373	374	2	0 	0 	0 
374	375	2	0 	0 	0 
375	376	2	0 	0 	0 
376	377	2	0 	0 	0 
377	378	2	0 	0 	0 
378	379	2	0 	0 	0 
379	380	2	0 	0 	0 
380	381	2	0 	0 	0 
381	382	2	0 	0 	0 
382	383	2	0 	0 	0 
383	384	2	0 	0 	0 
384	385	2	0 	0 	0 
385	386	2	0 	0 	0 
386	387	2	0 	0 	0 
387	388	2	0 	0 	0 
388	389	2	0 	0 	0 
389	390	2	0 	0 	0 
390	391	2	0 	0 	0 
391	392	2	0 	0 	0 
392	393	2	0 	0 	0 
393	394	2	0 	0 	0 
394	395	2	0 	0 	0 
395	396	2	0 	0 	0 
396	397	2	0 	0 	0 
397	398	2	0 	0 	0 
398	399	2	0 	0 	0 
399	400	2	0 	0 	0 
400	401	2	0 	0 	0 
401	402	2	0 	0 	0 
402	403	2	0 	0 	0 
403	404	2	0 	0 	0 
404	405	2	0 	0 	0 
405	406	2	0 	0 	0 
406	407	2	0 	0 	0 
407	408	2	0 	0 	0 
408	409	2	0 	0 	0 
409	410	2	0 	0 	0 
410	411	2	0 	0 	0 
411	412	2	0 	0 	0 
412	413	2	0 	0 	0 
413	414	2	0 	0 	0 
414	415	2	0 	0 	0 
415	416	2	0 	0 	0 
416	417	2	0 	0 	0 
417	418	2	0 	0 	0 
418	419	2	0 	0 	0 
419	420	2	0 	0 	0 
420	421	2	0 	0 	0 
421	422	2	0 	0 	0 
422	423	2	0 	0 	0 
423	424	2	0 	0 	0 
424	425	2	0 	0 	0 
425	426	2	0 	0 	0 
426	427	2	0 	0 	0 
427	428	2	0 	0 	0 
428	429	2	0 	0 	0 
429	430	2	0 	0 	0 
430	431	2	0 	0 	0 
431	432	2	0 	0 	0 
432	433	2	0 	0 	0 
433	434	2	0 	0 	0 
434	435	2	0 	0 	0 
435	436	2	0 	0 	0 
436	437	2	0 	0 	0 
437	438	2	0 	0 	0 
438	439	2	0 	0 	0 
439	440	2	0 	0 	0 
440	441	2	0 	0 	0 
441	442	2	0 	0 	0 
442	443	2	0 	0 	0 
443	444	2	0 	0 	0 
444	445	2	0 	0 	0 
445	446	2	0 	0 	0 
446	447	2	0 	0 	0 
447	448	2	0 	0 	0 
448	449	2	0 	0 	0 
449	450	2	0 	0 	0 
450	451	2	0 	0 	0 
451	452	2	0 	0 	0 
452	453	2	0 	0 	0 
453	454	2	0 	0 	0 
454	455	2	0 	0 	0 
455	456	2	0 	0 	0 
456	457	2	0 	0 	0 
457	458	2	0 	0 	0 
458	459	2	0 	0 	0 
459	460	2	0 	0 	0 
460	461	2	0 	0 	0 
461	462	2	0 	0 	0 
462	463	2	0 	0 	0 
463	464	2	0 	0 	0 
464	465	2	0 	0 	0 
465	466	2	0 	0 	0 
466	467	2	0 	0 	0 
467	468	2	0 	0 	0 
468	469	2	0 	0 	0 
469	470	2	0 	0 	0 
470	471	2	0 	0 	0 
471	472	2	0 	0 	0 
472	473	2	0 	0 	0 
473	474	2	0 	0 	0 
474	475	2	0 	0 	0 
475	476	2	0 	0 	0 
476	477	2	0 	0 	0 
477	478	2	0 	0 	0 
478	479	2	0 	0 	0 
479	480	2	0 	0 	0 
480	481	2	0 	0 	0 
481	482	2	0 	0 	0 
482	483	2	0 	0 	0 
483	484	2	0 	0 	0 
484	485	2	0 	0 	0 
485	486	2	0 	0 	0 
486	487	2	0 	0 	0 
487	488	2	0 	0 	0 
488	489	2	0 	0 	0 
489	490	2	0 	0 	0 
490	491	2	0 	0 	0 
491	492	2	0 	0 	0 
492	493	2	0 	0 	0 
493	494	2	0 	0 	0 
494	495	2	0 	0 	0 
495	496	2	0 	0 	0 
496	497	2	0 	0 	0 
497	498	2	0 	0 	0 
498	499	2	0 	0 	0 
499	500	2	0 	0 	0 
500	501	2	0 	0 	0 
501	502	2	0 	0 	0 
502	503	2	0 	0 	0 
503	504	2	0 	0 	0 
504	505	2	0 	0 	0 
505	506	2	0 	0 	0 
506	507	2	0 	0 	0 
507	508	2	0 	0 	0 
508	509	2	0 	0 	0 
509	510	2	0 	0 	0 
510	511	2	0 	0 	0 
511	512	2	0 	0 	0 
512	513	2	0 	0 	0 
513	514	2	0 	0 	0 
514	515	2	0 	0 	0 
515	516	2	0 	0 	0 
516	517	2	0 	0 	0 
517	518	2	0 	0 	0 
518	519	2	0 	0 	0 
519	520	2	0 	0 	0 
520	521	2	0 	0 	0 
521	522	2	0 	0 	0 
522	523	2	0 	0 	0 
523	524	2	0 	0 	0 
524	525	2	0 	0 	0 
525	526	2	0 	0 	0 
526	527	2	0 	0 	0 
527	528	2	0 	0 	0 
528	529	2	0 	0 	0 
529	530	2	0 	0 	0 
530	531	2	0 	0 	0 
531	532	2	0 	0 	0 
532	533	2	0 	0 	0 
533	534	2	0 	0 	0 
534	535	2	0 	0 	0 
535	536	2	0 	0 	0 
536	537	2	0 	0 	0 
537	538	2	0 	0 	0 
538	539	2	0 	0 	0 
539	540	2	0 	0 	0 
540	541	2	0 	0 	0 
541	542	2	0 	0 	0 
542	543	2	0 	0 	0 
543	544	2	0 	0 	0 
544	545	2	0 	0 	0 
545	546	2	0 	0 	0 
546	547	2	0 	0 	0 
547	548	2	0 	0 	0 
548	549	2	0 	0 	0 
549	550	2	0 	0 	0 
550	551	2	0 	0 	0 
551	552	2	0 	0 	0 
552	553	2	0 	0 	0 
553	554	2	0 	0 	0 
554	555	2	0 	0 	0 
555	556	2	0 	0 	0 
556	557	2	0 	0 	0 
557	558	2	0 	0 	0 
558	559	2	0 	0 	0 
559	560	2	0 	0 	0 
560	561	2	0 	0 	0 
561	562	2	0 	0 	0 
562	563	2	0 	0 	0 
563	564	2	0 	0 	0 
564	565	2	0 	0 	0 
565	566	2	0 	0 	0 
566	567	2	0 	0 	0 
567	568	2	0 	0 	0 
568	569	2	0 	0 	0 
569	570	2	0 	0 	0 
570	571	2	0 	0 	0 
571	572	2	0 	0 	0 
572	573	2	0 	0 	0 
573	574	2	0 	0 	0 
574	575	2	0 	0 	0 
575	576	2	0 	0 	0 
576	577	2	0 	0 	0 
577	578	2	0 	0 	0 
578	579	2	0 	0 	0 
579	580	2	0 	0 	0 
580	581	2	0 	0 	0 
581	582	2	0 	0 	0 
582	583	2	0 	0 	0 
583	584	2	0 	0 	0 
584	585	2	0 	0 	0 
585	586	2	0 	0 	0 
586	587	2	0 	0 	0 
587	588	2	0 	0 	0 
588	589	2	0 	0 	0 
589	590	2	0 	0 	0 
590	591	2	0 	0 	0 
591	592	2	0 	0 	0 
592	593	2	0 	0 	0 
593	594	2	0 	0 	0 
594	595	2	0 	0 	0 
595	596	2	0 	0 	0 
596	597	2	0 	0 	0 
597	598	2	0 	0 	0 
598	599	2	0 	0 	0 
599	600	2	0 	0 	0 
600	601	2	0 	0 	0 
601	602	2	0 	0 	0 
602	603	2	0 	0 	0 
603	604	2	0 	0 	0 
604	605	2	0 	0 	0 
605	606	2	0 	0 	0 
606	607	2	0 	0 	0 
607	608	2	0 	0 	0 
608	609	2	0 	0 	0 
609	610	2	0 	0 	0 
610	611	2	0 	0 	0 
611	612	2	0 	0 	0 
612	613	2	0 	0 	0 
613	614	2	0 	0 	0 
614	615	2	0 	0 	0 
615	616	2	0 	0 	0 
616	617	2	0 	0 	0 
617	618	2	0 	0 	0 
618	619	2	0 	0 	0 
619	620	2	0 	0 	0 
620	621	2	0 	0 	0 
621	622	2	0 	0 	0 
622	623	2	0 	0 	0 
623	624	2	0 	0 	0 
624	625	2	0 	0 	0 
625	626	2	0 	0 	0 
626	627	2	0 	0 	0 
627	628	2	0 	0 	0 
628	629	2	0 	0 	0 
629	630	2	0 	0 	0 
630	631	2	0 	0 	0 
631	633	2	0 	0 	0 
632	634	2	0 	0 	0 
633	635	2	0 	0 	0 
634	636	2	0 	0 	0 
635	637	2	0 	0 	0 
636	638	2	0 	0 	0 
637	639	2	0 	0 	0 
638	640	2	0 	0 	0 
639	641	2	0 	0 	0 
640	642	2	0 	0 	0 
641	643	2	0 	0 	0 
642	644	2	0 	0 	0 
643	645	2	0 	0 	0 
644	646	2	0 	0 	0 
645	647	2	0 	0 	0 
646	648	2	0 	0 	0 
647	649	2	0 	0 	0 
648	650	2	0 	0 	0 
649	651	2	0 	0 	0 
650	652	2	0 	0 	0 
651	653	2	0 	0 	0 
652	654	2	0 	0 	0 
653	655	2	0 	0 	0 
654	656	2	0 	0 	0 
655	657	2	0 	0 	0 
656	658	2	0 	0 	0 
657	659	2	0 	0 	0 
658	660	2	0 	0 	0 
659	661	2	0 	0 	0 
660	662	2	0 	0 	0 
661	663	2	0 	0 	0 
662	664	2	0 	0 	0 
663	665	2	0 	0 	0 
664	666	2	0 	0 	0 
665	667	2	0 	0 	0 
666	668	2	0 	0 	0 
667	669	2	0 	0 	0 
668	670	2	0 	0 	0 
669	671	2	0 	0 	0 
670	672	2	0 	0 	0 
671	673	2	0 	0 	0 
672	674	2	0 	0 	0 
673	675	2	0 	0 	0 
674	676	2	0 	0 	0 
675	677	2	0 	0 	0 
676	678	2	0 	0 	0 
677	679	2	0 	0 	0 
678	680	2	0 	0 	0 
679	681	2	0 	0 	0 
680	682	2	0 	0 	0 
681	683	2	0 	0 	0 
682	684	2	0 	0 	0 
683	685	2	0 	0 	0 
684	686	2	0 	0 	0 
685	687	2	0 	0 	0 
686	688	2	0 	0 	0 
687	689	2	0 	0 	0 
688	690	2	0 	0 	0 
689	691	2	0 	0 	0 
690	692	2	0 	0 	0 
691	693	2	0 	0 	0 
692	694	2	0 	0 	0 
693	695	2	0 	0 	0 
694	696	2	0 	0 	0 
695	697	2	0 	0 	0 
696	698	2	0 	0 	0 
697	699	2	0 	0 	0 
698	700	2	0 	0 	0 
699	701	2	0 	0 	0 
700	702	2	0 	0 	0 
701	703	2	0 	0 	0 
702	704	2	0 	0 	0 
703	705	2	0 	0 	0 
704	706	2	0 	0 	0 
705	707	2	0 	0 	0 
706	708	2	0 	0 	0 
707	709	2	0 	0 	0 
708	710	2	0 	0 	0 
709	711	2	0 	0 	0 
710	712	2	0 	0 	0 
711	713	2	0 	0 	0 
712	714	2	0 	0 	0 
713	715	2	0 	0 	0 
714	716	2	0 	0 	0 
715	717	2	0 	0 	0 
716	718	2	0 	0 	0 
717	719	2	0 	0 	0 
718	720	2	0 	0 	0 
719	721	2	0 	0 	0 
720	722	2	0 	0 	0 
721	723	2	0 	0 	0 
722	724	2	0 	0 	0 
723	725	2	0 	0 	0 
724	726	2	0 	0 	0 
725	727	2	0 	0 	0 
726	728	2	0 	0 	0 
727	729	2	0 	0 	0 
728	730	2	0 	0 	0 
729	731	2	0 	0 	0 
730	732	2	0 	0 	0 
731	733	2	0 	0 	0 
732	734	2	0 	0 	0 
733	735	2	0 	0 	0 
734	736	2	0 	0 	0 
735	737	2	0 	0 	0 
736	738	2	0 	0 	0 
737	739	2	0 	0 	0 
738	740	2	0 	0 	0 
739	741	2	0 	0 	0 
740	742	2	0 	0 	0 
741	743	2	0 	0 	0 
742	744	2	0 	0 	0 
743	745	2	0 	0 	0 
744	746	2	0 	0 	0 
745	747	2	0 	0 	0 
746	748	2	0 	0 	0 
747	749	2	0 	0 	0 
748	750	2	0 	0 	0 
749	751	2	0 	0 	0 
750	752	2	0 	0 	0 
751	753	2	0 	0 	0 
752	754	2	0 	0 	0 
753	755	2	0 	0 	0 
754	756	2	0 	0 	0 
755	757	2	0 	0 	0 
756	758	2	0 	0 	0 
757	759	2	0 	0 	0 
758	760	2	0 	0 	0 
759	761	2	0 	0 	0 
760	762	2	0 	0 	0 
761	763	2	0 	0 	0 
762	764	2	0 	0 	0 
763	765	2	0 	0 	0 
764	766	2	0 	0 	0 
765	767	2	0 	0 	0 
766	768	2	0 	0 	0 
767	769	2	0 	0 	0 
768	770	2	0 	0 	0 
769	771	2	0 	0 	0 
770	772	2	0 	0 	0 
771	773	2	0 	0 	0 
772	774	2	0 	0 	0 
773	775	2	0 	0 	0 
774	776	2	0 	0 	0 
775	777	2	0 	0 	0 
776	778	2	0 	0 	0 
777	779	2	0 	0 	0 
778	780	2	0 	0 	0 
779	781	2	0 	0 	0 
780	782	2	0 	0 	0 
781	783	2	0 	0 	0 
782	784	2	0 	0 	0 
783	785	2	0 	0 	0 
784	786	2	0 	0 	0 
785	787	2	0 	0 	0 
786	788	2	0 	0 	0 
787	789	2	0 	0 	0 
788	790	2	0 	0 	0 
789	791	2	0 	0 	0 
790	792	2	0 	0 	0 
791	793	2	0 	0 	0 
792	794	2	0 	0 	0 
793	795	2	0 	0 	0 
794	796	2	0 	0 	0 
795	797	2	0 	0 	0 
796	798	2	0 	0 	0 
797	799	2	0 	0 	0 
798	800	2	0 	0 	0 
799	801	2	0 	0 	0 
800	802	2	0 	0 	0 
801	803	2	0 	0 	0 
802	804	2	0 	0 	0 
803	805	2	0 	0 	0 
804	806	2	0 	0 	0 
805	807	2	0 	0 	0 
806	808	2	0 	0 	0 
807	809	2	0 	0 	0 
808	810	2	0 	0 	0 
809	811	2	0 	0 	0 
810	812	2	0 	0 	0 
811	813	2	0 	0 	0 
812	814	2	0 	0 	0 
813	815	2	0 	0 	0 
814	816	2	0 	0 	0 
815	817	2	0 	0 	0 
816	818	2	0 	0 	0 
817	819	2	0 	0 	0 
818	820	2	0 	0 	0 
819	821	2	0 	0 	0 
820	822	2	0 	0 	0 
821	823	2	0 	0 	0 
822	824	2	0 	0 	0 
823	825	2	0 	0 	0 
824	826	2	0 	0 	0 
825	827	2	0 	0 	0 
826	828	2	0 	0 	0 
827	829	2	0 	0 	0 
828	830	2	0 	0 	0 
829	831	2	0 	0 	0 
830	832	2	0 	0 	0 
831	833	2	0 	0 	0 
832	834	2	0 	0 	0 
833	835	2	0 	0 	0 
834	836	2	0 	0 	0 
835	837	2	0 	0 	0 
836	838	2	0 	0 	0 
837	839	2	0 	0 	0 
838	840	2	0 	0 	0 
839	841	2	0 	0 	0 
840	842	2	0 	0 	0 
841	843	2	0 	0 	0 
842	844	2	0 	0 	0 
843	845	2	0 	0 	0 
844	846	2	0 	0 	0 
845	847	2	0 	0 	0 
846	848	2	0 	0 	0 
847	849	2	0 	0 	0 
848	850	2	0 	0 	0 
849	851	2	0 	0 	0 
850	852	2	0 	0 	0 
851	853	2	0 	0 	0 
852	854	2	0 	0 	0 
853	855	2	0 	0 	0 
854	856	2	0 	0 	0 
855	857	2	0 	0 	0 
856	858	2	0 	0 	0 
857	859	2	0 	0 	0 
858	860	2	0 	0 	0 
859	861	2	0 	0 	0 
860	862	2	0 	0 	0 
861	863	2	0 	0 	0 
862	864	2	0 	0 	0 
863	865	2	0 	0 	0 
864	866	2	0 	0 	0 
865	867	2	0 	0 	0 
866	868	2	0 	0 	0 
867	869	2	0 	0 	0 
868	870	2	0 	0 	0 
869	871	2	0 	0 	0 
870	872	2	0 	0 	0 
871	873	2	0 	0 	0 
872	874	2	0 	0 	0 
873	875	2	0 	0 	0 
874	876	2	0 	0 	0 
875	877	2	0 	0 	0 
876	878	2	0 	0 	0 
877	879	2	0 	0 	0 
878	880	2	0 	0 	0 
879	881	2	0 	0 	0 
880	882	2	0 	0 	0 
881	883	2	0 	0 	0 
882	884	2	0 	0 	0 
883	885	2	0 	0 	0 
884	886	2	0 	0 	0 
885	887	2	0 	0 	0 
886	888	2	0 	0 	0 
887	889	2	0 	0 	0 
888	890	2	0 	0 	0 
889	891	2	0 	0 	0 
890	892	2	0 	0 	0 
891	893	2	0 	0 	0 
892	894	2	0 	0 	0 
893	895	2	0 	0 	0 
894	896	2	0 	0 	0 
895	897	2	0 	0 	0 
896	898	2	0 	0 	0 
897	899	2	0 	0 	0 
898	900	2	0 	0 	0 
899	901	2	0 	0 	0 
900	902	2	0 	0 	0 
901	903	2	0 	0 	0 
902	904	2	0 	0 	0 
903	905	2	0 	0 	0 
904	906	2	0 	0 	0 
905	907	2	0 	0 	0 
906	908	2	0 	0 	0 
907	909	2	0 	0 	0 
908	910	2	0 	0 	0 
909	911	2	0 	0 	0 
910	912	2	0 	0 	0 
911	913	2	0 	0 	0 
912	914	2	0 	0 	0 
913	915	2	0 	0 	0 
914	916	2	0 	0 	0 
915	917	2	0 	0 	0 
916	918	2	0 	0 	0 
917	919	2	0 	0 	0 
918	920	2	0 	0 	0 
919	921	2	0 	0 	0 
920	922	2	0 	0 	0 
921	923	2	0 	0 	0 
922	924	2	0 	0 	0 
923	925	2	0 	0 	0 
924	926	2	0 	0 	0 
925	927	2	0 	0 	0 
926	928	2	0 	0 	0 
927	929	2	0 	0 	0 
928	930	2	0 	0 	0 
929	931	2	0 	0 	0 
930	932	2	0 	0 	0 
931	933	2	0 	0 	0 
932	934	2	0 	0 	0 
933	935	2	0 	0 	0 
934	936	2	0 	0 	0 
935	937	2	0 	0 	0 
936	938	2	0 	0 	0 
937	939	2	0 	0 	0 
938	940	2	0 	0 	0 
939	941	2	0 	0 	0 
940	942	2	0 	0 	0 
941	943	2	0 	0 	0 
942	944	2	0 	0 	0 
943	945	2	0 	0 	0 
944	946	2	0 	0 	0 
945	947	2	0 	0 	0 
946	948	2	0 	0 	0 
947	949	2	0 	0 	0 
948	950	2	0 	0 	0 
949	951	2	0 	0 	0 
950	952	2	0 	0 	0 
951	953	2	0 	0 	0 
952	954	2	0 	0 	0 
953	955	2	0 	0 	0 
954	956	2	0 	0 	0 
955	957	2	0 	0 	0 
956	958	2	0 	0 	0 
957	959	2	0 	0 	0 
958	960	2	0 	0 	0 
959	961	2	0 	0 	0 
960	962	2	0 	0 	0 
961	963	2	0 	0 	0 
962	964	2	0 	0 	0 
963	965	2	0 	0 	0 
964	966	2	0 	0 	0 
965	967	2	0 	0 	0 
966	968	2	0 	0 	0 
967	969	2	0 	0 	0 
968	970	2	0 	0 	0 
969	971	2	0 	0 	0 
970	972	2	0 	0 	0 
971	973	2	0 	0 	0 
972	974	2	0 	0 	0 
973	975	2	0 	0 	0 
974	976	2	0 	0 	0 
975	977	2	0 	0 	0 
976	978	2	0 	0 	0 
977	979	2	0 	0 	0 
978	980	2	0 	0 	0 
979	981	2	0 	0 	0 
980	982	2	0 	0 	0 
981	983	2	0 	0 	0 
982	984	2	0 	0 	0 
983	985	2	0 	0 	0 
984	986	2	0 	0 	0 
985	987	2	0 	0 	0 
986	988	2	0 	0 	0 
987	989	2	0 	0 	0 
988	990	2	0 	0 	0 
989	991	2	0 	0 	0 
990	992	2	0 	0 	0 
991	993	2	0 	0 	0 
992	994	2	0 	0 	0 
993	995	2	0 	0 	0 
994	996	2	0 	0 	0 
995	997	2	0 	0 	0 
996	998	2	0 	0 	0 
997	999	2	0 	0 	0 
998	1000	2	0 	0 	0 
999	1001	2	0 	0 	0 
1000	1002	2	0 	0 	0 
1001	1003	2	0 	0 	0 
1002	1004	2	0 	0 	0 
1003	1005	2	0 	0 	0 
1004	1006	2	0 	0 	0 
1005	1007	2	0 	0 	0 
1006	1008	2	0 	0 	0 
1007	1009	2	0 	0 	0 
1008	1010	2	0 	0 	0 
1009	1011	2	0 	0 	0 
1010	1012	2	0 	0 	0 
1011	1013	2	0 	0 	0 
1012	1014	2	0 	0 	0 
1013	1015	2	0 	0 	0 
1014	1016	2	0 	0 	0 
1015	1017	2	0 	0 	0 
1016	1018	2	0 	0 	0 
1017	1019	2	0 	0 	0 
1018	1020	2	0 	0 	0 
1019	1021	2	0 	0 	0 
1020	1022	2	0 	0 	0 
1021	1023	2	0 	0 	0 
1022	1024	2	0 	0 	0 
1023	1025	2	0 	0 	0 
1024	1026	2	0 	0 	0 
1025	1027	2	0 	0 	0 
1026	1028	2	0 	0 	0 
1027	1029	2	0 	0 	0 
1028	1030	2	0 	0 	0 
1029	1031	2	0 	0 	0 
1030	1032	2	0 	0 	0 
1031	1033	2	0 	0 	0 
1032	1034	2	0 	0 	0 
1033	1035	2	0 	0 	0 
1034	1036	2	0 	0 	0 
1035	1037	2	0 	0 	0 
1036	1038	2	0 	0 	0 
1037	1039	2	0 	0 	0 
1038	1040	2	0 	0 	0 
1039	1041	2	0 	0 	0 
1040	1042	2	0 	0 	0 
1041	1043	2	0 	0 	0 
1042	1044	2	0 	0 	0 
1043	1045	2	0 	0 	0 
1044	1046	2	0 	0 	0 
1045	1047	2	0 	0 	0 
1046	1048	2	0 	0 	0 
1047	1049	2	0 	0 	0 
1048	1050	2	0 	0 	0 
1049	1051	2	0 	0 	0 
1050	1052	2	0 	0 	0 
1051	1053	2	0 	0 	0 
1052	1054	2	0 	0 	0 
1053	1055	2	0 	0 	0 
1054	1056	2	0 	0 	0 
1055	1057	2	0 	0 	0 
1056	1058	2	0 	0 	0 
1057	1059	2	0 	0 	0 
1058	1060	2	0 	0 	0 
1059	1061	2	0 	0 	0 
1060	1062	2	0 	0 	0 
1061	1063	2	0 	0 	0 
1062	1064	2	0 	0 	0 
1063	1065	2	0 	0 	0 
1064	1066	2	0 	0 	0 
1065	1067	2	0 	0 	0 
1066	1068	2	0 	0 	0 
1067	1069	2	0 	0 	0 
1068	1070	2	0 	0 	0 
1069	1071	2	0 	0 	0 
1070	1072	2	0 	0 	0 
1071	1073	2	0 	0 	0 
1072	1074	2	0 	0 	0 
1073	1075	2	0 	0 	0 
1074	1076	2	0 	0 	0 
1075	1077	2	0 	0 	0 
1076	1078	2	0 	0 	0 
1077	1079	2	0 	0 	0 
1078	1080	2	0 	0 	0 
1079	1081	2	0 	0 	0 
1080	1082	2	0 	0 	0 
1081	1083	2	0 	0 	0 
1082	1084	2	0 	0 	0 
1083	1085	2	0 	0 	0 
1084	1086	2	0 	0 	0 
1085	1087	2	0 	0 	0 
1086	1088	2	0 	0 	0 
1087	1089	2	0 	0 	0 
1088	1090	2	0 	0 	0 
1089	1091	2	0 	0 	0 
1090	1092	2	0 	0 	0 
1091	1093	2	0 	0 	0 
1092	1094	2	0 	0 	0 
1093	1095	2	0 	0 	0 
1094	1096	2	0 	0 	0 
1095	1097	2	0 	0 	0 
1096	1098	2	0 	0 	0 
1097	1099	2	0 	0 	0 
1098	1100	2	0 	0 	0 
1099	1101	2	0 	0 	0 
1100	1102	2	0 	0 	0 
1101	1103	2	0 	0 	0 
1102	1104	2	0 	0 	0 
1103	1105	2	0 	0 	0 
1104	1106	2	0 	0 	0 
1105	1107	2	0 	0 	0 
1106	1108	2	0 	0 	0 
1107	1109	2	0 	0 	0 
1108	1110	2	0 	0 	0 
1109	1111	2	0 	0 	0 
1110	1112	2	0 	0 	0 
1111	1113	2	0 	0 	0 
1112	1114	2	0 	0 	0 
1113	1115	2	0 	0 	0 
1114	1116	2	0 	0 	0 
1115	1117	2	0 	0 	0 
1116	1118	2	0 	0 	0 
1117	1119	2	0 	0 	0 
1118	1120	2	0 	0 	0 
1119	1121	2	0 	0 	0 
1120	1122	2	0 	0 	0 
1121	1123	2	0 	0 	0 
1122	1124	2	0 	0 	0 
1123	1125	2	0 	0 	0 
1124	1126	2	0 	0 	0 
1125	1127	2	0 	0 	0 
1126	1128	2	0 	0 	0 
1127	1129	2	0 	0 	0 
1128	1130	2	0 	0 	0 
1129	1131	2	0 	0 	0 
1130	1132	2	0 	0 	0 
1131	1133	2	0 	0 	0 
1132	1134	2	0 	0 	0 
1133	1135	2	0 	0 	0 
1134	1136	2	0 	0 	0 
1135	1137	2	0 	0 	0 
1136	1138	2	0 	0 	0 
1137	1139	2	0 	0 	0 
1138	1140	2	0 	0 	0 
1139	1141	2	0 	0 	0 
1140	1142	2	0 	0 	0 
1141	1143	2	0 	0 	0 
1142	1144	2	0 	0 	0 
1143	1145	2	0 	0 	0 
1144	1146	2	0 	0 	0 
1145	1147	2	0 	0 	0 
1146	1148	2	0 	0 	0 
1147	1149	2	0 	0 	0 
1148	1150	2	0 	0 	0 
1149	1151	2	0 	0 	0 
1150	1152	2	0 	0 	0 
1151	1153	2	0 	0 	0 
1152	1154	2	0 	0 	0 
1153	1155	2	0 	0 	0 
1154	1156	2	0 	0 	0 
1155	1157	2	0 	0 	0 
1156	1158	2	0 	0 	0 
1157	1159	2	0 	0 	0 
1158	1160	2	0 	0 	0 
1159	1161	2	0 	0 	0 
1160	1162	2	0 	0 	0 
1161	1163	2	0 	0 	0 
1162	1164	2	0 	0 	0 
1163	1165	2	0 	0 	0 
1164	1166	2	0 	0 	0 
1165	1167	2	0 	0 	0 
1166	1168	2	0 	0 	0 
1167	1169	2	0 	0 	0 
1168	1170	2	0 	0 	0 
1169	1171	2	0 	0 	0 
1170	1172	2	0 	0 	0 
1171	1173	2	0 	0 	0 
1172	1174	2	0 	0 	0 
1173	1175	2	0 	0 	0 
1174	1176	2	0 	0 	0 
1175	1177	2	0 	0 	0 
1176	1178	2	0 	0 	0 
1177	1179	2	0 	0 	0 
1178	1180	2	0 	0 	0 
1179	1181	2	0 	0 	0 
1180	1182	2	0 	0 	0 
1181	1183	2	0 	0 	0 
1182	1184	2	0 	0 	0 
1183	1185	2	0 	0 	0 
1184	1186	2	0 	0 	0 
1185	1187	2	0 	0 	0 
1186	1188	2	0 	0 	0 
1187	1189	2	0 	0 	0 
1188	1190	2	0 	0 	0 
1189	1191	2	0 	0 	0 
1190	1192	2	0 	0 	0 
1191	1193	2	0 	0 	0 
1192	1194	2	0 	0 	0 
1193	1195	2	0 	0 	0 
1194	1196	2	0 	0 	0 
1195	1197	2	0 	0 	0 
1196	1198	2	0 	0 	0 
1197	1199	2	0 	0 	0 
1198	1200	2	0 	0 	0 
1199	1201	2	0 	0 	0 
1200	1202	2	0 	0 	0 
1201	1203	2	0 	0 	0 
1202	1204	2	0 	0 	0 
1203	1205	2	0 	0 	0 
1204	1206	2	0 	0 	0 
1205	1207	2	0 	0 	0 
1206	1208	2	0 	0 	0 
1207	1209	2	0 	0 	0 
1208	1210	2	0 	0 	0 
1209	1211	2	0 	0 	0 
1210	1212	2	0 	0 	0 
1211	1213	2	0 	0 	0 
1212	1214	2	0 	0 	0 
1213	1215	2	0 	0 	0 
1214	1216	2	0 	0 	0 
1215	1217	2	0 	0 	0 
1216	1218	2	0 	0 	0 
1217	1219	2	0 	0 	0 
1218	1220	2	0 	0 	0 
1219	1221	2	0 	0 	0 
1220	1222	2	0 	0 	0 
1221	1223	2	0 	0 	0 
1222	1224	2	0 	0 	0 
1223	1225	2	0 	0 	0 
1224	1226	2	0 	0 	0 
1225	1227	2	0 	0 	0 
1226	1228	2	0 	0 	0 
1227	1229	2	0 	0 	0 
1228	1230	2	0 	0 	0 
1229	1231	2	0 	0 	0 
1230	1232	2	0 	0 	0 
1231	1233	2	0 	0 	0 
1232	1234	2	0 	0 	0 
1233	1235	2	0 	0 	0 
1234	1236	2	0 	0 	0 
1235	1237	2	0 	0 	0 
1236	1238	2	0 	0 	0 
1237	1239	2	0 	0 	0 
1238	1240	2	0 	0 	0 
1239	1241	2	0 	0 	0 
1240	1242	2	0 	0 	0 
1241	1243	2	0 	0 	0 
1242	1244	2	0 	0 	0 
1243	1245	2	0 	0 	0 
1244	1246	2	0 	0 	0 
1245	1247	2	0 	0 	0 
1246	1248	2	0 	0 	0 
1247	1249	2	0 	0 	0 
1248	1250	2	0 	0 	0 
1249	1251	2	0 	0 	0 
1250	1252	2	0 	0 	0 
1251	1253	2	0 	0 	0 
1252	1254	2	0 	0 	0 
1253	1255	2	0 	0 	0 
1254	1256	2	0 	0 	0 
1255	1257	2	0 	0 	0 
1256	1258	2	0 	0 	0 
1257	1259	2	0 	0 	0 
1258	1260	2	0 	0 	0 
1259	1261	2	0 	0 	0 
1260	1262	2	0 	0 	0 
1261	1263	2	0 	0 	0 
1262	1264	2	0 	0 	0 
1263	1265	2	0 	0 	0 
1264	1266	2	0 	0 	0 
1265	1267	2	0 	0 	0 
1266	1268	2	0 	0 	0 
1267	1269	2	0 	0 	0 
1268	1270	2	0 	0 	0 
1269	1271	2	0 	0 	0 
1270	1272	2	0 	0 	0 
1271	1273	2	0 	0 	0 
1272	1274	2	0 	0 	0 
1273	1275	2	0 	0 	0 
1274	1276	2	0 	0 	0 
1275	1277	2	0 	0 	0 
1276	1278	2	0 	0 	0 
1277	1279	2	0 	0 	0 
1278	1280	2	0 	0 	0 
1279	1281	2	0 	0 	0 
1280	1282	2	0 	0 	0 
1281	1283	2	0 	0 	0 
1282	1284	2	0 	0 	0 
1283	1285	2	0 	0 	0 
1284	1286	2	0 	0 	0 
1285	1287	2	0 	0 	0 
1286	1288	2	0 	0 	0 
1287	1289	2	0 	0 	0 
1288	1290	2	0 	0 	0 
1289	1291	2	0 	0 	0 
1290	1292	2	0 	0 	0 
1291	1293	2	0 	0 	0 
1292	1294	2	0 	0 	0 
1293	1295	2	0 	0 	0 
1294	1296	2	0 	0 	0 
1295	1297	2	0 	0 	0 
1296	1298	2	0 	0 	0 
1297	1299	2	0 	0 	0 
1298	1300	2	0 	0 	0 
1299	1301	2	0 	0 	0 
1300	1302	2	0 	0 	0 
1301	1303	2	0 	0 	0 
1302	1304	2	0 	0 	0 
1303	1305	2	0 	0 	0 
1304	1306	2	0 	0 	0 
1305	1307	2	0 	0 	0 
1306	1308	2	0 	0 	0 
1307	1309	2	0 	0 	0 
1308	1310	2	0 	0 	0 
1309	1311	2	0 	0 	0 
1310	1312	2	0 	0 	0 
1311	1313	2	0 	0 	0 
1312	1314	2	0 	0 	0 
1313	1315	2	0 	0 	0 
1314	1316	2	0 	0 	0 
1315	1317	2	0 	0 	0 
1316	1318	2	0 	0 	0 
1317	1319	2	0 	0 	0 
1318	1320	2	0 	0 	0 
1319	1321	2	0 	0 	0 
1320	1322	2	0 	0 	0 
1321	1323	2	0 	0 	0 
1322	1324	2	0 	0 	0 
1323	1325	2	0 	0 	0 
1324	1326	2	0 	0 	0 
1325	1327	2	0 	0 	0 
1326	1328	2	0 	0 	0 
1327	1329	2	0 	0 	0 
1328	1330	2	0 	0 	0 
1329	1331	2	0 	0 	0 
1330	1332	2	0 	0 	0 
1331	1333	2	0 	0 	0 
1332	1334	2	0 	0 	0 
1333	1335	2	0 	0 	0 
1334	1336	2	0 	0 	0 
1335	1337	2	0 	0 	0 
1336	1338	2	0 	0 	0 
1337	1339	2	0 	0 	0 
1338	1340	2	0 	0 	0 
1339	1341	2	0 	0 	0 
1340	1342	2	0 	0 	0 
1341	1343	2	0 	0 	0 
1342	1344	2	0 	0 	0 
1343	1345	2	0 	0 	0 
1344	1346	2	0 	0 	0 
1345	1347	2	0 	0 	0 
1346	1348	2	0 	0 	0 
1347	1349	2	0 	0 	0 
1348	1350	2	0 	0 	0 
1349	1351	2	0 	0 	0 
1350	1352	2	0 	0 	0 
1351	1353	2	0 	0 	0 
1352	1354	2	0 	0 	0 
1353	1355	2	0 	0 	0 
1354	1356	2	0 	0 	0 
1355	1357	2	0 	0 	0 
1356	1358	2	0 	0 	0 
1357	1359	2	0 	0 	0 
1358	1360	2	0 	0 	0 
1359	1361	2	0 	0 	0 
1360	1362	2	0 	0 	0 
1361	1363	2	0 	0 	0 
1362	1364	2	0 	0 	0 
1363	1365	2	0 	0 	0 
1364	1366	2	0 	0 	0 
1365	1367	2	0 	0 	0 
1366	1368	2	0 	0 	0 
1367	1369	2	0 	0 	0 
1368	1370	2	0 	0 	0 
1369	1371	2	0 	0 	0 
1370	1372	2	0 	0 	0 
1371	1373	2	0 	0 	0 
1372	1374	2	0 	0 	0 
1373	1375	2	0 	0 	0 
1374	1376	2	0 	0 	0 
1375	1377	2	0 	0 	0 
1376	1378	2	0 	0 	0 
1377	1379	2	0 	0 	0 
1378	1380	2	0 	0 	0 
1379	1381	2	0 	0 	0 
1380	1382	2	0 	0 	0 
1381	1383	2	0 	0 	0 
1382	1384	2	0 	0 	0 
1383	1385	2	0 	0 	0 
1384	1386	2	0 	0 	0 
1385	1387	2	0 	0 	0 
1386	1388	2	0 	0 	0 
1387	1389	2	0 	0 	0 
1388	1390	2	0 	0 	0 
1389	1391	2	0 	0 	0 
1390	1392	2	0 	0 	0 
1391	1393	2	0 	0 	0 
1392	1394	2	0 	0 	0 
1393	1395	2	0 	0 	0 
1394	1396	2	0 	0 	0 
1395	1397	2	0 	0 	0 
1396	1398	2	0 	0 	0 
1397	1399	2	0 	0 	0 
1398	1400	2	0 	0 	0 
1399	1401	2	0 	0 	0 
1400	1402	2	0 	0 	0 
1401	1403	2	0 	0 	0 
1402	1404	2	0 	0 	0 
1403	1405	2	0 	0 	0 
1404	1406	2	0 	0 	0 
1405	1407	2	0 	0 	0 
1406	1408	2	0 	0 	0 
1407	1409	2	0 	0 	0 
1408	1410	2	0 	0 	0 
1409	1411	2	0 	0 	0 
1410	1412	2	0 	0 	0 
1411	1413	2	0 	0 	0 
1412	1414	2	0 	0 	0 
1413	1415	2	0 	0 	0 
1414	1416	2	0 	0 	0 
1415	1417	2	0 	0 	0 
1416	1418	2	0 	0 	0 
1417	1419	2	0 	0 	0 
1418	1420	2	0 	0 	0 
1419	1421	2	0 	0 	0 
1420	1422	2	0 	0 	0 
1421	1423	2	0 	0 	0 
1422	1424	2	0 	0 	0 
1423	1425	2	0 	0 	0 
1424	1426	2	0 	0 	0 
1425	1427	2	0 	0 	0 
1426	1428	2	0 	0 	0 
1427	1429	2	0 	0 	0 
1428	1430	2	0 	0 	0 
1429	1431	2	0 	0 	0 
1430	1432	2	0 	0 	0 
1431	1433	2	0 	0 	0 
1432	1434	2	0 	0 	0 
1433	1435	2	0 	0 	0 
1434	1436	2	0 	0 	0 
1435	1437	2	0 	0 	0 
1436	1438	2	0 	0 	0 
1437	1439	2	0 	0 	0 
1438	1440	2	0 	0 	0 
1439	1442	2	0 	0 	0 
1440	1443	2	0 	0 	0 
1441	1444	2	0 	0 	0 
1442	1445	2	0 	0 	0 
1443	1446	2	0 	0 	0 
1444	1447	2	0 	0 	0 
1445	1448	2	0 	0 	0 
1446	1449	2	0 	0 	0 
1447	1450	2	0 	0 	0 
1448	1451	2	0 	0 	0 
1449	1452	2	0 	0 	0 
1450	1453	2	0 	0 	0 
1451	1454	2	0 	0 	0 
1452	1455	2	0 	0 	0 
1453	1456	2	0 	0 	0 
1454	1457	2	0 	0 	0 
1455	1458	2	0 	0 	0 
1456	1459	2	0 	0 	0 
1457	1460	2	0 	0 	0 
1458	1461	2	0 	0 	0 
1459	1462	2	0 	0 	0 
1460	1463	2	0 	0 	0 
1461	1464	2	0 	0 	0 
1462	1465	2	0 	0 	0 
1463	1466	2	0 	0 	0 
1464	1467	2	0 	0 	0 
1465	1468	2	0 	0 	0 
1466	1469	2	0 	0 	0 
1467	1470	2	0 	0 	0 
1468	1471	2	0 	0 	0 
1469	1472	2	0 	0 	0 
1470	1473	2	0 	0 	0 
1471	1474	2	0 	0 	0 
1472	1475	2	0 	0 	0 
1473	1476	2	0 	0 	0 
1474	1477	2	0 	0 	0 
1475	1478	2	0 	0 	0 
1476	1479	2	0 	0 	0 
1477	1480	2	0 	0 	0 
1478	1481	2	0 	0 	0 
1479	1482	2	0 	0 	0 
1480	1483	2	0 	0 	0 
1481	1484	2	0 	0 	0 
1482	1485	2	0 	0 	0 
1483	1486	2	0 	0 	0 
1484	1487	2	0 	0 	0 
1485	1488	2	0 	0 	0 
1486	1489	2	0 	0 	0 
1487	1490	2	0 	0 	0 
1488	1491	2	0 	0 	0 
1489	1492	2	0 	0 	0 
1490	1493	2	0 	0 	0 
1491	1494	2	0 	0 	0 
1492	1495	2	0 	0 	0 
1493	1496	2	0 	0 	0 
1494	1497	2	0 	0 	0 
1495	1498	2	0 	0 	0 
1496	1499	2	0 	0 	0 
1497	1500	2	0 	0 	0 
1498	1501	2	0 	0 	0 
1499	1502	2	0 	0 	0 
1500	1503	2	0 	0 	0 
1501	1504	2	0 	0 	0 
1502	1505	2	0 	0 	0 
1503	1506	2	0 	0 	0 
1504	1507	2	0 	0 	0 
1505	1508	2	0 	0 	0 
1506	1509	2	0 	0 	0 
1507	1510	2	0 	0 	0 
1508	1511	2	0 	0 	0 
1509	1512	2	0 	0 	0 
1510	1513	2	0 	0 	0 
1511	1514	2	0 	0 	0 
1512	1515	2	0 	0 	0 
1513	1516	2	0 	0 	0 
1514	1517	2	0 	0 	0 
1515	1518	2	0 	0 	0 
1516	1519	2	0 	0 	0 
1517	1520	2	0 	0 	0 
1518	1521	2	0 	0 	0 
1519	1522	2	0 	0 	0 
1520	1523	2	0 	0 	0 
1521	1524	2	0 	0 	0 
1522	1525	2	0 	0 	0 
1523	1526	2	0 	0 	0 
1524	1527	2	0 	0 	0 
1525	1528	2	0 	0 	0 
1526	1529	2	0 	0 	0 
1527	1530	2	0 	0 	0 
1528	1531	2	0 	0 	0 
1529	1532	2	0 	0 	0 
1530	1533	2	0 	0 	0 
1531	1534	2	0 	0 	0 
1532	1535	2	0 	0 	0 
1533	1536	2	0 	0 	0 
1534	1537	2	0 	0 	0 
1535	1538	2	0 	0 	0 
1536	1539	2	0 	0 	0 
1537	1540	2	0 	0 	0 
1538	1541	2	0 	0 	0 
1539	1542	2	0 	0 	0 
1540	1543	2	0 	0 	0 
1541	1544	2	0 	0 	0 
1542	1545	2	0 	0 	0 
1543	1546	2	0 	0 	0 
1544	1547	2	0 	0 	0 
1545	1548	2	0 	0 	0 
1546	1549	2	0 	0 	0 
1547	1550	2	0 	0 	0 
1548	1551	2	0 	0 	0 
1549	1552	2	0 	0 	0 
1550	1553	2	0 	0 	0 
1551	1554	2	0 	0 	0 
1552	1555	2	0 	0 	0 
1553	1556	2	0 	0 	0 
1554	1557	2	0 	0 	0 
1555	1558	2	0 	0 	0 
1556	1559	2	0 	0 	0 
1557	1560	2	0 	0 	0 
1558	1561	2	0 	0 	0 
1559	1562	2	0 	0 	0 
1560	1563	2	0 	0 	0 
1561	1564	2	0 	0 	0 
1562	1565	2	0 	0 	0 
1563	1566	2	0 	0 	0 
1564	1567	2	0 	0 	0 
1565	1568	2	0 	0 	0 
1566	1569	2	0 	0 	0 
1567	1570	2	0 	0 	0 
1568	1571	2	0 	0 	0 
1569	1572	2	0 	0 	0 
1570	1573	2	0 	0 	0 
1571	1574	2	0 	0 	0 
1572	1575	2	0 	0 	0 
1573	1576	2	0 	0 	0 
1574	1577	2	0 	0 	0 
1575	1578	2	0 	0 	0 
1576	1579	2	0 	0 	0 
1577	1580	2	0 	0 	0 
1578	1581	2	0 	0 	0 
1579	1582	2	0 	0 	0 
1580	1583	2	0 	0 	0 
1581	1584	2	0 	0 	0 
1582	1585	2	0 	0 	0 
1583	1586	2	0 	0 	0 
1584	1587	2	0 	0 	0 
1585	1588	2	0 	0 	0 
1586	1589	2	0 	0 	0 
1587	1590	2	0 	0 	0 
1588	1591	2	0 	0 	0 
1589	1592	2	0 	0 	0 
1590	1593	2	0 	0 	0 
1591	1594	2	0 	0 	0 
1592	1595	2	0 	0 	0 
1593	1596	2	0 	0 	0 
1594	1597	2	0 	0 	0 
1595	1598	2	0 	0 	0 
1596	1599	2	0 	0 	0 
1597	1600	2	0 	0 	0 
1598	1601	2	0 	0 	0 
1599	1602	2	0 	0 	0 
1600	1603	2	0 	0 	0 
1601	1604	2	0 	0 	0 
1602	1605	2	0 	0 	0 
1603	1606	2	0 	0 	0 
1604	1607	2	0 	0 	0 
1605	1608	2	0 	0 	0 
1606	1609	2	0 	0 	0 
1607	1610	2	0 	0 	0 
1608	1611	2	0 	0 	0 
1609	1612	2	0 	0 	0 
1610	1613	2	0 	0 	0 
1611	1614	2	0 	0 	0 
1612	1615	2	0 	0 	0 
1613	1616	2	0 	0 	0 
1614	1617	2	0 	0 	0 
1615	1618	2	0 	0 	0 
1616	1619	2	0 	0 	0 
1617	1620	2	0 	0 	0 
1618	1621	2	0 	0 	0 
1619	1622	2	0 	0 	0 
1620	1623	2	0 	0 	0 
1621	1624	2	0 	0 	0 
1622	1625	2	0 	0 	0 
1623	1626	2	0 	0 	0 
1624	1627	2	0 	0 	0 
1625	1628	2	0 	0 	0 
1626	1629	2	0 	0 	0 
1627	1630	2	0 	0 	0 
1628	1631	2	0 	0 	0 
1629	1632	2	0 	0 	0 
1630	1633	2	0 	0 	0 
1631	1634	2	0 	0 	0 
1632	1635	2	0 	0 	0 
1633	1636	2	0 	0 	0 
1634	1637	2	0 	0 	0 
1635	1638	2	0 	0 	0 
1636	1639	2	0 	0 	0 
1637	1640	2	0 	0 	0 
1638	1641	2	0 	0 	0 
1639	1642	2	0 	0 	0 
1640	1643	2	0 	0 	0 
1641	1644	2	0 	0 	0 
1642	1645	2	0 	0 	0 
1643	1646	2	0 	0 	0 
1644	1647	2	0 	0 	0 
1645	1648	2	0 	0 	0 
1646	1649	2	0 	0 	0 
1647	1650	2	0 	0 	0 
1648	1651	2	0 	0 	0 
1649	1652	2	0 	0 	0 
1650	1653	2	0 	0 	0 
1651	1654	2	0 	0 	0 
1652	1655	2	0 	0 	0 
1653	1656	2	0 	0 	0 
1654	1657	2	0 	0 	0 
1655	1658	2	0 	0 	0 
1656	1659	2	0 	0 	0 
1657	1660	2	0 	0 	0 
1658	1661	2	0 	0 	0 
1659	1662	2	0 	0 	0 
1660	1663	2	0 	0 	0 
1661	1664	2	0 	0 	0 
1662	1665	2	0 	0 	0 
1663	1666	2	0 	0 	0 
1664	1667	2	0 	0 	0 
1665	1668	2	0 	0 	0 
1666	1669	2	0 	0 	0 
1667	1670	2	0 	0 	0 
1668	1671	2	0 	0 	0 
1669	1672	2	0 	0 	0 
1670	1673	2	0 	0 	0 
1671	1674	2	0 	0 	0 
1672	1675	2	0 	0 	0 
1673	1676	2	0 	0 	0 
1674	1677	2	0 	0 	0 
1675	1678	2	0 	0 	0 
1676	1679	2	0 	0 	0 
1677	1680	2	0 	0 	0 
1678	1681	2	0 	0 	0 
1679	1682	2	0 	0 	0 
1680	1683	2	0 	0 	0 
1681	1684	2	0 	0 	0 
1682	1685	2	0 	0 	0 
1683	1686	2	0 	0 	0 
1684	1687	2	0 	0 	0 
1685	1688	2	0 	0 	0 
1686	1689	2	0 	0 	0 
1687	1690	2	0 	0 	0 
1688	1691	2	0 	0 	0 
1689	1692	2	0 	0 	0 
1690	1693	2	0 	0 	0 
1691	1694	2	0 	0 	0 
1692	1695	2	0 	0 	0 
1693	1696	2	0 	0 	0 
1694	1697	2	0 	0 	0 
1695	1698	2	0 	0 	0 
1696	1699	2	0 	0 	0 
1697	1700	2	0 	0 	0 
1698	1701	2	0 	0 	0 
1699	1702	2	0 	0 	0 
1700	1703	2	0 	0 	0 
1701	1704	2	0 	0 	0 
1702	1705	2	0 	0 	0 
1703	1706	2	0 	0 	0 
1704	1707	2	0 	0 	0 
1705	1708	2	0 	0 	0 
1706	1709	2	0 	0 	0 
1707	1710	2	0 	0 	0 
1708	1711	2	0 	0 	0 
1709	1712	2	0 	0 	0 
1710	1713	2	0 	0 	0 
1711	1714	2	0 	0 	0 
1712	1715	2	0 	0 	0 
1713	1716	2	0 	0 	0 
1714	1717	2	0 	0 	0 
1715	1718	2	0 	0 	0 
1716	1719	2	0 	0 	0 
1717	1720	2	0 	0 	0 
1718	1721	2	0 	0 	0 
1719	1722	2	0 	0 	0 
1720	1723	2	0 	0 	0 
1721	1724	2	0 	0 	0 
1722	1725	2	0 	0 	0 
1723	1726	2	0 	0 	0 
1724	1727	2	0 	0 	0 
1725	1728	2	0 	0 	0 
1726	1729	2	0 	0 	0 
1727	1730	2	0 	0 	0 
1728	1731	2	0 	0 	0 
1729	1732	2	0 	0 	0 
1730	1733	2	0 	0 	0 
1731	1734	2	0 	0 	0 
1732	1735	2	0 	0 	0 
1733	1736	2	0 	0 	0 
1734	1737	2	0 	0 	0 
1735	1738	2	0 	0 	0 
1736	1739	2	0 	0 	0 
1737	1740	2	0 	0 	0 
1738	1741	2	0 	0 	0 
1739	1742	2	0 	0 	0 
1740	1743	2	0 	0 	0 
1741	1744	2	0 	0 	0 
1742	1745	2	0 	0 	0 
1743	1746	2	0 	0 	0 
1744	1747	2	0 	0 	0 
1745	1748	2	0 	0 	0 
1746	1749	2	0 	0 	0 
1747	1750	2	0 	0 	0 
1748	1751	2	0 	0 	0 
1749	1752	2	0 	0 	0 
1750	1753	2	0 	0 	0 
1751	1754	2	0 	0 	0 
1752	1755	2	0 	0 	0 
1753	1756	2	0 	0 	0 
1754	1757	2	0 	0 	0 
1755	1758	2	0 	0 	0 
1756	1759	2	0 	0 	0 
1757	1760	2	0 	0 	0 
1758	1761	2	0 	0 	0 
1759	1762	2	0 	0 	0 
1760	1763	2	0 	0 	0 
1761	1764	2	0 	0 	0 
1762	1765	2	0 	0 	0 
1763	1766	2	0 	0 	0 
1764	1767	2	0 	0 	0 
1765	1768	2	0 	0 	0 
1766	1769	2	0 	0 	0 
1767	1770	2	0 	0 	0 
1768	1771	2	0 	0 	0 
1769	1772	2	0 	0 	0 
1770	1773	2	0 	0 	0 
1771	1774	2	0 	0 	0 
1772	1775	2	0 	0 	0 
1773	1776	2	0 	0 	0 
1774	1777	2	0 	0 	0 
1775	1778	2	0 	0 	0 
1776	1779	2	0 	0 	0 
1777	1780	2	0 	0 	0 
1778	1781	2	0 	0 	0 
1779	1782	2	0 	0 	0 
1780	1783	2	0 	0 	0 
1781	1784	2	0 	0 	0 
1782	1785	2	0 	0 	0 
1783	1786	2	0 	0 	0 
1784	1787	2	0 	0 	0 
1785	1788	2	0 	0 	0 
1786	1789	2	0 	0 	0 
1787	1790	2	0 	0 	0 
1788	1791	2	0 	0 	0 
1789	1792	2	0 	0 	0 
1790	1793	2	0 	0 	0 
1791	1794	2	0 	0 	0 
1792	1795	2	0 	0 	0 
1793	1796	2	0 	0 	0 
1794	1797	2	0 	0 	0 
1795	1798	2	0 	0 	0 
1796	1799	2	0 	0 	0 
1797	1800	2	0 	0 	0 
1798	1801	2	0 	0 	0 
1799	1802	2	0 	0 	0 
1800	1803	2	0 	0 	0 
1801	1804	2	0 	0 	0 
1802	1805	2	0 	0 	0 
1803	1806	2	0 	0 	0 
1804	1807	2	0 	0 	0 
1805	1808	2	0 	0 	0 
1806	1809	2	0 	0 	0 
1807	1810	2	0 	0 	0 
1808	1811	2	0 	0 	0 
1809	1812	2	0 	0 	0 
1810	1814	2	0 	0 	0 
1811	1815	2	0 	0 	0 
1812	1816	2	0 	0 	0 
1813	1817	2	0 	0 	0 
1814	1818	2	0 	0 	0 
1815	1819	2	0 	0 	0 
1816	1820	2	0 	0 	0 
1817	1821	2	0 	0 	0 
1818	1822	2	0 	0 	0 
1819	1823	2	0 	0 	0 
1820	1824	2	0 	0 	0 
1821	1825	2	0 	0 	0 
1822	1826	2	0 	0 	0 
1823	1827	2	0 	0 	0 
1824	1828	2	0 	0 	0 
1825	1829	2	0 	0 	0 
1826	1830	2	0 	0 	0 
1827	1831	2	0 	0 	0 
1828	1832	2	0 	0 	0 
1829	1833	2	0 	0 	0 
1830	1834	2	0 	0 	0 
1831	1835	2	0 	0 	0 
1832	1836	2	0 	0 	0 
1833	1837	2	0 	0 	0 
1834	1838	2	0 	0 	0 
1835	1839	2	0 	0 	0 
1836	1840	2	0 	0 	0 
1837	1841	2	0 	0 	0 
1838	1842	2	0 	0 	0 
1839	1843	2	0 	0 	0 
1840	1844	2	0 	0 	0 
1841	1845	2	0 	0 	0 
1842	1846	2	0 	0 	0 
1843	1847	2	0 	0 	0 
1844	1848	2	0 	0 	0 
1845	1849	2	0 	0 	0 
1846	1850	2	0 	0 	0 
1847	1851	2	0 	0 	0 
1848	1852	2	0 	0 	0 
1849	1853	2	0 	0 	0 
1850	1854	2	0 	0 	0 
1851	1855	2	0 	0 	0 
1852	1856	2	0 	0 	0 
1853	1857	2	0 	0 	0 
1854	1858	2	0 	0 	0 
1855	1859	2	0 	0 	0 
1856	1860	2	0 	0 	0 
1857	1861	2	0 	0 	0 
1858	1862	2	0 	0 	0 
1859	1863	2	0 	0 	0 
1860	1864	2	0 	0 	0 
1861	1865	2	0 	0 	0 
1862	1866	2	0 	0 	0 
1863	1867	2	0 	0 	0 
1864	1868	2	0 	0 	0 
1865	1869	2	0 	0 	0 
1866	1870	2	0 	0 	0 
1867	1871	2	0 	0 	0 
1868	1872	2	0 	0 	0 
1869	1873	2	0 	0 	0 
1870	1874	2	0 	0 	0 
1871	1875	2	0 	0 	0 
1872	1876	2	0 	0 	0 
1873	1877	2	0 	0 	0 
1874	1878	2	0 	0 	0 
1875	1879	2	0 	0 	0 
1876	1880	2	0 	0 	0 
1877	1881	2	0 	0 	0 
1878	1882	2	0 	0 	0 
1879	1883	2	0 	0 	0 
1880	1884	2	0 	0 	0 
1881	1885	2	0 	0 	0 
1882	1886	2	0 	0 	0 
1883	1887	2	0 	0 	0 
1884	1888	2	0 	0 	0 
1885	1889	2	0 	0 	0 
1886	1890	2	0 	0 	0 
1887	1891	2	0 	0 	0 
1888	1892	2	0 	0 	0 
1889	1893	2	0 	0 	0 
1890	1894	2	0 	0 	0 
1891	1895	2	0 	0 	0 
1892	1896	2	0 	0 	0 
1893	1897	2	0 	0 	0 
1894	1899	2	0 	0 	0 
1895	1900	2	0 	0 	0 
1896	1901	2	0 	0 	0 
1897	1902	2	0 	0 	0 
1898	1903	2	0 	0 	0 
1899	1904	2	0 	0 	0 
1900	1905	2	0 	0 	0 
1901	1906	2	0 	0 	0 
1902	1907	2	0 	0 	0 
1903	1908	2	0 	0 	0 
1904	1909	2	0 	0 	0 
1905	1910	2	0 	0 	0 
1906	1911	2	0 	0 	0 
1907	1912	2	0 	0 	0 
1908	1913	2	0 	0 	0 
1909	1914	2	0 	0 	0 
1910	1915	2	0 	0 	0 
1911	1916	2	0 	0 	0 
1912	1917	2	0 	0 	0 
1913	1918	2	0 	0 	0 
1914	1919	2	0 	0 	0 
1915	1920	2	0 	0 	0 
1916	1921	2	0 	0 	0 
1917	1922	2	0 	0 	0 
1918	1923	2	0 	0 	0 
1919	1924	2	0 	0 	0 
1920	1925	2	0 	0 	0 
1921	1926	2	0 	0 	0 
1922	1927	2	0 	0 	0 
1923	1928	2	0 	0 	0 
1924	1929	2	0 	0 	0 
1925	1930	2	0 	0 	0 
1926	1931	2	0 	0 	0 
1927	1932	2	0 	0 	0 
1928	1933	2	0 	0 	0 
1929	1934	2	0 	0 	0 
1930	1935	2	0 	0 	0 
1931	1936	2	0 	0 	0 
1932	1937	2	0 	0 	0 
1933	1938	2	0 	0 	0 
1934	1939	2	0 	0 	0 
1935	1940	2	0 	0 	0 
1936	1941	2	0 	0 	0 
1937	1942	2	0 	0 	0 
1938	1943	2	0 	0 	0 
1939	1944	2	0 	0 	0 
1940	1945	2	0 	0 	0 
1941	1946	2	0 	0 	0 
1942	1947	2	0 	0 	0 
1943	1948	2	0 	0 	0 
1944	1949	2	0 	0 	0 
1945	1950	2	0 	0 	0 
1946	1951	2	0 	0 	0 
1947	1952	2	0 	0 	0 
1948	1953	2	0 	0 	0 
1949	1954	2	0 	0 	0 
1950	1955	2	0 	0 	0 
1951	1956	2	0 	0 	0 
1952	1957	2	0 	0 	0 
1953	1958	2	0 	0 	0 
1954	1959	2	0 	0 	0 
1955	1960	2	0 	0 	0 
1956	1961	2	0 	0 	0 
1957	1962	2	0 	0 	0 
1958	1963	2	0 	0 	0 
1959	1964	2	0 	0 	0 
1960	1965	2	0 	0 	0 
1961	1966	2	0 	0 	0 
1962	1967	2	0 	0 	0 
1963	1968	2	0 	0 	0 
1964	1969	2	0 	0 	0 
1965	1970	2	0 	0 	0 
1966	1971	2	0 	0 	0 
1967	1972	2	0 	0 	0 
1968	1973	2	0 	0 	0 
1969	1974	2	0 	0 	0 
1970	1975	2	0 	0 	0 
1971	1976	2	0 	0 	0 
1972	1977	2	0 	0 	0 
1973	1978	2	0 	0 	0 
1974	1979	2	0 	0 	0 
1975	1980	2	0 	0 	0 
1976	1981	2	0 	0 	0 
1977	1982	2	0 	0 	0 
1978	1983	2	0 	0 	0 
1979	1984	2	0 	0 	0 
1980	1985	2	0 	0 	0 
1981	1986	2	0 	0 	0 
1982	1987	2	0 	0 	0 
1983	1988	2	0 	0 	0 
1984	1989	2	0 	0 	0 
1985	1990	2	0 	0 	0 
1986	1991	2	0 	0 	0 
1987	1992	2	0 	0 	0 
1988	1993	2	0 	0 	0 
1989	1994	2	0 	0 	0 
1990	1995	2	0 	0 	0 
1991	1996	2	0 	0 	0 
1992	1997	2	0 	0 	0 
1993	1998	2	0 	0 	0 
1994	1999	2	0 	0 	0 
1995	2000	2	0 	0 	0 
1996	2001	2	0 	0 	0 
1997	2002	2	0 	0 	0 
1998	2003	2	0 	0 	0 
1999	2004	2	0 	0 	0 
2000	2005	2	0 	0 	0 
2001	2006	2	0 	0 	0 
2002	2007	2	0 	0 	0 
2003	2008	2	0 	0 	0 
2004	2009	2	0 	0 	0 
2005	2010	2	0 	0 	0 
2006	2011	2	0 	0 	0 
2007	2012	2	0 	0 	0 
2008	2013	2	0 	0 	0 
2009	2014	2	0 	0 	0 
2010	2015	2	0 	0 	0 
2011	2016	2	0 	0 	0 
2012	2017	2	0 	0 	0 
2013	2018	2	0 	0 	0 
2014	2019	2	0 	0 	0 
2015	2020	2	0 	0 	0 
2016	2021	2	0 	0 	0 
2017	2022	2	0 	0 	0 
2018	2023	2	0 	0 	0 
2019	2024	2	0 	0 	0 
2020	2025	2	0 	0 	0 
2021	2026	2	0 	0 	0 
2022	2027	2	0 	0 	0 
2023	2028	2	0 	0 	0 
2024	2029	2	0 	0 	0 
2025	2030	2	0 	0 	0 
2026	2031	2	0 	0 	0 
2027	2032	2	0 	0 	0 
2028	2033	2	0 	0 	0 
2029	2034	2	0 	0 	0 
2030	2035	2	0 	0 	0 
2031	2036	2	0 	0 	0 
2032	2037	2	0 	0 	0 
2033	2038	2	0 	0 	0 
2034	2039	2	0 	0 	0 
2035	2040	2	0 	0 	0 
2036	2041	2	0 	0 	0 
2037	2042	2	0 	0 	0 
2038	2043	2	0 	0 	0 
2039	2044	2	0 	0 	0 
2040	2045	2	0 	0 	0 
2041	2046	2	0 	0 	0 
2042	2047	2	0 	0 	0 
2043	2048	2	0 	0 	0 
2044	2049	2	0 	0 	0 
2045	2050	2	0 	0 	0 
2046	2051	2	0 	0 	0 
2047	2052	2	0 	0 	0 
2048	2053	2	0 	0 	0 
2049	2054	2	0 	0 	0 
2050	2055	2	0 	0 	0 
2051	2056	2	0 	0 	0 
2052	2057	2	0 	0 	0 
2053	2058	2	0 	0 	0 
2054	2059	2	0 	0 	0 
2055	2060	2	0 	0 	0 
2056	2061	2	0 	0 	0 
2057	2062	2	0 	0 	0 
2058	2063	2	0 	0 	0 
2059	2064	2	0 	0 	0 
2060	2065	2	0 	0 	0 
2061	2066	2	0 	0 	0 
2062	2067	2	0 	0 	0 
2063	2068	2	0 	0 	0 
2064	2069	2	0 	0 	0 
2065	2070	2	0 	0 	0 
2066	2071	2	0 	0 	0 
2067	2072	2	0 	0 	0 
2068	2073	2	0 	0 	0 
2069	2074	2	0 	0 	0 
2070	2075	2	0 	0 	0 
2071	2076	2	0 	0 	0 
2072	2077	2	0 	0 	0 
2073	2078	2	0 	0 	0 
2074	2079	2	0 	0 	0 
2075	2080	2	0 	0 	0 
2076	2081	2	0 	0 	0 
2077	2082	2	0 	0 	0 
2078	2083	2	0 	0 	0 
2079	2084	2	0 	0 	0 
2080	2085	2	0 	0 	0 
2081	2086	2	0 	0 	0 
2082	2087	2	0 	0 	0 
2083	2088	2	0 	0 	0 
2084	2089	2	0 	0 	0 
2085	2090	2	0 	0 	0 
2086	2091	2	0 	0 	0 
2087	2092	2	0 	0 	0 
2088	2093	2	0 	0 	0 
2089	2094	2	0 	0 	0 
2090	2095	2	0 	0 	0 
2091	2096	2	0 	0 	0 
2092	2097	2	0 	0 	0 
2093	2098	2	0 	0 	0 
2094	2099	2	0 	0 	0 
2095	2100	2	0 	0 	0 
2096	2101	2	0 	0 	0 
2097	2102	2	0 	0 	0 
2098	2103	2	0 	0 	0 
2099	2104	2	0 	0 	0 
2100	2105	2	0 	0 	0 
2101	2106	2	0 	0 	0 
2102	2107	2	0 	0 	0 
2103	2108	2	0 	0 	0 
2104	2109	2	0 	0 	0 
2105	2110	2	0 	0 	0 
2106	2111	2	0 	0 	0 
2107	2112	2	0 	0 	0 
2108	2113	2	0 	0 	0 
2109	2114	2	0 	0 	0 
2110	2115	2	0 	0 	0 
2111	2116	2	0 	0 	0 
2112	2117	2	0 	0 	0 
2113	2118	2	0 	0 	0 
2114	2119	2	0 	0 	0 
2115	2120	2	0 	0 	0 
2116	2121	2	0 	0 	0 
2117	2122	2	0 	0 	0 
2118	2123	2	0 	0 	0 
2119	2124	2	0 	0 	0 
2120	2125	2	0 	0 	0 
2121	2126	2	0 	0 	0 
2122	2127	2	0 	0 	0 
2123	2128	2	0 	0 	0 
2124	2129	2	0 	0 	0 
2125	2130	2	0 	0 	0 
2126	2131	2	0 	0 	0 
2127	2132	2	0 	0 	0 
2128	2133	2	0 	0 	0 
2129	2134	2	0 	0 	0 
2130	2135	2	0 	0 	0 
2131	2136	2	0 	0 	0 
2132	2137	2	0 	0 	0 
2133	2138	2	0 	0 	0 
2134	2139	2	0 	0 	0 
2135	2140	2	0 	0 	0 
2136	2141	2	0 	0 	0 
2137	2142	2	0 	0 	0 
2138	2143	2	0 	0 	0 
2139	2144	2	0 	0 	0 
2140	2145	2	0 	0 	0 
2141	2146	2	0 	0 	0 
2142	2147	2	0 	0 	0 
2143	2148	2	0 	0 	0 
2144	2149	2	0 	0 	0 
2145	2150	2	0 	0 	0 
2146	2151	2	0 	0 	0 
2147	2152	2	0 	0 	0 
2148	2153	2	0 	0 	0 
2149	2154	2	0 	0 	0 
2150	2155	2	0 	0 	0 
2151	2156	2	0 	0 	0 
2152	2157	2	0 	0 	0 
2153	2158	2	0 	0 	0 
2154	2159	2	0 	0 	0 
2155	2160	2	0 	0 	0 
2156	2161	2	0 	0 	0 
2157	2162	2	0 	0 	0 
2158	2163	2	0 	0 	0 
2159	2164	2	0 	0 	0 
2160	2165	2	0 	0 	0 
2161	2166	2	0 	0 	0 
2162	2167	2	0 	0 	0 
2163	2168	2	0 	0 	0 
2164	2169	2	0 	0 	0 
2165	2170	2	0 	0 	0 
2166	2171	2	0 	0 	0 
2167	2172	2	0 	0 	0 
2168	2173	2	0 	0 	0 
2169	2174	2	0 	0 	0 
2170	2175	2	0 	0 	0 
2171	2176	2	0 	0 	0 
2172	2177	2	0 	0 	0 
2173	2178	2	0 	0 	0 
2174	2179	2	0 	0 	0 
2175	2180	2	0 	0 	0 
2176	2181	2	0 	0 	0 
2177	2182	2	0 	0 	0 
2178	2183	2	0 	0 	0 
2179	2184	2	0 	0 	0 
2180	2185	2	0 	0 	0 
2181	2186	2	0 	0 	0 
2182	2187	2	0 	0 	0 
2183	2188	2	0 	0 	0 
2184	2189	2	0 	0 	0 
2185	2190	2	0 	0 	0 
2186	2191	2	0 	0 	0 
2187	2192	2	0 	0 	0 
2188	2193	2	0 	0 	0 
2189	2194	2	0 	0 	0 
2190	2195	2	0 	0 	0 
2191	2196	2	0 	0 	0 
2192	2197	2	0 	0 	0 
2193	2198	2	0 	0 	0 
2194	2199	2	0 	0 	0 
2195	2200	2	0 	0 	0 
2196	2201	2	0 	0 	0 
2197	2202	2	0 	0 	0 
2198	2203	2	0 	0 	0 
2199	2204	2	0 	0 	0 
2200	2205	2	0 	0 	0 
2201	2206	2	0 	0 	0 
2202	2207	2	0 	0 	0 
2203	2208	2	0 	0 	0 
2204	2209	2	0 	0 	0 
2205	2210	2	0 	0 	0 
2206	2211	2	0 	0 	0 
2207	2212	2	0 	0 	0 
2208	2213	2	0 	0 	0 
2209	2214	2	0 	0 	0 
2210	2215	2	0 	0 	0 
2211	2216	2	0 	0 	0 
2212	2217	2	0 	0 	0 
2213	2218	2	0 	0 	0 
2214	2219	2	0 	0 	0 
2215	2220	2	0 	0 	0 
2216	2221	2	0 	0 	0 
2217	2222	2	0 	0 	0 
2218	2223	2	0 	0 	0 
2219	2224	2	0 	0 	0 
2220	2225	2	0 	0 	0 
2221	2226	2	0 	0 	0 
2222	2228	2	0 	0 	0 
2223	2229	2	0 	0 	0 
2224	2230	2	0 	0 	0 
2225	2231	2	0 	0 	0 
2226	2232	2	0 	0 	0 
2227	2233	2	0 	0 	0 
2228	2234	2	0 	0 	0 
2229	2235	2	0 	0 	0 
2230	2236	2	0 	0 	0 
2231	2237	2	0 	0 	0 
2232	2238	2	0 	0 	0 
2233	2239	2	0 	0 	0 
2234	2240	2	0 	0 	0 
2235	2241	2	0 	0 	0 
2236	2242	2	0 	0 	0 
2237	2243	2	0 	0 	0 
2238	2244	2	0 	0 	0 
2239	2245	2	0 	0 	0 
2240	2246	2	0 	0 	0 
2241	2247	2	0 	0 	0 
2242	2248	2	0 	0 	0 
2243	2249	2	0 	0 	0 
2244	2250	2	0 	0 	0 
2245	2251	2	0 	0 	0 
2246	2252	2	0 	0 	0 
2247	2253	2	0 	0 	0 
2248	2254	2	0 	0 	0 
2249	2255	2	0 	0 	0 
2250	2256	2	0 	0 	0 
2251	2257	2	0 	0 	0 
2252	2258	2	0 	0 	0 
2253	2259	2	0 	0 	0 
2254	2260	2	0 	0 	0 
2255	2261	2	0 	0 	0 
2256	2262	2	0 	0 	0 
2257	2263	2	0 	0 	0 
2258	2264	2	0 	0 	0 
2259	2265	2	0 	0 	0 
2260	2266	2	0 	0 	0 
2261	2267	2	0 	0 	0 
2262	2268	2	0 	0 	0 
2263	2269	2	0 	0 	0 
2264	2270	2	0 	0 	0 
2265	2271	2	0 	0 	0 
2266	2272	2	0 	0 	0 
2267	2273	2	0 	0 	0 
2268	2274	2	0 	0 	0 
2269	2275	2	0 	0 	0 
2270	2276	2	0 	0 	0 
2271	2277	2	0 	0 	0 
2272	2278	2	0 	0 	0 
2273	2279	2	0 	0 	0 
2274	2280	2	0 	0 	0 
2275	2281	2	0 	0 	0 
2276	2282	2	0 	0 	0 
2277	2283	2	0 	0 	0 
2278	2284	2	0 	0 	0 
2279	2285	2	0 	0 	0 
2280	2286	2	0 	0 	0 
2281	2287	2	0 	0 	0 
2282	2288	2	0 	0 	0 
2283	2289	2	0 	0 	0 
2284	2290	2	0 	0 	0 
2285	2291	2	0 	0 	0 
2286	2292	2	0 	0 	0 
2287	2293	2	0 	0 	0 
2288	2294	2	0 	0 	0 
2289	2295	2	0 	0 	0 
2290	2296	2	0 	0 	0 
2291	2297	2	0 	0 	0 
2292	2298	2	0 	0 	0 
2293	2299	2	0 	0 	0 
2294	2300	2	0 	0 	0 
2295	2301	2	0 	0 	0 
2296	2302	2	0 	0 	0 
2297	2303	2	0 	0 	0 
2298	2304	2	0 	0 	0 
2299	2305	2	0 	0 	0 
2300	2306	2	0 	0 	0 
2301	2307	2	0 	0 	0 
2302	2308	2	0 	0 	0 
2303	2309	2	0 	0 	0 
2304	2310	2	0 	0 	0 
2305	2311	2	0 	0 	0 
2306	2312	2	0 	0 	0 
2307	2313	2	0 	0 	0 
2308	2314	2	0 	0 	0 
2309	2315	2	0 	0 	0 
2310	2316	2	0 	0 	0 
2311	2317	2	0 	0 	0 
2312	2318	2	0 	0 	0 
2313	2319	2	0 	0 	0 
2314	2320	2	0 	0 	0 
2315	2321	2	0 	0 	0 
2316	2322	2	0 	0 	0 
2317	2323	2	0 	0 	0 
2318	2324	2	0 	0 	0 
2319	2325	2	0 	0 	0 
2320	2326	2	0 	0 	0 
2321	2327	2	0 	0 	0 
2322	2328	2	0 	0 	0 
2323	2329	2	0 	0 	0 
2324	2330	2	0 	0 	0 
2325	2331	2	0 	0 	0 
2326	2332	2	0 	0 	0 
2327	2333	2	0 	0 	0 
2328	2334	2	0 	0 	0 
2329	2335	2	0 	0 	0 
2330	2336	2	0 	0 	0 
2331	2337	2	0 	0 	0 
2332	2338	2	0 	0 	0 
2333	2339	2	0 	0 	0 
2334	2340	2	0 	0 	0 
2335	2341	2	0 	0 	0 
2336	2342	2	0 	0 	0 
2337	2343	2	0 	0 	0 
2338	2344	2	0 	0 	0 
2339	2345	2	0 	0 	0 
2340	2346	2	0 	0 	0 
2341	2347	2	0 	0 	0 
2342	2348	2	0 	0 	0 
2343	2349	2	0 	0 	0 
2344	2350	2	0 	0 	0 
2345	2351	2	0 	0 	0 
2346	2352	2	0 	0 	0 
2347	2353	2	0 	0 	0 
2348	2354	2	0 	0 	0 
2349	2355	2	0 	0 	0 
2350	2356	2	0 	0 	0 
2351	2357	2	0 	0 	0 
2352	2358	2	0 	0 	0 
2353	2359	2	0 	0 	0 
2354	2360	2	0 	0 	0 
2355	2361	2	0 	0 	0 
2356	2362	2	0 	0 	0 
2357	2363	2	0 	0 	0 
2358	2364	2	0 	0 	0 
2359	2365	2	0 	0 	0 
2360	2366	2	0 	0 	0 
2361	2367	2	0 	0 	0 
2362	2368	2	0 	0 	0 
2363	2369	2	0 	0 	0 
2364	2370	2	0 	0 	0 
2365	2371	2	0 	0 	0 
2366	2372	2	0 	0 	0 
2367	2373	2	0 	0 	0 
2368	2374	2	0 	0 	0 
2369	2375	2	0 	0 	0 
2370	2376	2	0 	0 	0 
2371	2377	2	0 	0 	0 
2372	2378	2	0 	0 	0 
2373	2379	2	0 	0 	0 
2374	2380	2	0 	0 	0 
2375	2381	2	0 	0 	0 
2376	2382	2	0 	0 	0 
2377	2383	2	0 	0 	0 
2378	2384	2	0 	0 	0 
2379	2385	2	0 	0 	0 
2380	2386	2	0 	0 	0 
2381	2387	2	0 	0 	0 
2382	2388	2	0 	0 	0 
2383	2389	2	0 	0 	0 
2384	2390	2	0 	0 	0 
2385	2391	2	0 	0 	0 
2386	2392	2	0 	0 	0 
2387	2393	2	0 	0 	0 
2388	2394	2	0 	0 	0 
2389	2395	2	0 	0 	0 
2390	2396	2	0 	0 	0 
2391	2397	2	0 	0 	0 
2392	2398	2	0 	0 	0 
2393	2399	2	0 	0 	0 
2394	2400	2	0 	0 	0 
2395	2401	2	0 	0 	0 
2396	2402	2	0 	0 	0 
2397	2403	2	0 	0 	0 
2398	2404	2	0 	0 	0 
2399	2405	2	0 	0 	0 
2400	2406	2	0 	0 	0 
2401	2407	2	0 	0 	0 
2402	2408	2	0 	0 	0 
2403	2409	2	0 	0 	0 
2404	2410	2	0 	0 	0 
2405	2411	2	0 	0 	0 
2406	2412	2	0 	0 	0 
2407	2413	2	0 	0 	0 
2408	2414	2	0 	0 	0 
2409	2415	2	0 	0 	0 
2410	2416	2	0 	0 	0 
2411	2417	2	0 	0 	0 
2412	2418	2	0 	0 	0 
2413	2419	2	0 	0 	0 
2414	2420	2	0 	0 	0 
2415	2421	2	0 	0 	0 
2416	2422	2	0 	0 	0 
2417	2423	2	0 	0 	0 
2418	2424	2	0 	0 	0 
2419	2425	2	0 	0 	0 
2420	2426	2	0 	0 	0 
2421	2427	2	0 	0 	0 
2422	2428	2	0 	0 	0 
2423	2429	2	0 	0 	0 
2424	2430	2	0 	0 	0 
2425	2431	2	0 	0 	0 
2426	2432	2	0 	0 	0 
2427	2433	2	0 	0 	0 
2428	2434	2	0 	0 	0 
2429	2435	2	0 	0 	0 
2430	2436	2	0 	0 	0 
2431	2437	2	0 	0 	0 
2432	2438	2	0 	0 	0 
2433	2439	2	0 	0 	0 
2434	2440	2	0 	0 	0 
2435	2441	2	0 	0 	0 
2436	2442	2	0 	0 	0 
2437	2443	2	0 	0 	0 
2438	2444	2	0 	0 	0 
2439	2445	2	0 	0 	0 
2440	2446	2	0 	0 	0 
2441	2447	2	0 	0 	0 
2442	2448	2	0 	0 	0 
2443	2449	2	0 	0 	0 
2444	2450	2	0 	0 	0 
2445	2451	2	0 	0 	0 
2446	2452	2	0 	0 	0 
2447	2453	2	0 	0 	0 
2448	2454	2	0 	0 	0 
2449	2455	2	0 	0 	0 
2450	2456	2	0 	0 	0 
2451	2457	2	0 	0 	0 
2452	2458	2	0 	0 	0 
2453	2459	2	0 	0 	0 
2454	2460	2	0 	0 	0 
2455	2461	2	0 	0 	0 
2456	2462	2	0 	0 	0 
2457	2463	2	0 	0 	0 
2458	2464	2	0 	0 	0 
2459	2465	2	0 	0 	0 
2460	2466	2	0 	0 	0 
2461	2467	2	0 	0 	0 
2462	2468	2	0 	0 	0 
2463	2469	2	0 	0 	0 
2464	2470	2	0 	0 	0 
2465	2471	2	0 	0 	0 
2466	2472	2	0 	0 	0 
2467	2473	2	0 	0 	0 
2468	2474	2	0 	0 	0 
2469	2475	2	0 	0 	0 
2470	2476	2	0 	0 	0 
2471	2477	2	0 	0 	0 
2472	2478	2	0 	0 	0 
2473	2479	2	0 	0 	0 
2474	2480	2	0 	0 	0 
2475	2481	2	0 	0 	0 
2476	2482	2	0 	0 	0 
2477	2483	2	0 	0 	0 
2478	2484	2	0 	0 	0 
2479	2485	2	0 	0 	0 
2480	2486	2	0 	0 	0 
2481	2487	2	0 	0 	0 
2482	2488	2	0 	0 	0 
2483	2489	2	0 	0 	0 
2484	2490	2	0 	0 	0 
2485	2491	2	0 	0 	0 
2486	2492	2	0 	0 	0 
2487	2493	2	0 	0 	0 
2488	2494	2	0 	0 	0 
2489	2495	2	0 	0 	0 
2490	2496	2	0 	0 	0 
2491	2497	2	0 	0 	0 
2492	2498	2	0 	0 	0 
2493	2499	2	0 	0 	0 
2494	2500	2	0 	0 	0 
2495	2501	2	0 	0 	0 
2496	2502	2	0 	0 	0 
2497	2503	2	0 	0 	0 
2498	2504	2	0 	0 	0 
2499	2505	2	0 	0 	0 
2500	2506	2	0 	0 	0 
2501	2507	2	0 	0 	0 
2502	2508	2	0 	0 	0 
2503	2509	2	0 	0 	0 
2504	2510	2	0 	0 	0 
2505	2511	2	0 	0 	0 
2506	2512	2	0 	0 	0 
2507	2513	2	0 	0 	0 
2508	2514	2	0 	0 	0 
2509	2515	2	0 	0 	0 
2510	2516	2	0 	0 	0 
2511	2517	2	0 	0 	0 
2512	2518	2	0 	0 	0 
2513	2519	2	0 	0 	0 
2514	2520	2	0 	0 	0 
2515	2521	2	0 	0 	0 
2516	2522	2	0 	0 	0 
2517	2523	2	0 	0 	0 
2518	2524	2	0 	0 	0 
2519	2525	2	0 	0 	0 
2520	2526	2	0 	0 	0 
2521	2527	2	0 	0 	0 
2522	2528	2	0 	0 	0 
2523	2529	2	0 	0 	0 
2524	2530	2	0 	0 	0 
2525	2531	2	0 	0 	0 
2526	2532	2	0 	0 	0 
2527	2533	2	0 	0 	0 
2528	2534	2	0 	0 	0 
2529	2535	2	0 	0 	0 
2530	2536	2	0 	0 	0 
2531	2537	2	0 	0 	0 
2532	2538	2	0 	0 	0 
2533	2539	2	0 	0 	0 
2534	2540	2	0 	0 	0 
2535	2541	2	0 	0 	0 
2536	2542	2	0 	0 	0 
2537	2543	2	0 	0 	0 
2538	2544	2	0 	0 	0 
2539	2545	2	0 	0 	0 
2540	2546	2	0 	0 	0 
2541	2547	2	0 	0 	0 
2542	2548	2	0 	0 	0 
2543	2549	2	0 	0 	0 
2544	2550	2	0 	0 	0 
2545	2551	2	0 	0 	0 
2546	2552	2	0 	0 	0 
2547	2553	2	0 	0 	0 
2548	2554	2	0 	0 	0 
2549	2555	2	0 	0 	0 
2550	2556	2	0 	0 	0 
2551	2557	2	0 	0 	0 
2552	2558	2	0 	0 	0 
2553	2559	2	0 	0 	0 
2554	2560	2	0 	0 	0 
2555	2561	2	0 	0 	0 
2556	2562	2	0 	0 	0 
2557	2563	2	0 	0 	0 
2558	2564	2	0 	0 	0 
2559	2565	2	0 	0 	0 
2560	2566	2	0 	0 	0 
2561	2567	2	0 	0 	0 
2562	2568	2	0 	0 	0 
2563	2569	2	0 	0 	0 
2564	2570	2	0 	0 	0 
2565	2571	2	0 	0 	0 
2566	2572	2	0 	0 	0 
2567	2573	2	0 	0 	0 
2568	2574	2	0 	0 	0 
2569	2575	2	0 	0 	0 
2570	2576	2	0 	0 	0 
2571	2577	2	0 	0 	0 
2572	2578	2	0 	0 	0 
2573	2579	2	0 	0 	0 
2574	2580	2	0 	0 	0 
2575	2581	2	0 	0 	0 
2576	2582	2	0 	0 	0 
2577	2583	2	0 	0 	0 
2578	2584	2	0 	0 	0 
2579	2585	2	0 	0 	0 
2580	2586	2	0 	0 	0 
2581	2587	2	0 	0 	0 
2582	2588	2	0 	0 	0 
2583	2589	2	0 	0 	0 
2584	2590	2	0 	0 	0 
2585	2591	2	0 	0 	0 
2586	2592	2	0 	0 	0 
2587	2593	2	0 	0 	0 
2588	2594	2	0 	0 	0 
2589	2595	2	0 	0 	0 
2590	2596	2	0 	0 	0 
2591	2597	2	0 	0 	0 
2592	2598	2	0 	0 	0 
2593	2599	2	0 	0 	0 
2594	2600	2	0 	0 	0 
2595	2601	2	0 	0 	0 
2596	2602	2	0 	0 	0 
2597	2603	2	0 	0 	0 
2598	2604	2	0 	0 	0 
2599	2605	2	0 	0 	0 
2600	2606	2	0 	0 	0 
2601	2607	2	0 	0 	0 
2602	2608	2	0 	0 	0 
2603	2609	2	0 	0 	0 
2604	2610	2	0 	0 	0 
2605	2611	2	0 	0 	0 
2606	2612	2	0 	0 	0 
2607	2613	2	0 	0 	0 
2608	2614	2	0 	0 	0 
2609	2615	2	0 	0 	0 
2610	2616	2	0 	0 	0 
2611	2617	2	0 	0 	0 
2612	2618	2	0 	0 	0 
2613	2619	2	0 	0 	0 
2614	2620	2	0 	0 	0 
2615	2621	2	0 	0 	0 
2616	2622	2	0 	0 	0 
2617	2623	2	0 	0 	0 
2618	2624	2	0 	0 	0 
2619	2625	2	0 	0 	0 
2620	2626	2	0 	0 	0 
2621	2627	2	0 	0 	0 
2622	2628	2	0 	0 	0 
2623	2629	2	0 	0 	0 
2624	2630	2	0 	0 	0 
2625	2631	2	0 	0 	0 
2626	2632	2	0 	0 	0 
2627	2633	2	0 	0 	0 
2628	2634	2	0 	0 	0 
2629	2635	2	0 	0 	0 
2630	2636	2	0 	0 	0 
2631	2637	2	0 	0 	0 
2632	2638	2	0 	0 	0 
2633	2639	2	0 	0 	0 
2634	2640	2	0 	0 	0 
2635	2641	2	0 	0 	0 
2636	2642	2	0 	0 	0 
2637	2643	2	0 	0 	0 
2638	2644	2	0 	0 	0 
2639	2645	2	0 	0 	0 
2640	2646	2	0 	0 	0 
2641	2647	2	0 	0 	0 
2642	2648	2	0 	0 	0 
2643	2649	2	0 	0 	0 
2644	2650	2	0 	0 	0 
2645	2651	2	0 	0 	0 
2646	2652	2	0 	0 	0 
2647	2653	2	0 	0 	0 
2648	2654	2	0 	0 	0 
2649	2655	2	0 	0 	0 
2650	2656	2	0 	0 	0 
2651	2657	2	0 	0 	0 
2652	2658	2	0 	0 	0 
2653	2659	2	0 	0 	0 
2654	2660	2	0 	0 	0 
2655	2661	2	0 	0 	0 
2656	2662	2	0 	0 	0 
2657	2663	2	0 	0 	0 
2658	2664	2	0 	0 	0 
2659	2665	2	0 	0 	0 
2660	2666	2	0 	0 	0 
2661	2667	2	0 	0 	0 
2662	2668	2	0 	0 	0 
2663	2669	2	0 	0 	0 
2664	2670	2	0 	0 	0 
2665	2671	2	0 	0 	0 
2666	2672	2	0 	0 	0 
2667	2673	2	0 	0 	0 
2668	2674	2	0 	0 	0 
2669	2675	2	0 	0 	0 
2670	2676	2	0 	0 	0 
2671	2677	2	0 	0 	0 
2672	2678	2	0 	0 	0 
2673	2679	2	0 	0 	0 
2674	2680	2	0 	0 	0 
2675	2681	2	0 	0 	0 
2676	2682	2	0 	0 	0 
2677	2683	2	0 	0 	0 
2678	2684	2	0 	0 	0 
2679	2685	2	0 	0 	0 
2680	2686	2	0 	0 	0 
2681	2687	2	0 	0 	0 
2682	2688	2	0 	0 	0 
2683	2689	2	0 	0 	0 
2684	2690	2	0 	0 	0 
2685	2691	2	0 	0 	0 
2686	2692	2	0 	0 	0 
2687	2693	2	0 	0 	0 
2688	2694	2	0 	0 	0 
2689	2695	2	0 	0 	0 
2690	2696	2	0 	0 	0 
2691	2697	2	0 	0 	0 
2692	2698	2	0 	0 	0 
2693	2699	2	0 	0 	0 
2694	2701	2	0 	0 	0 
2695	2702	2	0 	0 	0 
2696	2703	2	0 	0 	0 
2697	2704	2	0 	0 	0 
2698	2705	2	0 	0 	0 
2699	2706	2	0 	0 	0 
2700	2707	2	0 	0 	0 
2701	2708	2	0 	0 	0 
2702	2709	2	0 	0 	0 
2703	2710	2	0 	0 	0 
2704	2711	2	0 	0 	0 
2705	2712	2	0 	0 	0 
2706	2713	2	0 	0 	0 
2707	2714	2	0 	0 	0 
2708	2715	2	0 	0 	0 
2709	2716	2	0 	0 	0 
2710	2717	2	0 	0 	0 
2711	2718	2	0 	0 	0 
2712	2719	2	0 	0 	0 
2713	2720	2	0 	0 	0 
2714	2721	2	0 	0 	0 
2715	2722	2	0 	0 	0 
2716	2723	2	0 	0 	0 
2717	2724	2	0 	0 	0 
2718	2725	2	0 	0 	0 
2719	2726	2	0 	0 	0 
2720	2727	2	0 	0 	0 
2721	2728	2	0 	0 	0 
2722	2729	2	0 	0 	0 
2723	2730	2	0 	0 	0 
2724	2731	2	0 	0 	0 
2725	2732	2	0 	0 	0 
2726	2733	2	0 	0 	0 
2727	2734	2	0 	0 	0 
2728	2735	2	0 	0 	0 
2729	2736	2	0 	0 	0 
2730	2737	2	0 	0 	0 
2731	2738	2	0 	0 	0 
2732	2739	2	0 	0 	0 
2733	2740	2	0 	0 	0 
2734	2741	2	0 	0 	0 
2735	2742	2	0 	0 	0 
2736	2743	2	0 	0 	0 
2737	2744	2	0 	0 	0 
2738	2745	2	0 	0 	0 
2739	2746	2	0 	0 	0 
2740	2747	2	0 	0 	0 
2741	2748	2	0 	0 	0 
2742	2749	2	0 	0 	0 
2743	2750	2	0 	0 	0 
2744	2751	2	0 	0 	0 
2745	2752	2	0 	0 	0 
2746	2753	2	0 	0 	0 
2747	2754	2	0 	0 	0 
2748	2755	2	0 	0 	0 
2749	2756	2	0 	0 	0 
2750	2757	2	0 	0 	0 
2751	2758	2	0 	0 	0 
2752	2759	2	0 	0 	0 
2753	2760	2	0 	0 	0 
2754	2761	2	0 	0 	0 
2755	2762	2	0 	0 	0 
2756	2763	2	0 	0 	0 
2757	2764	2	0 	0 	0 
2758	2765	2	0 	0 	0 
2759	2766	2	0 	0 	0 
2760	2767	2	0 	0 	0 
2761	2768	2	0 	0 	0 
2762	2769	2	0 	0 	0 
2763	2770	2	0 	0 	0 
2764	2771	2	0 	0 	0 
2765	2772	2	0 	0 	0 
2766	2773	2	0 	0 	0 
2767	2774	2	0 	0 	0 
2768	2775	2	0 	0 	0 
2769	2776	2	0 	0 	0 
2770	2777	2	0 	0 	0 
2771	2778	2	0 	0 	0 
2772	2779	2	0 	0 	0 
2773	2780	2	0 	0 	0 
2774	2781	2	0 	0 	0 
2775	2782	2	0 	0 	0 
2776	2783	2	0 	0 	0 
2777	2784	2	0 	0 	0 
2778	2785	2	0 	0 	0 
2779	2786	2	0 	0 	0 
2780	2787	2	0 	0 	0 
2781	2788	2	0 	0 	0 
2782	2789	2	0 	0 	0 
2783	2790	2	0 	0 	0 
2784	2791	2	0 	0 	0 
2785	2792	2	0 	0 	0 
2786	2793	2	0 	0 	0 
2787	2794	2	0 	0 	0 
2788	2795	2	0 	0 	0 
2789	2796	2	0 	0 	0 
2790	2797	2	0 	0 	0 
2791	2798	2	0 	0 	0 
2792	2799	2	0 	0 	0 
2793	2800	2	0 	0 	0 
2794	2801	2	0 	0 	0 
2795	2802	2	0 	0 	0 
2796	2803	2	0 	0 	0 
2797	2804	2	0 	0 	0 
2798	2805	2	0 	0 	0 
2799	2806	2	0 	0 	0 
2800	2807	2	0 	0 	0 
2801	2808	2	0 	0 	0 
2802	2809	2	0 	0 	0 
2803	2810	2	0 	0 	0 
2804	2811	2	0 	0 	0 
2805	2812	2	0 	0 	0 
2806	2813	2	0 	0 	0 
2807	2814	2	0 	0 	0 
2808	2815	2	0 	0 	0 
2809	2816	2	0 	0 	0 
2810	2817	2	0 	0 	0 
2811	2818	2	0 	0 	0 
2812	2819	2	0 	0 	0 
2813	2820	2	0 	0 	0 
2814	2821	2	0 	0 	0 
2815	2822	2	0 	0 	0 
2816	2823	2	0 	0 	0 
2817	2824	2	0 	0 	0 
2818	2825	2	0 	0 	0 
2819	2826	2	0 	0 	0 
2820	2827	2	0 	0 	0 
2821	2828	2	0 	0 	0 
2822	2829	2	0 	0 	0 
2823	2830	2	0 	0 	0 
2824	2831	2	0 	0 	0 
2825	2832	2	0 	0 	0 
2826	2833	2	0 	0 	0 
2827	2834	2	0 	0 	0 
2828	2835	2	0 	0 	0 
2829	2836	2	0 	0 	0 
2830	2837	2	0 	0 	0 
2831	2838	2	0 	0 	0 
2832	2839	2	0 	0 	0 
2833	2840	2	0 	0 	0 
2834	2841	2	0 	0 	0 
2835	2842	2	0 	0 	0 
2836	2843	2	0 	0 	0 
2837	2844	2	0 	0 	0 
2838	2845	2	0 	0 	0 
2839	2846	2	0 	0 	0 
2840	2847	2	0 	0 	0 
2841	2848	2	0 	0 	0 
2842	2849	2	0 	0 	0 
2843	2850	2	0 	0 	0 
2844	2851	2	0 	0 	0 
2845	2852	2	0 	0 	0 
2846	2853	2	0 	0 	0 
2847	2854	2	0 	0 	0 
2848	2855	2	0 	0 	0 
2849	2856	2	0 	0 	0 
2850	2857	2	0 	0 	0 
2851	2858	2	0 	0 	0 
2852	2859	2	0 	0 	0 
2853	2860	2	0 	0 	0 
2854	2861	2	0 	0 	0 
2855	2862	2	0 	0 	0 
2856	2863	2	0 	0 	0 
2857	2864	2	0 	0 	0 
2858	2865	2	0 	0 	0 
2859	2866	2	0 	0 	0 
2860	2867	2	0 	0 	0 
2861	2868	2	0 	0 	0 
2862	2869	2	0 	0 	0 
2863	2870	2	0 	0 	0 
2864	2871	2	0 	0 	0 
2865	2872	2	0 	0 	0 
2866	2873	2	0 	0 	0 
2867	2874	2	0 	0 	0 
2868	2875	2	0 	0 	0 
2869	2876	2	0 	0 	0 
2870	2877	2	0 	0 	0 
2871	2878	2	0 	0 	0 
2872	2879	2	0 	0 	0 
2873	2880	2	0 	0 	0 
2874	2881	2	0 	0 	0 
2875	2882	2	0 	0 	0 
2876	2883	2	0 	0 	0 
2877	2884	2	0 	0 	0 
2878	2885	2	0 	0 	0 
2879	2886	2	0 	0 	0 
2880	2887	2	0 	0 	0 
2881	2888	2	0 	0 	0 
2882	2889	2	0 	0 	0 
2883	2890	2	0 	0 	0 
2884	2891	2	0 	0 	0 
2885	2892	2	0 	0 	0 
2886	2893	2	0 	0 	0 
2887	2894	2	0 	0 	0 
2888	2895	2	0 	0 	0 
2889	2896	2	0 	0 	0 
2890	2897	2	0 	0 	0 
2891	2898	2	0 	0 	0 
2892	2899	2	0 	0 	0 
2893	2900	2	0 	0 	0 
2894	2901	2	0 	0 	0 
2895	2902	2	0 	0 	0 
2896	2903	2	0 	0 	0 
2897	2904	2	0 	0 	0 
2898	2905	2	0 	0 	0 
2899	2906	2	0 	0 	0 
2900	2907	2	0 	0 	0 
2901	2908	2	0 	0 	0 
2902	2909	2	0 	0 	0 
2903	2910	2	0 	0 	0 
2904	2911	2	0 	0 	0 
2905	2912	2	0 	0 	0 
2906	2913	2	0 	0 	0 
2907	2914	2	0 	0 	0 
2908	2915	2	0 	0 	0 
2909	2916	2	0 	0 	0 
2910	2917	2	0 	0 	0 
2911	2918	2	0 	0 	0 
2912	2919	2	0 	0 	0 
2913	2920	2	0 	0 	0 
2914	2921	2	0 	0 	0 
2915	2922	2	0 	0 	0 
2916	2923	2	0 	0 	0 
2917	2924	2	0 	0 	0 
2918	2925	2	0 	0 	0 
2919	2926	2	0 	0 	0 
2920	2927	2	0 	0 	0 
2921	2928	2	0 	0 	0 
2922	2929	2	0 	0 	0 
2923	2930	2	0 	0 	0 
2924	2931	2	0 	0 	0 
2925	2932	2	0 	0 	0 
2926	2933	2	0 	0 	0 
2927	2934	2	0 	0 	0 
2928	2935	2	0 	0 	0 
2929	2936	2	0 	0 	0 
2930	2937	2	0 	0 	0 
2931	2938	2	0 	0 	0 
2932	2939	2	0 	0 	0 
2933	2940	2	0 	0 	0 
2934	2941	2	0 	0 	0 
2935	2942	2	0 	0 	0 
2936	2943	2	0 	0 	0 
2937	2944	2	0 	0 	0 
2938	2945	2	0 	0 	0 
2939	2946	2	0 	0 	0 
2940	2947	2	0 	0 	0 
2941	2948	2	0 	0 	0 
2942	2949	2	0 	0 	0 
2943	2950	2	0 	0 	0 
2944	2951	2	0 	0 	0 
2945	2952	2	0 	0 	0 
2946	2953	2	0 	0 	0 
2947	2954	2	0 	0 	0 
2948	2955	2	0 	0 	0 
2949	2956	2	0 	0 	0 
2950	2957	2	0 	0 	0 
2951	2958	2	0 	0 	0 
2952	2959	2	0 	0 	0 
2953	2960	2	0 	0 	0 
2954	2961	2	0 	0 	0 
2955	2962	2	0 	0 	0 
2956	2963	2	0 	0 	0 
2957	2964	2	0 	0 	0 
2958	2965	2	0 	0 	0 
2959	2966	2	0 	0 	0 
2960	2967	2	0 	0 	0 
2961	2968	2	0 	0 	0 
2962	2969	2	0 	0 	0 
2963	2970	2	0 	0 	0 
2964	2971	2	0 	0 	0 
2965	2972	2	0 	0 	0 
2966	2973	2	0 	0 	0 
2967	2974	2	0 	0 	0 
2968	2975	2	0 	0 	0 
2969	2976	2	0 	0 	0 
2970	2977	2	0 	0 	0 
2971	2978	2	0 	0 	0 
2972	2979	2	0 	0 	0 
2973	2980	2	0 	0 	0 
2974	2981	2	0 	0 	0 
2975	2982	2	0 	0 	0 
2976	2983	2	0 	0 	0 
2977	2984	2	0 	0 	0 
2978	2985	2	0 	0 	0 
2979	2986	2	0 	0 	0 
2980	2987	2	0 	0 	0 
2981	2988	2	0 	0 	0 
2982	2989	2	0 	0 	0 
2983	2990	2	0 	0 	0 
2984	2991	2	0 	0 	0 
2985	2992	2	0 	0 	0 
2986	2993	2	0 	0 	0 
2987	2994	2	0 	0 	0 
2988	2995	2	0 	0 	0 
2989	2996	2	0 	0 	0 
2990	2997	2	0 	0 	0 
2991	2998	2	0 	0 	0 
2992	2999	2	0 	0 	0 
2993	3000	2	0 	0 	0 
2994	3001	2	0 	0 	0 
2995	3002	2	0 	0 	0 
2996	3003	2	0 	0 	0 
2997	3004	2	0 	0 	0 
2998	3005	2	0 	0 	0 
2999	3006	2	0 	0 	0 
3000	3007	2	0 	0 	0 
3001	3008	2	0 	0 	0 
3002	3009	2	0 	0 	0 
3003	3010	2	0 	0 	0 
3004	3011	2	0 	0 	0 
3005	3012	2	0 	0 	0 
3006	3013	2	0 	0 	0 
3007	3014	2	0 	0 	0 
3008	3015	2	0 	0 	0 
3009	3016	2	0 	0 	0 
3010	3017	2	0 	0 	0 
3011	3018	2	0 	0 	0 
3012	3019	2	0 	0 	0 
3013	3020	2	0 	0 	0 
3014	3021	2	0 	0 	0 
3015	3022	2	0 	0 	0 
3016	3023	2	0 	0 	0 
3017	3024	2	0 	0 	0 
3018	3025	2	0 	0 	0 
3019	3026	2	0 	0 	0 
3020	3027	2	0 	0 	0 
3021	3028	2	0 	0 	0 
3022	3029	2	0 	0 	0 
3023	3030	2	0 	0 	0 
3024	3031	2	0 	0 	0 
3025	3032	2	0 	0 	0 
3026	3033	2	0 	0 	0 
3027	3034	2	0 	0 	0 
3028	3035	2	0 	0 	0 
3029	3036	2	0 	0 	0 
3030	3037	2	0 	0 	0 
3031	3038	2	0 	0 	0 
3032	3039	2	0 	0 	0 
3033	3040	2	0 	0 	0 
3034	3041	2	0 	0 	0 
3035	3042	2	0 	0 	0 
3036	3043	2	0 	0 	0 
3037	3044	2	0 	0 	0 
3038	3045	2	0 	0 	0 
3039	3046	2	0 	0 	0 
3040	3047	2	0 	0 	0 
3041	3048	2	0 	0 	0 
3042	3049	2	0 	0 	0 
3043	3050	2	0 	0 	0 
3044	3051	2	0 	0 	0 
3045	3052	2	0 	0 	0 
3046	3053	2	0 	0 	0 
3047	3054	2	0 	0 	0 
3048	3055	2	0 	0 	0 
3049	3056	2	0 	0 	0 
3050	3057	2	0 	0 	0 
3051	3058	2	0 	0 	0 
3052	3059	2	0 	0 	0 
3053	3060	2	0 	0 	0 
3054	3061	2	0 	0 	0 
3055	3062	2	0 	0 	0 
3056	3063	2	0 	0 	0 
3057	3064	2	0 	0 	0 
3058	3065	2	0 	0 	0 
3059	3066	2	0 	0 	0 
3060	3067	2	0 	0 	0 
3061	3068	2	0 	0 	0 
3062	3069	2	0 	0 	0 
3063	3070	2	0 	0 	0 
3064	3071	2	0 	0 	0 
3065	3072	2	0 	0 	0 
3066	3073	2	0 	0 	0 
3067	3074	2	0 	0 	0 
3068	3075	2	0 	0 	0 
3069	3076	2	0 	0 	0 
3070	3077	2	0 	0 	0 
3071	3078	2	0 	0 	0 
3072	3079	2	0 	0 	0 
3073	3080	2	0 	0 	0 
3074	3081	2	0 	0 	0 
3075	3082	2	0 	0 	0 
3076	3083	2	0 	0 	0 
3077	3084	2	0 	0 	0 
3078	3085	2	0 	0 	0 
3079	3086	2	0 	0 	0 
3080	3087	2	0 	0 	0 
3081	3088	2	0 	0 	0 
3082	3089	2	0 	0 	0 
3083	3090	2	0 	0 	0 
3084	3091	2	0 	0 	0 
3085	3092	2	0 	0 	0 
3086	3093	2	0 	0 	0 
3087	3094	2	0 	0 	0 
3088	3095	2	0 	0 	0 
3089	3096	2	0 	0 	0 
3090	3097	2	0 	0 	0 
3091	3098	2	0 	0 	0 
3092	3099	2	0 	0 	0 
3093	3100	2	0 	0 	0 
3094	3101	2	0 	0 	0 
3095	3102	2	0 	0 	0 
3096	3103	2	0 	0 	0 
3097	3104	2	0 	0 	0 
3098	3105	2	0 	0 	0 
3099	3106	2	0 	0 	0 
3100	3107	2	0 	0 	0 
3101	3108	2	0 	0 	0 
3102	3109	2	0 	0 	0 
3103	3110	2	0 	0 	0 
3104	3111	2	0 	0 	0 
3105	3112	2	0 	0 	0 
3106	3113	2	0 	0 	0 
3107	3114	2	0 	0 	0 
3108	3115	2	0 	0 	0 
3109	3116	2	0 	0 	0 
3110	3117	2	0 	0 	0 
3111	3118	2	0 	0 	0 
3112	3119	2	0 	0 	0 
3113	3120	2	0 	0 	0 
3114	3121	2	0 	0 	0 
3115	3122	2	0 	0 	0 
3116	3123	2	0 	0 	0 
3117	3124	2	0 	0 	0 
3118	3125	2	0 	0 	0 
3119	3126	2	0 	0 	0 
3120	3127	2	0 	0 	0 
3121	3128	2	0 	0 	0 
3122	3129	2	0 	0 	0 
3123	3130	2	0 	0 	0 
3124	3131	2	0 	0 	0 
3125	3132	2	0 	0 	0 
3126	3133	2	0 	0 	0 
3127	3134	2	0 	0 	0 
3128	3135	2	0 	0 	0 
3129	3136	2	0 	0 	0 
3130	3137	2	0 	0 	0 
3131	3138	2	0 	0 	0 
3132	3139	2	0 	0 	0 
3133	3140	2	0 	0 	0 
3134	3141	2	0 	0 	0 
3135	3142	2	0 	0 	0 
3136	3143	2	0 	0 	0 
3137	3144	2	0 	0 	0 
3138	3145	2	0 	0 	0 
3139	3146	2	0 	0 	0 
3140	3147	2	0 	0 	0 
3141	3148	2	0 	0 	0 
3142	3149	2	0 	0 	0 
3143	3150	2	0 	0 	0 
3144	3151	2	0 	0 	0 
3145	3152	2	0 	0 	0 
3146	3153	2	0 	0 	0 
3147	3154	2	0 	0 	0 
3148	3155	2	0 	0 	0 
3149	3156	2	0 	0 	0 
3150	3157	2	0 	0 	0 
3151	3158	2	0 	0 	0 
3152	3159	2	0 	0 	0 
3153	3160	2	0 	0 	0 
3154	3161	2	0 	0 	0 
3155	3162	2	0 	0 	0 
3156	3163	2	0 	0 	0 
3157	3164	2	0 	0 	0 
3158	3165	2	0 	0 	0 
3159	3166	2	0 	0 	0 
3160	3167	2	0 	0 	0 
3161	3168	2	0 	0 	0 
3162	3169	2	0 	0 	0 
3163	3170	2	0 	0 	0 
3164	3171	2	0 	0 	0 
3165	3172	2	0 	0 	0 
3166	3173	2	0 	0 	0 
3167	3174	2	0 	0 	0 
3168	3175	2	0 	0 	0 
3169	3176	2	0 	0 	0 
3170	3177	2	0 	0 	0 
3171	3178	2	0 	0 	0 
3172	3179	2	0 	0 	0 
3173	3180	2	0 	0 	0 
3174	3181	2	0 	0 	0 
3175	3182	2	0 	0 	0 
3176	3183	2	0 	0 	0 
3177	3184	2	0 	0 	0 
3178	3185	2	0 	0 	0 
3179	3186	2	0 	0 	0 
3180	3187	2	0 	0 	0 
3181	3188	2	0 	0 	0 
3182	3189	2	0 	0 	0 
3183	3190	2	0 	0 	0 
3184	3191	2	0 	0 	0  
!***********************************************************************************
!Part 6: Genes in the genome (can be zero, defined by isgene in Part 4)
!***********************************************************************************
!!!igene  wlocus  nallel    ntrt
!                           wtrt    wenv    wepn  avalue (genotypic values of the additive and domimant gene)
       1      29       2       1
                               1       1  1.5970E+01  1.6830E+01  1.6873E+01
       2     632       2       1
                               1       1  4.5040E-01 -4.5040E-01  3.2080E-01
       3    1441       2       1
                               1       1  2.7040E-01 -2.7040E-01  7.3800E-01
       4    1813       2       1
                               1       1  5.5640E-01 -5.5640E-01  1.0390E-01
       5    1898       2       1
                               1       1  5.5710E-01 -5.5710E-01 -9.7000E-03
       6    2227       2       1
                               1       1  4.6950E-01 -4.6950E-01  1.9030E-01
       7    2700       2       1
                               1       1 -8.2650E-01  8.2650E-01 -1.8630E-01
 
!***********************************************************************************
!Part 7: Epistasis networks in the genome (can be zero)
!***********************************************************************************
!!!!iepn    wtrt    wenv  nlocus  wlocus
!                                 evalue (genotypic values of all gene combinations in the network)
 
!***********************************************************************************
!Part 8: Cytoplasms in the genome (can be zero)
!***********************************************************************************
!!!icyto       cyto_name  mutate  murate (mutation rates to other cytoplasm)
 
!***********************************************************************************
!Part 9: Cytoplasm values and cyto-gene interactions (can be zero)
!***********************************************************************************
!!!icact   wcyto    wtrt    wenv  nlocus  wlocus
!                                         cvalue (cytoplasm or cytoplasm-locus values)
 
!***********************************************************************************
!Part 10: Fertility values of female and male gametes (can be zero)
!***********************************************************************************
!!!ifert   wcyto  nlocus  wlocus
!                         fvalue (female gamete fertility)
!                         mvalue (male gamete fertility)
 
